# Supplementary material for: Landscape of Genetic Alterations Underlying Hallmark Signature Changes in Cancer Reveals TP53 Aneuploidy–driven Metabolic Reprogramming
Source: Cancer Res Commun. 2023 Feb 16;3(2):281–96. doi: 10.1158/2767-9764.CRC-22-0073 (PMC9973382; doi:10.1158/2767-9764.CRC-22-0073)
Supplement: Supplementary Tables 1-12 — Supplemental Table 1. Samples utilized from the Cancer Genome Atlas Project (TCGA) including tumor type, subtype assignment, and citation for subtype assignment. Supplemental Table 2. Pearson correlation and Jaccard index comparing all 48 Hallmark Signatures in pairwise comparisons using the full 8,603 tumors from TCGA. Supplemental Table 3. Summary of number in tumor types and subtypes. Supplemental Table 4. Significant somatic alterations including somatic mutations, focal copy number alterations (CNAs), and arm-level CNAs for each tumor type and subtype. (TSG = tumor suppressor gene). Supplemental Table 5. Number of significant tumor types per somatic alteration. Supplemental Table 6. Results of Wilcoxon rank sum test of somatic alterations versus Hallmark signatures in tumor type analyses. Supplemental Table 7. Permutation test result of somatic alterations versus Hallmark signatures. Supplemental Table 8. Results of Wilcoxon rank sum test of somatic alterations versus Hallmark signatures in subtype analyses. Supplemental Table 9. c2 testing of TP53 mutant versus wild-type tumors and squamous/basal tumors versus all other tumors for arm-level CNAs. Supplemental Table 10. Linear mixed model of TP53 mutated tumors within the basal/squamous subtypes comparing hallmark signature score to aneuploidy score with tumor subtype as a covariate. Supplemental Table 11. Genetically engineered mouse model sample information. (aCGH = competitive genomic hybridization array). Supplemental Table 12. Wilcoxon rank sum test of somatic alterations versus hallmark signature scores utilizing data from the Molecular Taxonomy of Breast Cancer International Consortium. [file crc-22-0073-s01.xlsx]

## Sheet: Table of Contents
Supplemental Tables.
Supplemental Table 1. Samples utilized from the Cancer Genome Atlas Project (TCGA) including tumor type, subtype assignment, and citation for subtype assignment.
Supplemental Table 2. Pearson correlation and Jaccard index comparing all 48 Hallmark Signatures in pairwise comparisons using the full 8,603 tumors from TCGA.
Supplemental Table 3. Summary of number in tumor types and subtypes.
Supplemental Table 4. Significant somatic alterations including somatic mutations, focal copy number alterations (CNAs), and arm-level CNAs for each tumor type and subtype. (TSG = tumor supressor gene).
Supplemental Table 5. Number of significant tumor types per somatic alteration.
Supplemental Table 6. Results of Wilcoxon rank sum test of somatic alterations versus Hallmark signatures in tumor type analyses.
Supplemental Table 7. Permutation test result of somatic alterations versus Hallmark signatures.
Supplemental Table 8. Results of Wilcoxon rank sum test of somatic alterations versus Hallmark signatures in subtype analyses.
Supplemental Table 9. c2 testing of TP53 mutant versus wild-type tumors and squamous/basal tumors versus all other tumors for arm-level CNAs.
Supplemental Table 10. Linear mixed model of TP53 mutated tumors within the basal/squamous subtypes comparing hallmark signature score to aneuploidy score with tumor subtype as a covariate.
Supplemental Table 11. Genetically engineered mouse model sample information. (aCGH = competitive genomic hybridization array).
Supplemental Table 12. Wilcoxon rank sum test of somatic alterations versus hallmark signature scores utilizing data from the Molecular Taxonomy of Breast Cancer International Consortium.

## Sheet: Table S1
PATIENT_BARCODE	SAMPLE_BARCODE	Tumor type	Subtype	Included in arm-level CNA analysis	Included in focal CNA analysis	Citation for subtype designation	BILE ACID METABOLISM	PEROXISOME	FATTY ACID METABOLISM	XENOBIOTIC METABOLISM	OXIDATIVE PHOSPHORYLATION	ADIPOGENESIS	REACTIVE OXIGEN SPECIES PATHWAY	PANCREAS BETA CELLS	HEME METABOLISM	ANDROGEN RESPONSE	PROTEIN SECRETION	UV RESPONSE UP	DNA REPAIR	PI3K AKT MTOR SIGNALING	MITOTIC SPINDLE	MTORC1 SIGNALING	UNFOLDED PROTEIN RESPONSE	MYC TARGETS V2	MYC TARGETS V1	E2F TARGETS	G2M CHECKPOINT	ALLOGRAFT REJECTION	INFLAMMATORY RESPONSE	IL6 JAK STAT3 SIGNALING	COMPLEMENT	INTERFERON GAMMA RESPONSE	INTERFERON ALPHA RESPONSE	KRAS SIGNALING UP	IL2 STAT5 SIGNALING	TNFA SIGNALING VIA NFKB	APOPTOSIS	COAGULATION	HYPOXIA	ANGIOGENESIS	EPITHELIAL MESENCHYMAL TRANSITION	HEDGEHOG SIGNALING	WNT BETA CATENIN SIGNALING	NOTCH SIGNALING	MYOGENESIS	UV RESPONSE DN	TGF BETA SIGNALING	APICAL JUNCTION	CHOLESTEROL HOMEOSTASIS
TCGA-YT-A95D	TCGA-YT-A95D-01	THYM	1	yes	yes	Radovich et al., 2019	0.1303	-1.5304	-1.0874	0.1195	-4.0129	-0.6069	-1.0657	-0.7042	0.5109	0.254	0.5212	-1.4459	-2.0639	0.2755	1.0797	-4.8619	-1.9243	-4.9502	-2.819	-7.0356	-5.0532	6.9285	3.8934	4.5229	2.6973	7.1883	5.0846	2.0872	1.9397	1.2456	1.0505	-0.4051	-0.8209	-1.205	0.1399	1.9906	1.1408	1.2826	1.2463	3.9286	1.9272	2.4176	-2.2667
TCGA-ZB-A96C	TCGA-ZB-A96C-01	THYM	1	yes	yes	Radovich et al., 2019	-0.9062	-2.4539	-1.2344	-0.147	-3.2104	-0.6024	-0.8014	0.0069	0.9591	0.3816	-0.1969	-1.5092	-0.1685	0.4285	0.9832	-5.6265	-1.6965	-4.2383	-2.7083	-5.7704	-4.0137	3.5192	0.2812	2.0481	0.0247	4.1357	3.464	-0.8953	0.985	-0.8341	-0.1227	-1.398	-1.7988	-0.3096	2.1216	2.9687	2.6123	1.8361	1.9422	5.4473	2.2242	2.2149	-2.6626
TCGA-4X-A9FA	TCGA-4X-A9FA-01	THYM	1	yes	yes	Radovich et al., 2019	-1.7079	-2.4263	0.164	-0.2119	1.8886	1.0569	0.2749	-0.3054	0.1804	-0.6881	-2.0106	0.2257	2.7439	0.5351	-2.2435	-4.2427	-0.7829	-0.4273	-0.478	-4.3738	-4.8326	4.6287	-0.4127	1.604	-0.6049	3.3455	2.1714	-2.061	1.0145	1.4804	0.4947	-1.5633	-0.3283	-1.7613	-1.3014	0.7843	2.8062	0.6655	0.9495	0.2467	-0.0424	0.2513	-1.8228
TCGA-XM-AAZ2	TCGA-XM-AAZ2-01	THYM	1	yes	yes	Radovich et al., 2019	-1.7462	-1.7803	-1	-0.0635	0.3742	-0.7944	-0.3843	-0.4858	0.9438	-0.2501	-0.4581	0.1448	2.3245	0.3785	-0.5783	-3.0656	-0.9563	-0.2193	0.6126	-2.5663	-2.2865	3.3097	-1.0724	0.1315	-1.6101	1.4261	0.5938	-2.5496	-0.3283	0.3407	0.2018	-2.5687	-1.9806	-1.1693	-1.5448	2.3422	3.4945	2.2308	0.6453	0.3909	0.466	1.9732	-1.6154
TCGA-ZB-A96M	TCGA-ZB-A96M-01	THYM	1	yes	yes	Radovich et al., 2019	-1.6969	-2.2268	-2.4125	-1.7283	-2.7793	-2.0715	-1.1991	-0.011	-0.3419	0.5778	-0.2839	-1.0823	0.0573	1.5836	4.1009	-3.6849	-1.0691	-2.7713	-0.2681	3.4536	4.4126	6.0152	-0.4661	2.4576	-0.1259	1.1966	-0.1774	0.37	0.0218	-1.6396	1.1055	-1.6163	-1.8909	-0.9736	2.0462	1.685	2.4576	0.6423	0.7018	2.6826	1.8535	2.2528	-2.9065
TCGA-ZB-A96K	TCGA-ZB-A96K-01	THYM	1	yes	yes	Radovich et al., 2019	-1.0886	-1.829	-1.3938	-0.5492	-2.2004	-1.0668	-0.0661	-0.3756	-0.0469	0.0172	-0.2543	-0.7114	-0.2449	1.0637	2.8549	-3.2477	-0.9844	-2.8893	0.181	1.8788	2.6299	6.8302	0.1981	2.7462	0.7399	3.7077	1.8045	0.0412	0.8113	0.5738	1.5572	-1.5891	-0.5725	-1.5297	0.816	1.4931	2.0054	0.3083	0.7104	2.3813	1.2907	0.382	-2.8904
TCGA-XU-A92V	TCGA-XU-A92V-01	THYM	1	yes	yes	Radovich et al., 2019	-0.366	-1.9993	-0.628	-0.6438	-1.6117	-1.697	-0.318	-1.165	0.7126	-0.3083	-0.9491	-1.8698	0.5269	1.468	2.5563	-3.0317	-1.8193	-2.6016	-0.7237	0.9828	1.3879	6.0393	0.0466	2.1164	0.4033	2.1739	0.9983	-0.5471	0.6976	-2.3995	0.4519	-1.8499	-2.0354	-1.3045	-0.7651	2.1221	3.2329	1.9401	-0.1975	2.2553	1.1871	0.974	-2.2337
TCGA-ZB-A96Q	TCGA-ZB-A96Q-01	THYM	1	yes	yes	Radovich et al., 2019	-2.2078	-1.6245	-3.2122	-3.0908	-1.985	-3.2988	-1.3926	-0.8269	-0.116	2.1436	0.2413	-1.0036	0.4331	2.3326	5.0146	-2.2932	-0.9013	-0.4135	1.1241	8.7336	7.8894	3.8454	-1.926	0.9888	-1.7171	-2.2485	-2.4756	-0.4819	-0.9259	0.3029	0.5614	-3.4463	-1.8451	-1.4466	0.162	1.8744	2.532	1.0848	-1.4623	2.3518	1.2284	1.3788	-2.8024
TCGA-YT-A95F	TCGA-YT-A95F-01	THYM	1	no	yes	Radovich et al., 2019	-1.2136	-1.9676	-1.3719	-1.9362	-2.2415	-1.8376	-1.0131	-0.0267	1.0692	0.5194	-0.1598	-0.4584	1.6842	2.1734	4.8912	-2.7433	-0.8833	-1.3415	1.5338	5.9714	6.7997	3.6815	-1.4302	0.7197	-1.1277	-1.8393	-2.0857	-1.8006	-0.6375	-1.9337	0.4636	-2.9228	-2.2978	-1.7761	-0.6792	1.6842	2.6063	1.1158	-0.4895	3.407	1.3152	0.1946	-2.9338
TCGA-X7-A8D9	TCGA-X7-A8D9-01	THYM	1	yes	yes	Radovich et al., 2019	-2.1528	-1.9592	-0.9634	-2.0643	0.3536	-2.7666	-0.4743	-0.8543	-0.602	0.4096	-1.2666	-1.2241	2.4333	1.9073	2.561	-1.5716	-1.305	0.5222	1.7514	7.7737	5.7459	6.3149	-1.7375	1.4119	-0.4625	1.2425	0.6424	-2.0996	-1.1179	-4.2765	0.0006	-2.5308	-2.9364	-1.5524	-0.5703	1.413	2.5491	0.7279	-1.4926	0.5412	0.2581	0.4676	-2.5704
TCGA-ZB-A96D	TCGA-ZB-A96D-01	THYM	1	yes	yes	Radovich et al., 2019	-2.028	-1.6229	-1.5132	-3.1416	-1.3755	-1.8418	-1.0423	-1.1152	0.0354	0.732	-0.8479	-1.0585	2.4017	2.1377	4.2453	-2.5987	-1.3127	-0.8033	0.2001	7.2837	7.606	7.8478	-0.6183	1.9055	-0.3712	2.8619	1.5523	-1.6771	-0.2505	-4.2671	0.6361	-3.7983	-4.3545	-3.1462	-3.9141	1.4671	2.5048	0.2745	-1.6392	-0.1209	-0.2818	0.4718	-3.5651
TCGA-4V-A9QM	TCGA-4V-A9QM-01	THYM	1	yes	yes	Radovich et al., 2019	-0.8129	-1.9854	-0.9342	-1.2256	0.5594	-0.4004	-0.3367	-0.0215	0.176	0.1549	-1.2918	-0.6458	1.6197	1.5214	2.2703	-2.4247	-1.3118	-0.5843	1.575	3.6021	3.445	6.4575	-0.6872	1.8458	0.2489	1.9281	1.3982	-1.6855	0.0428	-2.6103	0.4035	-1.7895	-2.3648	-2.1047	0.025	1.3625	2.4116	0.9911	-0.472	1.563	0.4293	0.3935	-3.0365
TCGA-X7-A8M1	TCGA-X7-A8M1-01	THYM	1	yes	yes	Radovich et al., 2019	-2.1778	-2.1615	-1.5201	-1.6682	-1.2681	-1.5129	-1.0344	-0.3929	0.248	1.0465	-0.5998	-1.6701	1.6044	1.5884	2.8177	-2.3727	-1.6814	-1.2029	1.2948	4.9992	5.6978	5.7605	-1.5368	1.0004	-1.2762	0.5872	-0.2308	-0.9778	-0.2317	-3.612	-0.2779	-3.2667	-3.891	-1.5806	-0.6583	2.092	2.7786	0.9766	-1.1702	1.2526	0.6857	1.2198	-2.7271
TCGA-X7-A8D8	TCGA-X7-A8D8-01	THYM	1	yes	yes	Radovich et al., 2019	-2.0359	-2.0714	-1.5435	-1.642	-1.3356	-1.6006	-0.8812	-1.2951	0.0311	0.0271	-0.5532	-1.263	1.7195	1.8789	2.3393	-3.2534	-1.452	-0.6771	0.5895	2.7283	3.7761	5.077	-1.6881	0.6008	-0.784	0.3501	0.7658	-1.5775	-0.7621	-3.8266	0.2882	-2.4255	-4.1633	-0.7763	1.0299	2.0279	3.2767	1.4526	-0.4371	0.9563	0.8575	1.1008	-2.5688
TCGA-5V-A9RR	TCGA-5V-A9RR-01	THYM	1	yes	yes	Radovich et al., 2019	-1.8665	-1.8478	-0.5081	-0.9452	1.8447	0.0623	0.1068	-1.0023	-0.0788	-2.3557	-3.3183	-0.4266	4.3819	1.2614	0.7083	-4.4505	-2.1307	0.5752	0.4717	2.2308	1.2155	5.2612	-2.9247	-0.0883	-1.0651	0.2168	0.3478	-2.6663	-1.2458	-4.8302	-1.316	-2.4163	-2.9981	-2.4701	-3.603	0.3138	2.3901	0.7432	0.3476	-2.3191	-0.9442	0.6101	-2.1781
TCGA-4V-A9QL	TCGA-4V-A9QL-01	THYM	1	yes	yes	Radovich et al., 2019	-1.3668	-2.2237	-0.1753	-1.7394	1.8087	-0.7256	0.2927	-1.4985	-0.5227	-1.1639	-2.4446	-0.3784	3.8682	1.4684	0.7472	-1.9738	-1.4773	0.8528	2.4051	4.8522	3.4413	7.6136	-1.1199	1.4244	-0.3603	2.7812	2.0819	-2.394	-0.4598	-2.6053	0.4481	-2.8686	-3.3022	-1.8004	-3.4188	0.6579	3.29	0.9676	-0.1915	-3.01	-1.258	-0.4107	-2.7565
TCGA-5K-AAAP	TCGA-5K-AAAP-01	THYM	1	yes	yes	Radovich et al., 2019	-0.7833	-1.3727	0.0498	-0.8347	4.1639	-1.4691	0.2308	-0.9111	0.047	-1.4948	-2.3898	-0.3429	4.3358	1.7607	0.0858	-1.9667	-0.2587	1.025	1.3822	6.3575	4.0796	6.3974	-1.9397	0.3288	-2.1127	0.7976	0.8607	-5.1797	-1.484	-5.2255	-1.3924	-3.9011	-3.9025	-2.5714	-5.7578	-0.0857	2.8642	0.366	-1.1416	-4.3841	-1.9339	-1.2758	-2.7066
TCGA-XU-A92O	TCGA-XU-A92O-01	THYM	1	yes	yes	Radovich et al., 2019	-1.4644	-1.7544	0.5548	-0.9716	2.4769	-0.3196	-0.1795	-0.7577	0.8667	-1.1791	-0.9166	-0.3497	4.6088	1.1516	0.0381	-3.1422	-0.1582	0.342	1.8179	3.8652	2.8116	4.8175	-2.1959	0.4072	-0.5537	0.4773	0.8984	-3.5184	-1.2536	-4.9469	-0.055	-2.4405	-4.511	-2.9886	-6.7973	0.184	3.1545	0.4816	-1.8383	-4.0302	-2.0018	-0.9798	-1.7268
TCGA-5U-AB0F	TCGA-5U-AB0F-01	THYM	1	yes	yes	Radovich et al., 2019	-0.7391	-1.237	0.6738	-0.5144	4.4853	0.3532	0.9349	-0.5907	-0.7587	-3.4595	-4.509	0.4897	4.8513	0.6492	-2.8441	-1.7661	-1.1019	2.2271	0.7724	4.9886	2.6206	7.8055	-2.3984	-0.022	-1.2071	2.6361	2.4599	-3.7881	-1.9326	-4.5493	-0.8586	-3.4267	-2.9604	-3.7446	-9.2868	-1.0767	1.2978	-0.0786	-1.409	-7.9343	-3.9149	-2.69	-1.5158
TCGA-X7-A8DJ	TCGA-X7-A8DJ-01	THYM	1	yes	yes	Radovich et al., 2019	-1.851	-1.5106	-0.8381	-2.7613	0.7899	-2.1115	-0.3877	-0.7318	-0.2395	0.3404	-1.3879	-1.4587	3.4265	2.7544	2.9758	-0.2554	-0.7986	1.4261	2.869	10.5023	8.4281	8.8314	-1.2663	1.697	0.2435	4.4124	3.8662	-2.7358	-0.9392	-5.3231	0.1782	-3.5871	-5.025	-3.469	-5.9166	0.6537	2.35	-0.6413	-3.2839	-1.9743	-0.9301	-2.3653	-3.2933
TCGA-XH-A853	TCGA-XH-A853-01	THYM	1	no	yes	Radovich et al., 2019	-1.0316	-1.668	-0.1534	-2.1704	3.0288	0.2775	0.1358	-0.516	-0.5311	-0.321	-2.0575	-0.501	3.161	2.4915	2.45	-1.6051	-0.8172	1.2342	2.9401	9.488	6.7343	7.8019	-1.0987	1.3441	-0.6003	1.3555	1.1097	-2.2311	-1.2632	-5.6108	-0.0547	-3.6696	-4.8543	-3.6483	-5.6521	0.2442	2.2294	-0.3103	-2.7017	-2.7225	-1.1198	-2.112	-2.9021
TCGA-XU-A92U	TCGA-XU-A92U-01	THYM	1	yes	yes	Radovich et al., 2019	-1.5874	-1.6477	-0.778	-2.0747	0.4378	-1.4043	0.268	-0.868	0.1616	-0.1109	-1.2662	-1.0673	3.2244	2.5009	3.507	-0.8112	-1.1901	1.0651	3.197	9.09	7.7012	7.4508	-1.8156	0.9418	-0.5619	0.192	-0.0711	-2.1746	-1.1513	-5.5694	0.144	-3.8812	-4.2588	-3.7105	-4.1033	-0.0689	2.0478	-0.5725	-2.1458	-1.099	-0.6367	-1.5294	-2.9591
TCGA-XU-AAY0	TCGA-XU-AAY0-01	THYM	1	yes	yes	Radovich et al., 2019	-1.3866	-1.8866	0.2409	-1.3248	2.8482	0.1012	0.3615	-0.4946	-0.64	-2.3373	-3.9016	-0.3601	4.6029	1.5298	-0.3022	-2.6578	-0.4049	1.8807	3.4736	6.8833	5.0782	7.7104	-2.1888	-0.4719	-0.5962	0.7687	0.0477	-2.5689	-1.5544	-7.1647	-0.7758	-2.7235	-4.4265	-3.3003	-5.236	-0.3992	1.4249	0.3552	-1.6171	-4.3109	-2.8282	-1.3745	-2.8445
TCGA-X7-A8DF	TCGA-X7-A8DF-01	THYM	1	no	yes	Radovich et al., 2019	-1.4479	-1.4012	-0.0759	-1.9462	3.2135	-0.5892	0.9612	-0.8851	-0.6776	-1.3134	-2.9867	-0.203	4.7328	2.0403	1.0588	-0.8051	-0.4008	2.3085	2.5112	8.4488	6.8661	8.5773	-2.2085	0.5871	-0.8363	3.4457	3.2784	-2.7478	-1.1998	-5.6299	-0.597	-4.0697	-5.3414	-4.0596	-7.8764	-0.5134	1.895	-0.1024	-2.9476	-5.1616	-2.5011	-2.1174	-2.5924
TCGA-XU-AAY1	TCGA-XU-AAY1-01	THYM	1	yes	yes	Radovich et al., 2019	-1.3402	-1.1336	0.0313	-2.3134	4.6883	-0.5405	0.3526	-0.6446	-0.3815	-1.5119	-3.5742	-0.4571	5.4634	2.2452	1.4499	-1.157	-1.0728	2.5958	4.0055	10.2626	6.7705	7.7563	-2.6861	-0.568	-0.914	0.6417	0.5746	-3.2796	-2.0869	-7.5735	-0.202	-3.772	-5.1292	-4.1715	-7.5628	-0.7039	1.4543	-0.2993	-2.4737	-5.2766	-2.8934	-2.391	-2.6947
TCGA-ZB-A96B	TCGA-ZB-A96B-01	THYM	1	yes	yes	Radovich et al., 2019	-1.4865	-1.371	-0.1825	-1.6943	2.5555	-0.5674	0.4764	-0.3854	-0.3608	-0.812	-2.37	-0.4898	4.6804	2.3275	2.9665	-0.2903	-0.2919	1.9322	4.0156	9.9614	7.7602	8.6286	-1.8806	0.3949	-0.4357	1.5011	0.9873	-2.8963	-1.2633	-5.7108	-0.1766	-4.5732	-5.167	-5.0059	-8.7095	-0.4842	1.8388	-0.7819	-3.7656	-4.7874	-2.4856	-2.6196	-2.9472
TCGA-XM-A8RE	TCGA-XM-A8RE-01	THYM	1	no	yes	Radovich et al., 2019	-0.4983	-0.5238	0.5254	-2.6515	3.2533	-0.4315	-0.175	-1.0017	-0.4607	-1.2989	-2.7508	-0.3774	4.7649	2.6858	2.6963	-0.558	-0.7592	2.7518	2.8661	11.3999	8.855	7.8757	-2.3196	0.4302	-1.4175	1.0297	0.9779	-3.3635	-2.423	-6.474	-0.422	-4.6576	-4.8712	-4.8631	-8.602	-0.5374	1.352	-1.1377	-2.8873	-5.4901	-3.3853	-2.5967	-3.0462
TCGA-ZC-AAAF	TCGA-ZC-AAAF-01	THYM	1	yes	yes	Radovich et al., 2019	-1.3151	-1.1704	0.6154	-2.1456	4.36	-0.7383	0.0335	-0.5527	0.2297	-1.216	-3.1639	-0.7523	4.7661	1.6842	2.4649	-0.6352	-0.4998	2.6423	4.6761	10.8271	7.718	5.6348	-4.0165	-1.4049	-2.5729	-2.0031	-0.8995	-4.9984	-3.1916	-8.4876	-2.0242	-4.8507	-5.0726	-4.2265	-8.0651	-0.1484	2.6547	0.691	-2.7635	-5.087	-2.0453	-1.8741	-4.2788
TCGA-ZB-A96A	TCGA-ZB-A96A-01	THYM	1	yes	yes	Radovich et al., 2019	-1.3815	-0.6846	0.4782	-2.1127	3.8347	-0.9422	0.4262	-0.412	0.0322	-1.1805	-2.3422	-0.4666	6.2987	1.8084	1.9374	-1.1456	-0.3446	2.5667	5.7957	10.7153	7.5072	5.2876	-3.973	-0.8024	-2.7824	-2.2058	-0.7705	-3.6217	-2.9715	-7.7644	-1.2861	-5.379	-5.1792	-4.2347	-10.7828	-0.8795	2.1523	-0.0685	-4.6117	-5.9069	-2.8332	-1.8828	-2.9279
TCGA-X7-A8D6	TCGA-X7-A8D6-01	THYM	1	yes	yes	Radovich et al., 2019	-0.687	-1.1652	-0.2781	-3.4067	0.3257	-1.5814	-0.5745	-1.2322	0.5341	1.2114	-0.8607	-1.1439	3.1958	3.3556	6.0558	0.3948	-1.1929	1.4509	3.3978	12.2744	10.8813	6.5578	-2.1781	0.4421	-1.13	-1.3275	-0.868	-2.6468	-1.9453	-6.6123	-1.2704	-6.1165	-5.2192	-4.4934	-9.0874	0.0386	1.8178	-0.9739	-5.333	-1.502	-1.8512	-3.2402	-3.3713
TCGA-XM-A8RH	TCGA-XM-A8RH-01	THYM	1	no	yes	Radovich et al., 2019	-1.2168	-0.9801	0.4934	-2.6936	1.9811	-0.6073	-0.2173	-0.8294	0.1231	0.1419	-1.7236	-1.0965	4.2791	2.4628	4.0084	0.4918	-0.5356	2.2577	3.68	11.8232	10.1236	6.8275	-2.7549	0.3262	-1.4247	-1.1595	-0.7901	-2.8315	-2.4624	-6.8038	-0.8044	-5.4131	-5.0686	-4.4536	-9.0237	-0.1921	1.8934	-0.9239	-4.0502	-3.3926	-2.6635	-2.6887	-3.2675
TCGA-4X-A9FC	TCGA-4X-A9FC-01	THYM	1	no	yes	Radovich et al., 2019	-1.0493	-1.1257	0.3789	-2.8619	2.1065	-1.6883	-0.3937	-0.4103	-0.0125	0.8421	-1.5191	-1.0958	4.5735	2.2015	3.0127	0.1608	-0.4724	1.9157	3.0141	11.9423	9.2584	7.0536	-2.3152	-0.0879	-1.7376	-0.9657	-0.6475	-3.267	-2.3053	-7.0853	-1.3854	-5.4264	-5.0382	-4.583	-8.1087	0.2512	1.6848	-0.9625	-4.8868	-3.215	-2.1093	-2.8275	-2.8278
TCGA-X7-A8M4	TCGA-X7-A8M4-01	THYM	1	no	yes	Radovich et al., 2019	-1.3342	-1.3803	-0.0976	-2.1983	3.2107	-0.9166	0.2428	-0.6642	-0.5422	-0.5474	-2.605	-0.2472	5.2337	2.7599	2.6666	0.1634	-0.4593	1.5781	3.4925	11.4124	10.0543	6.2478	-2.2912	-0.6194	-1.5108	-1.2692	-0.7623	-2.9905	-1.9489	-6.272	0.4807	-4.2651	-4.4419	-3.754	-5.5994	0.0201	1.8645	-0.2377	-3.2467	-3.3585	-2.0055	-2.7137	-2.6659
TCGA-4V-A9QU	TCGA-4V-A9QU-01	THYM	1	yes	yes	Radovich et al., 2019	-1.4007	-1.1227	0.2892	-2.1454	2.2985	-0.8916	-0.5707	-0.7602	-0.5878	-0.3896	-2.3799	-0.9805	4.4067	2.6649	2.0341	-1.3709	-0.416	1.8546	2.8495	10.5021	8.3503	6.0318	-2.5245	-0.5062	-2.0698	-2.3608	-1.2281	-3.1297	-2.2884	-7.5731	-0.5761	-4.5187	-5.5408	-4.3016	-6.204	-0.0457	2.116	0.2561	-2.8737	-2.8335	-1.5952	-1.7626	-3.659
TCGA-YT-A95H	TCGA-YT-A95H-01	THYM	1	yes	yes	Radovich et al., 2019	-1.4952	-1.649	-0.2095	-2.2122	2.2217	-0.9121	-0.2646	-0.543	0.2515	-0.5004	-2.4	-0.6512	4.4244	2.8049	3.0721	-1.0504	-0.2115	2.2208	3.1147	10.8926	8.8499	6.8116	-2.3141	0.3953	-1.361	-0.2951	0.4107	-3.2501	-1.8828	-6.2695	-0.6583	-4.4807	-5.3084	-3.663	-7.2945	0.0958	2.6078	-0.2227	-3.1709	-3.304	-1.6359	-2.3519	-3.5443
TCGA-4V-A9QX	TCGA-4V-A9QX-01	THYM	1	yes	yes	Radovich et al., 2019	-1.1202	-1.3599	-0.2427	-3.0524	2.158	-1.2631	-0.4062	-0.8191	-0.2233	-0.6801	-1.5043	-0.5874	4.6304	2.1613	3.2517	-0.43	-0.434	1.3009	4.3906	11.1181	9.1504	7.0436	-2.6749	-0.0251	-1.9917	1.2066	1.7904	-3.0252	-1.8438	-6.6148	-1.3652	-5.1538	-6.1113	-4.1793	-8.4474	0.3816	2.5554	-0.0595	-3.1681	-3.375	-1.8398	-1.8304	-3.8112
TCGA-X7-A8M8	TCGA-X7-A8M8-01	THYM	1	yes	yes	Radovich et al., 2019	-0.5721	-1.0918	0.1944	-2.1351	3.1351	-0.4662	0.5657	-0.6274	-0.1093	-0.5379	-2.3247	-0.1366	4.6952	3.2041	3.266	-0.41	-0.3675	2.158	3.4946	10.3029	8.1103	7.2323	-2.7082	-0.2277	-1.4856	-0.328	0.137	-3.0898	-1.8377	-5.9071	-0.6995	-5.2137	-5.0669	-4.1472	-7.8184	-0.4351	1.8286	-0.9897	-3.8599	-4.2324	-2.2315	-2.6729	-2.5411
TCGA-YT-A95E	TCGA-YT-A95E-01	THYM	1	yes	yes	Radovich et al., 2019	-1.2475	-1.3334	0.1504	-2.0203	3.1449	-0.6137	-0.2225	-0.6384	-0.0459	-0.609	-2.1353	-0.5484	4.759	2.0402	2.9629	-0.7284	-0.6938	1.8897	5.004	9.8248	8.7539	7.4247	-3.2398	-0.1131	-1.9473	-0.3285	0.071	-3.5682	-2.3192	-7.148	-1.299	-5.8721	-6.0118	-4.033	-8.5732	0.546	1.9858	-0.7096	-3.5608	-4.1241	-2.1436	-2.6538	-3.7334
TCGA-ZT-A8OM	TCGA-ZT-A8OM-01	THYM	1	yes	yes	Radovich et al., 2019	-0.3788	0.0016	1.0296	-1.7287	4.4587	0.7966	1.0453	-1.2054	-0.687	-3.5755	-5.1462	-0.6096	5.7643	0.859	-0.9447	-3.0089	-0.7703	3.545	2.0004	8.0648	5.7915	5.6276	-3.7853	-1.7811	-2.4642	-1.206	-0.2252	-3.8242	-2.7195	-7.7358	-1.6007	-4.1214	-3.9198	-4.0792	-8.9894	-1.3734	1.0355	-0.3851	-0.816	-7.5511	-3.4808	-2.1432	-2.0849
TCGA-X7-A8DD	TCGA-X7-A8DD-01	THYM	1	no	yes	Radovich et al., 2019	-1.216	-1.1489	1.1117	-2.1203	4.0166	0.2591	0.5868	-0.562	-0.3409	-1.7229	-3.9962	-0.3028	5.1224	1.4101	-0.3324	-1.4359	-0.4609	2.7795	3.3863	10.0449	7.6629	7.2534	-2.7684	-0.8103	-1.7996	0.7324	1.2201	-3.6929	-2.6247	-9.1782	-1.3539	-4.9942	-5.2908	-4.5351	-10.2099	-0.8607	1.0257	-0.5743	-3.0528	-7.2511	-3.8036	-2.6383	-2.6444
TCGA-4V-A9QW	TCGA-4V-A9QW-01	THYM	1	yes	yes	Radovich et al., 2019	-1.2727	-1.2192	0.4682	-1.3529	3.8959	0.2013	1.3061	-0.7235	-0.4256	-2.9929	-5.0612	-0.5299	6.2176	1.383	-0.658	-1.5457	-0.9735	3.1236	1.6399	9.3875	5.5497	7.2964	-3.0914	-1.0261	-1.9937	0.0527	0.343	-4.0571	-2.5496	-7.8257	-1.1024	-4.4316	-5.0027	-4.2402	-9.468	-0.8988	1.4332	-0.1711	-2.0609	-7.1971	-3.1529	-2.3318	-2.7988
TCGA-CZ-5989	TCGA-CZ-5989-01	KIRC	1	yes	no	TCGA, 2013	2.4375	0.0744	0.2952	0.9349	-5.1231	-0.2987	-2.1298	1.6151	1.8801	2.323	3.7597	-3.1228	-5.8396	-0.1027	-1.2545	-0.4808	-2.6673	-6.6059	-3.6969	-3.1396	-2.4464	5.7061	5.4288	2.9468	3.2202	6.2518	1.5078	6.1297	4.5229	3.8716	-0.3798	-0.3075	1.9299	1.6245	-0.4971	1.421	-0.6691	0.1747	-2.8502	6.0802	1.1377	-3.014	-1.2949
TCGA-B8-4146	TCGA-B8-4146-01	KIRC	1	yes	yes	TCGA, 2013	3.3497	0.6088	3.7239	1.9594	-2.1332	1.8413	-0.9383	1.8471	2.303	2.8495	2.4832	-2.1688	-5.1984	0.3686	-0.5459	1.455	-2.3916	-5.7817	-3.9788	-1.0397	-0.3033	4.5693	4.7683	2.9638	3.2438	6.8356	3.7377	4.3936	3.7575	4.4412	-0.7157	-0.8241	4.2619	0.7279	-2.2907	1.1036	-1.7402	-0.3289	-4.2831	4.402	0.7915	-4.645	-0.956
TCGA-CJ-5686	TCGA-CJ-5686-01	KIRC	1	yes	yes	TCGA, 2013	3.1817	0.6586	3.2141	4.5626	0.1511	2.7069	1.4853	0.7234	2.0169	0.4611	1.6023	-0.6413	-4.1133	0.106	-3.1199	-0.7629	-1.082	-4.3861	-3.076	-9.5166	-8.4616	3.7008	4.2883	3.2153	3.9612	4.0488	0.4332	4.3201	3.7998	4.7568	0.4798	3.6551	6.7081	2.6793	2.492	1.1805	-0.6572	0.2415	0.6486	3.5036	0.389	-1.1831	-1.4694
TCGA-CJ-4903	TCGA-CJ-4903-01	KIRC	1	yes	yes	TCGA, 2013	2.4687	0.9776	2.2878	4.2811	0.0139	2.1176	0.5344	1.0557	0.6665	0.8343	0.3759	-0.8818	-3.3175	0.129	-2.6912	-1.145	-1.0922	-3.6181	-3.8429	-9.648	-8.5996	3.6308	4.1266	2.6097	3.2987	4.2867	0.841	3.4984	3.5871	5.1744	0.3379	2.677	6.1655	2.0692	2.5861	1.4166	-0.4217	0.0011	0.9207	2.8484	0.7124	-0.7307	-0.4252
TCGA-B8-5553	TCGA-B8-5553-01	KIRC	1	yes	yes	TCGA, 2013	2.4979	0.3636	2.1762	3.3746	-1.2036	2.8546	0.8078	0.594	2.1638	0.8795	1.5014	-0.4529	-4.6014	0.2108	-2.027	-2.1404	-1.9976	-4.465	-4.4603	-9.5428	-8.3972	4.6822	4.9142	3.5911	3.0637	4.9756	1.2282	4.5003	4.4127	4.6459	0.283	2.2625	5.8413	1.764	1.1176	1.323	-0.4064	0.6692	1.0848	2.9793	0.5927	-0.001	-1.2975
TCGA-BP-5189	TCGA-BP-5189-01	KIRC	1	yes	yes	TCGA, 2013	2.0615	-0.1387	0.7761	3.6113	-1.7656	1.5243	0.1427	-0.2732	1.5291	1.2275	0.93	-1.3229	-4.5987	0.3849	-1.6631	-0.2967	-0.4189	-4.8274	-3.6837	-9.244	-7.8916	3.9801	5.0598	3.532	3.292	3.697	-0.0132	4.3127	3.6002	3.5366	0.9811	2.8471	6.7475	2.9867	4.1697	2.167	-0.7192	0.2079	1.5448	4.0062	0.6802	0.6499	-0.1163
TCGA-A3-3311	TCGA-A3-3311-01	KIRC	1	yes	yes	TCGA, 2013	2.3807	0.4527	2.7731	2.5547	-0.2765	3.3439	0.6564	0.2765	1.1258	2.3328	1.083	-1.315	-3.9346	0.4563	-1.9991	-0.3529	-1.5726	-3.6431	-3.1497	-7.2869	-6.1684	4.0657	4.4108	3.9357	2.6712	4.757	1.6754	3.4353	3.2637	3.5077	0.7865	1.5575	4.907	2.3395	2.5471	1.5709	-0.8425	-0.0063	0.0212	3.3342	1.003	-0.4556	-0.6658
TCGA-CZ-5461	TCGA-CZ-5461-01	KIRC	1	yes	yes	TCGA, 2013	1.5259	-0.6194	1.3807	2.1184	0.0137	2.2065	0.8224	0.5093	0.229	1.2738	0.6465	-0.6301	-3.5364	0.53	-3.2961	-1.4346	-1.4595	-3.2346	-1.9355	-8.8563	-7.9926	3.6567	5.2907	3.2136	2.9383	5.1159	3.0037	3.9648	3.9038	3.8861	0.5679	2.6855	5.4053	2.3847	4.917	1.7101	0.1315	0.364	1.237	3.5785	1.3902	0.359	-0.3329
TCGA-CJ-4904	TCGA-CJ-4904-01	KIRC	1	yes	yes	TCGA, 2013	1.0782	-0.5165	1.6335	2.3913	-1.6451	2.2447	0.0395	1.6785	1.3846	1.3953	0.7468	-0.1416	-4.452	0.7389	-1.4204	-0.6688	-0.5627	-3.1153	-3.6317	-8.7042	-6.7151	3.3511	3.7882	3.0634	2.877	4.9117	2.3397	4.1144	4.4946	3.4015	0.7759	1.9848	4.8188	2.1046	2.5764	2.4042	0.7059	0.8426	1.7709	3.886	1.9072	0.1835	-0.367
TCGA-B2-5633	TCGA-B2-5633-01	KIRC	1	yes	yes	TCGA, 2013	1.442	-0.3844	-0.2163	2.6657	-3.5696	1.7887	-0.2028	0.5985	1.5392	1.0043	0.9456	-1.5411	-4.3525	0.068	-1.429	-1.9769	-2.2392	-4.9151	-4.2942	-9.7812	-7.9313	3.4957	3.8599	3.2123	3.8304	3.6653	0.7266	4.7091	3.8371	0.6528	-0.0296	3.2639	4.7178	3.1609	3.4842	2.4926	0.8139	1.4711	1.9919	3.9316	0.894	2.0732	-1.2037
TCGA-CJ-4639	TCGA-CJ-4639-01	KIRC	1	yes	yes	TCGA, 2013	2.0769	0.5102	3.1752	2.4939	-1.6071	2.4729	0.1291	0.7135	2.8912	0.4283	1.1004	-0.7503	-3.9241	0.6507	-0.5022	-1.2906	-1.5886	-4.9368	-3.3315	-8.2409	-6.8132	4.9322	2.998	1.5441	2.8271	5.2906	2.3663	3.6	3.436	3.2837	0.9222	1.4681	5.3959	1.1664	0.414	2.0577	0.5781	0.7094	1.0439	4.5557	1.8907	-0.6527	-1.6678
TCGA-A3-3370	TCGA-A3-3370-01	KIRC	1	yes	yes	TCGA, 2013	2.4318	0.2443	2.4567	2.7865	-2.1703	2.1111	-0.3179	1.0992	2.0339	0.9255	0.4382	-0.8856	-5.0082	0.5502	-0.7969	-2.4586	-2.1257	-5.031	-3.9638	-8.4678	-7.0414	4.8497	3.6776	1.8254	2.5731	5.6463	2.9361	3.4994	3.2824	3.1035	0.2339	1.0818	5.7717	1.3421	1.2796	2.5194	-0.0406	0.5314	1.6739	3.5719	1.4119	0.2281	-1.194
TCGA-B8-5549	TCGA-B8-5549-01	KIRC	1	yes	yes	TCGA, 2013	2.3121	0.572	1.6499	4.037	-1.1307	2.6897	0.3437	0.1993	2.8019	0.8165	0.574	-0.4467	-4.2358	-0.1636	-2.3352	-1.0387	-1.7498	-4.5798	-3.8249	-8.2279	-7.1392	3.3122	3.2545	2.3745	3.8873	5.0084	1.7647	2.6033	3.4533	3.3068	-0.1445	2.9732	6.9203	1.7088	1.7309	1.5092	-0.8374	-0.4979	1.1328	4.4046	1.4604	-0.1263	-0.98
TCGA-CZ-5458	TCGA-CZ-5458-01	KIRC	1	yes	yes	TCGA, 2013	2.3258	0.5364	1.9852	3.3648	-0.4827	2.2769	1.1542	0.3207	2.1325	0.6642	0.8004	-0.502	-2.9003	0.2351	-2.4523	-2.2185	-2.8755	-4.6509	-3.7514	-8.2324	-7.6637	2.5791	3.0918	1.9192	3.5708	2.8725	0.9382	4.1482	3.7358	1.6178	-0.2197	3.3253	6.4173	2.432	1.7267	1.8757	0.1945	0.3685	1.2127	3.6414	0.4266	0.3312	-1.0505
TCGA-BP-5007	TCGA-BP-5007-01	KIRC	1	yes	yes	TCGA, 2013	1.4543	0.1829	1.6259	3.1186	-0.5266	2.8937	0.1513	0.2763	2.4032	0.6191	0.9838	-1.1907	-2.9279	0.0815	-2.1498	-2.0731	-1.7963	-4.8478	-4.1589	-8.5725	-7.7976	3.0476	2.177	1.2945	2.6337	4.9894	2.2849	3.3832	3.2202	0.8959	0.7008	2.3621	5.9394	1.8108	1.5162	1.5752	0.1849	0.3237	1.8588	2.9334	1.2652	0.4899	-0.7907
TCGA-BP-4977	TCGA-BP-4977-01	KIRC	1	yes	yes	TCGA, 2013	2.6038	1.2465	1.9175	3.0552	0.8419	2.9864	0.9629	0.4438	3.414	0.6456	0.7537	-1.6831	-2.9436	0.818	-2.3267	-1.2545	-2.392	-4.0017	-2.983	-6.9809	-5.7769	1.9278	2.82	2.0028	1.9793	3.2368	1.2563	2.3023	2.5511	0.3272	0.6736	2.5929	5.0997	1.5726	1.1456	2.0648	-0.6943	0.6699	1.8874	3.4498	1.217	-0.4917	-1.0146
TCGA-CJ-5684	TCGA-CJ-5684-01	KIRC	1	yes	yes	TCGA, 2013	2.6899	0.7621	3.8226	4.3824	0.9656	3.6267	1.2257	1.1821	1.736	0.1347	0.0003	-0.2315	-2.8996	-0.3084	-3.5668	-1.6403	-2.1015	-3.9745	-2.5682	-8.6411	-8.4876	4.2432	1.2091	1.9954	3.5122	4.3506	2.0636	3.5723	2.8614	1.1333	0.7338	2.9692	5.0849	1.5424	0.8451	2.3375	0.0569	0.1476	1.0435	2.6005	1.4981	-0.5253	-0.7047
TCGA-CZ-4856	TCGA-CZ-4856-01	KIRC	1	yes	yes	TCGA, 2013	2.7982	1.0455	2.796	4.4651	0.9958	4.1482	0.3608	0.8347	1.8078	0.7475	0.1935	-0.9348	-3.3317	0.3956	-4.2752	-1.5757	-2.9692	-4.8399	-3.2046	-9.6974	-9.0549	3.9486	2.7636	2.5338	3.1089	4.2421	2.2859	3.9726	3.3971	0.8926	0.3257	3.3198	4.7045	2.2241	0.7755	1.8204	-0.0203	0.5574	1.5136	2.4707	1.8	-0.1339	-0.4214
TCGA-BP-4964	TCGA-BP-4964-01	KIRC	1	yes	yes	TCGA, 2013	2.2163	0.3403	3.3428	3.446	-0.1457	3.1916	0.1985	0.4625	1.4154	0.4242	0.4843	-0.8767	-3.0742	0.3163	-2.9006	-1.2198	-1.606	-4.4337	-2.3402	-8.1536	-7.7361	3.1019	2.8862	1.7735	2.3848	3.8479	1.2071	3.5098	3.365	3.04	0.4997	2.492	7.1355	2.161	3.267	1.4048	-0.1563	0.1719	1.2772	4.4149	0.8158	-0.4233	0.0058
TCGA-B0-5402	TCGA-B0-5402-01	KIRC	1	yes	yes	TCGA, 2013	2.7093	0.462	3.8703	4.5727	-0.4119	4.5789	0.7115	1.0518	1.7256	1.3257	-0.1177	-0.4025	-3.7169	-0.6477	-2.2223	-1.5672	-1.467	-3.972	-3.529	-8.4887	-8.8152	1.646	1.6378	2.3614	2.7661	3.8427	1.4432	3.6831	2.523	3.1679	-0.2725	3.1614	6.9547	2.2947	3.4005	1.6352	-0.9266	-0.5219	0.8808	4.0111	0.9484	-1.0351	-0.811
TCGA-B0-4945	TCGA-B0-4945-01	KIRC	1	yes	yes	TCGA, 2013	2.6935	0.419	3.0672	3.5582	-0.1611	3.7543	0.0238	0.5015	1.6516	1.4883	0.4362	-0.1623	-4.3556	0.1609	-2.9099	-1.6325	-2.0485	-5.3353	-3.2527	-10.6137	-8.9725	1.7004	3.0555	2.2699	1.9977	4.032	1.7143	4.8386	3.9358	5.0423	1.3104	2.3162	6.0844	2.7722	2.2788	1.8442	0.7066	0.7471	1.5459	3.178	2.0617	-0.0435	-0.3026
TCGA-B0-5119	TCGA-B0-5119-01	KIRC	1	yes	yes	TCGA, 2013	2.5881	1.0329	3.7115	3.4575	-0.4087	4.5566	0.7019	1.1946	2.2664	0.9142	-0.2181	-0.5497	-3.3242	0.3011	-0.6768	-1.7554	-2.3914	-4.5733	-2.858	-7.1609	-6.6701	1.4115	1.317	1.2089	2.0394	2.7049	1.1404	2.3891	2.6162	2.9212	0.683	1.4358	5.0045	1.663	1.5509	1.7386	-0.1726	0.0932	2.1522	3.2249	1.6975	-0.3952	-0.4708
TCGA-CJ-4634	TCGA-CJ-4634-01	KIRC	1	yes	yes	TCGA, 2013	2.9532	1.0547	3.0321	2.7258	-0.6283	3.3725	-0.2399	0.9546	1.7535	0.5068	1.0462	-1.2912	-3.4528	0.0023	-0.7616	-2.0864	-1.9855	-5.3128	-4.5178	-8.4428	-6.9408	0.6683	1.9772	1.2378	1.8129	0.7067	-0.7677	2.6822	2.1453	2.4157	0.003	2.1003	5.1386	2.2823	4.7817	2.2216	0.6952	0.9242	2.7281	5.2157	1.9454	0.6921	-0.3537
TCGA-BP-4987	TCGA-BP-4987-01	KIRC	1	yes	yes	TCGA, 2013	2.1631	0.231	3.2792	2.1704	-1.335	2.3577	-0.2737	1.1526	2.3089	0.3952	0.3203	-2.0542	-3.2074	0.6206	-0.5055	-2.4687	-2.0636	-4.1617	-2.8908	-7.9903	-6.6522	2.66	2.1168	1.5194	1.4098	3.5602	1.8629	2.2918	2.5987	-0.0183	-0.1378	0.758	4.6005	1.9217	1.0256	2.7035	1.1109	1.0005	2.4115	5.2262	2.2286	0.5561	-0.5865
TCGA-B0-5691	TCGA-B0-5691-01	KIRC	1	yes	yes	TCGA, 2013	2.4883	0.8859	2.7737	3.5915	-1.5129	2.5502	-0.7317	0.366	1.4213	2.3567	1.6936	-0.5153	-5.7155	-0.2468	-1.3823	-3.0208	-2.3586	-6.063	-4.8362	-11.0253	-8.4684	1.0004	2.3858	1.0359	2.9344	3.1096	1.2324	4.6111	2.9598	2.2815	0.0497	2.6904	5.8169	2.7716	5.3338	2.6958	-0.5055	0.6876	2.8708	5.006	1.6317	1.781	-1.2302
TCGA-B8-5165	TCGA-B8-5165-01	KIRC	1	yes	yes	TCGA, 2013	2.231	0.8526	3.1123	3.649	-1.228	2.4551	0.1263	0.5379	2.7512	2.2909	0.8508	-0.6437	-4.9526	-0.4969	-2.2087	-2.8438	-1.9963	-5.1181	-4.2298	-10.0653	-8.6926	0.5577	1.7098	0.7818	3.0411	1.528	0.3681	4.0562	2.69	1.5928	0.6452	2.7415	5.7333	2.9875	4.1998	2.6539	-0.198	0.5506	2.7019	5.285	1.9904	1.0876	-1.0482
TCGA-CW-5583	TCGA-CW-5583-01	KIRC	1	yes	yes	TCGA, 2013	2.5503	0.3519	2.3477	2.9255	-0.7516	1.8536	-0.5358	0.8499	3.0865	1.3991	1.2014	-0.6292	-3.8377	-0.1483	-0.7956	-2.8543	-2.2918	-4.9661	-4.2336	-9.1238	-7.5274	-0.7317	1.2171	0.2921	1.7317	1.3842	0.5708	3.1259	2.511	1.4822	0.5193	1.694	6.4644	1.5516	2.1481	3.496	0.4047	1.0824	2.4956	5.1653	2.5272	1.0757	-1.1805
TCGA-A3-3373	TCGA-A3-3373-01	KIRC	1	yes	yes	TCGA, 2013	3.172	1.1178	3.1816	4.7429	-0.4166	2.8493	0.0246	1.8481	2.1534	2.199	1.3288	-1.0142	-4.6092	0.23	-1.8717	-0.95	-2.2099	-4.3336	-4.7451	-8.7769	-7.2652	1.5526	2.7368	1.3331	2.2577	1.6812	-0.6486	2.966	3.7341	2.481	0.018	2.085	4.8222	2.009	2.31	2.26	-0.7312	0.5298	0.7923	3.3281	0.9704	-0.2641	-0.2816
TCGA-BP-5004	TCGA-BP-5004-01	KIRC	1	yes	yes	TCGA, 2013	2.5912	0.7089	2.8287	3.819	-0.5157	2.2348	0.5149	0.6264	2.3618	1.4672	1.2174	-1.1878	-4.5868	-0.6469	-0.4767	-0.4543	-1.462	-2.5781	-3.5451	-8.0114	-6.5551	1.8114	1.5686	1.3989	2.2016	1.5349	-0.7628	2.6811	3.6212	3.0237	0.1031	2.3689	6.9321	1.716	2.5888	1.8793	-1.3032	0.592	0.7565	3.8489	0.7098	0.3161	-1.6448
TCGA-BP-4975	TCGA-BP-4975-01	KIRC	1	yes	yes	TCGA, 2013	2.6365	0.8033	3.5657	3.8049	-0.1734	3.4814	1.0321	0.728	1.9917	1.1035	0.3912	-1.1983	-2.9187	0.1303	-2.1668	-1.546	-1.1335	-4.0645	-1.5993	-8.3071	-6.8455	1.0047	2.2603	1.2477	2.2081	0.1665	-2.0437	2.9192	2.5587	2.4992	0.202	2.2932	5.8277	2.1626	3.7834	2.5153	0.1663	0.3111	1.7951	4.1848	1.0199	-0.5374	-1.2966
TCGA-A3-3362	TCGA-A3-3362-01	KIRC	1	no	no	TCGA, 2013	3.0462	1.9805	4.9437	5.0054	1.4534	3.6289	0.1899	0.276	1.7365	0.821	0.8543	-0.9447	-3.8263	-0.5374	-2.8912	-1.9411	-1.8079	-4.2469	-2.8972	-9.3557	-8.6396	-0.3199	1.3982	0.8248	2.0787	1.7342	-0.1299	2.9895	2.3094	1.5413	-0.0562	2.0309	6.777	2.7046	3.983	2.0074	-0.1032	0.0816	2.2824	3.4601	0.7329	-0.1134	-1.1537
TCGA-A3-3380	TCGA-A3-3380-01	KIRC	1	yes	yes	TCGA, 2013	1.3835	0.1974	2.0076	4.0622	-0.1254	3.2716	0.1704	1.3964	1.7948	1.0039	0.3257	-1.2162	-2.4761	-0.3672	-3.079	-1.9548	-1.7106	-3.7737	-2.7248	-9.0637	-8.5558	1.7653	1.5361	0.7346	2.1636	1.7397	0.635	3.2767	3.0034	0.6045	0.5328	2.6501	5.3541	2.637	2.3349	2.173	-0.0335	0.2484	2.1641	3.4569	1.4016	0.5185	-1.1926
TCGA-B0-5110	TCGA-B0-5110-01	KIRC	1	yes	yes	TCGA, 2013	1.7275	-0.059	1.8326	1.5081	-2.2168	1.9026	-0.3459	0.3116	1.8446	1.067	0.8356	0.0461	-4.4491	0.3304	-0.7921	-1.9044	-1.9625	-4.801	-3.9815	-9.2481	-7.5691	2.6191	3.7695	2.4495	2.3943	4.0015	1.6578	3.6732	4.2232	6.3689	1.3766	1.6658	5.3511	2.3802	3.9682	2.7682	0.8412	0.9493	2.041	5.3071	2.7971	0.4962	-0.6099
TCGA-CJ-4643	TCGA-CJ-4643-01	KIRC	1	yes	yes	TCGA, 2013	1.4486	-0.4926	2.4315	1.6942	-2.2951	2.7033	-0.4671	1.2089	1.7582	1.2584	0.1538	-0.6304	-4.8665	0.2433	-1.1616	-2.1371	-2.13	-5.6225	-4.3658	-9.715	-8.3667	3.2652	4.2028	2.4035	2.8662	3.4791	0.7031	3.8921	3.8281	5.436	0.8682	1.5	5.3452	1.8732	3.0014	2.2687	0.9746	1.2299	2.7512	4.4098	2.5625	0.5449	-0.6687
TCGA-B0-5113	TCGA-B0-5113-01	KIRC	1	yes	yes	TCGA, 2013	1.2809	-0.6985	1.2151	1.6173	-3.2207	2.0712	-0.8594	1.1581	1.3689	0.3806	0.8427	-0.7849	-4.1949	0.8677	-1.1888	-1.2792	-1.4213	-4.5072	-3.8947	-8.7596	-7.422	4.548	4.5882	2.8157	2.5179	4.8672	1.7031	3.8783	4.1222	5.048	0.8817	1.2952	6.5815	1.9735	3.6112	2.2262	0.6521	0.8911	1.5506	5.83	2.5051	0.181	-1.3633
TCGA-B0-5115	TCGA-B0-5115-01	KIRC	1	yes	yes	TCGA, 2013	1.5387	0.0105	1.3779	2.5936	-1.1943	2.1872	-0.0087	0.6249	1.4775	0.2414	0.4804	-0.4184	-3.0159	0.5753	-1.5862	-2.0044	-1.348	-4.2759	-3.6598	-8.321	-7.7096	2.9531	3.213	2.0181	3.2504	4.3636	1.9908	3.6636	3.4578	5.6085	1.0354	2.0214	7.2284	2.7318	4.1342	2.3808	1.3183	0.9498	2.2892	4.0192	1.5903	-0.1013	-0.6922
TCGA-BP-5194	TCGA-BP-5194-01	KIRC	1	yes	yes	TCGA, 2013	1.5199	0.1714	1.6462	2.6883	-0.8811	2.8051	0.2186	1.3144	2.1627	0.8649	0.9537	-1.2896	-3.0846	0.2625	-0.4879	-1.4704	-1.6825	-4.4854	-3.5364	-7.4441	-6.7341	2.0392	2.7797	1.2565	2.5892	2.501	0.9307	3.6157	3.3986	3.166	0.5325	2.3716	6.2604	1.8026	3.006	2.7232	0.4871	0.3796	2.3594	4.4147	1.3094	-0.035	-0.1984
TCGA-B0-5711	TCGA-B0-5711-01	KIRC	1	yes	yes	TCGA, 2013	2.2655	0.2133	1.4745	2.8461	-0.9686	2.5255	0.2515	1.2093	2.0685	1.2438	1.2345	-1.3488	-3.6232	0.3956	-1.5993	-1.6372	-1.7633	-4.6314	-3.0891	-8.4958	-7.3223	3.7403	2.6908	1.8895	2.6063	3.9129	1.4601	4.1099	3.6011	2.2575	0.2043	2.1498	5.4709	2.0416	3.5746	2.1452	0.1806	0.5451	1.3182	4.9587	1.7204	0.2778	-0.2233
TCGA-B0-5690	TCGA-B0-5690-01	KIRC	1	yes	yes	TCGA, 2013	0.6284	-0.6846	1.6445	1.4702	-1.0954	2.2927	0.1975	1.0381	2.0755	-0.4306	-0.1924	-0.5011	-3.0956	0.5677	0.5497	-2.4634	-2.0585	-5.0137	-2.5592	-8.2843	-6.7794	2.6505	2.3472	1.0732	2.8301	2.6173	1.0491	4.2183	3.4314	3.692	-0.206	2.9988	5.6554	2.8758	3.3135	2.8589	2.074	1.2034	3.124	5.2221	2.964	1.7734	-0.7454
TCGA-CW-6093	TCGA-CW-6093-01	KIRC	1	yes	yes	TCGA, 2013	0.9374	-1.04	1.0951	1.7286	-2.5898	2.0894	-0.7704	0.7656	1.9875	1.0585	0.1382	0.0117	-3.5496	0.6681	0.2661	-0.9784	-0.86	-2.7038	-3.0726	-5.8462	-4.828	0.8363	2.8207	1.1744	2.414	1.798	0.0229	3.2724	3.4288	5.0496	1.3755	0.8699	4.4014	2.428	2.3452	3.0468	1.0399	0.7045	2.2399	4.2583	1.8659	0.6459	-0.2699
TCGA-BP-4999	TCGA-BP-4999-01	KIRC	1	yes	yes	TCGA, 2013	1.3495	-0.631	0.8776	2.0522	-3.4031	2.0963	-0.8626	0.3502	2.0124	1.9642	0.508	-0.5062	-3.9699	-0.0946	-0.4503	-2.4032	-2.2208	-5.4962	-4.1114	-8.6899	-6.8809	0.7722	2.826	1.0215	1.8241	0.8938	-1.4999	4.1005	3.5653	4.9504	0.6591	1.2943	6.3236	2.8244	3.5778	2.9263	1.3348	1.0399	2.5334	5.9096	2.0172	1.6477	-0.6121
TCGA-B8-5552	TCGA-B8-5552-01	KIRC	1	yes	yes	TCGA, 2013	0.9222	-1.2435	0.4257	1.8977	-3.7685	1.756	0.3301	0.4555	1.7704	0.6335	0.0541	-0.2901	-5.4443	-0.3946	-1.3095	-2.7647	-2.8571	-5.3579	-4.4153	-10.0142	-8.0237	3.8663	4.5273	3.5755	4.4762	4.684	1.8225	5.5324	4.1202	5.8341	1.4498	3.8657	6.0672	3.1998	4.989	2.0117	1.0943	1.1917	3.5938	5.2184	2.3626	1.6355	-1.1186
TCGA-CJ-4908	TCGA-CJ-4908-01	KIRC	1	yes	yes	TCGA, 2013	0.2404	-1.5881	-0.4302	1.7004	-3.658	0.4883	-0.1556	-0.0297	1.4643	0.5572	-0.0108	-0.7529	-4.1289	0.1009	-0.2147	-2.3865	-1.4433	-4.4092	-3.5009	-8.8991	-6.8315	2.7253	3.6386	2.5027	3.1758	3.4507	1.1073	4.3966	3.371	4.2462	1.4913	3.1009	7.6701	3.664	5.1775	2.3028	1.3486	1.1024	2.8612	5.4247	2.3709	2.2351	-0.9578
TCGA-CJ-4899	TCGA-CJ-4899-01	KIRC	1	yes	yes	TCGA, 2013	-0.2314	-1.5365	-0.0303	2.4958	-3.2272	1.8436	-0.096	0.5909	3.9564	1.6307	0.3013	-0.4938	-5.0214	0.401	-0.6646	-2.6969	-2.4126	-4.765	-4.3064	-9.1101	-7.0873	1.7263	3.245	2.1568	3.5721	3.6238	0.5789	4.2216	3.5747	3.8871	0.828	3.3479	6.3699	2.9591	5.3575	2.4434	0.9634	1.1024	3.408	4.9601	2.5475	1.7328	-1.4044
TCGA-B0-5710	TCGA-B0-5710-01	KIRC	1	yes	yes	TCGA, 2013	0.5662	-1.1076	0.157	1.8501	-3.1022	1.7108	-0.1615	0.99	1.4693	1.3047	1.3353	-1.0798	-3.487	0.5086	-0.6942	-2.1872	-2.4396	-5.4247	-4.8687	-8.653	-7.1039	3.1772	3.4005	2.0136	3.2528	4.303	2.7257	4.2299	3.9014	4.0876	1.0058	2.7933	5.0878	2.8721	4.7724	2.6391	1.3323	1.0594	1.8954	5.3189	2.3018	1.9187	0.1768
TCGA-B0-5812	TCGA-B0-5812-01	KIRC	1	yes	yes	TCGA, 2013	0.4837	-0.6753	1.3369	1.4489	-1.9583	1.3741	-0.29	1.0992	0.8452	1.1525	1.1701	-0.4733	-4.0514	0.0908	-1.0926	-2.3255	-2.0729	-5.1004	-3.4622	-8.1519	-6.5527	3.2011	3.3123	1.824	2.8021	3.8273	1.6972	4.4007	3.4114	3.206	1.0419	2.0825	5.6362	3.1906	5.4908	2.2299	0.5664	1.0924	2.0789	4.7182	2.4132	1.0036	-1.1437
TCGA-BP-4982	TCGA-BP-4982-01	KIRC	1	yes	no	TCGA, 2013	2.1829	0	1.356	3.3352	-3.2869	1.5627	-0.167	0.4858	1.8406	0.9091	0.0439	-1.4225	-4.7451	-0.1041	-0.2431	-2.7389	-2.8802	-6.5923	-4.708	-9.127	-7.4342	2.5267	4.1081	2.1525	3.1904	3.9554	1.1724	4.2194	3.3963	4.3588	0.9011	2.2932	5.842	3.3147	4.2513	2.8316	0.7239	0.8379	2.4756	5.4955	1.7397	1.2245	-1.4458
TCGA-BP-4991	TCGA-BP-4991-01	KIRC	1	yes	yes	TCGA, 2013	0.8019	-0.905	0.0257	1.6051	-3.7448	1.1026	-0.6965	0.1677	1.9032	1.7439	0.2912	-1.2626	-4.1668	0.9816	0.1194	-1.6538	-2.067	-5.6295	-4.8066	-7.863	-6.1376	2.1747	4.0764	1.9155	2.892	4.0934	2.4989	4.0023	3.8965	3.06	0.6162	2.328	6.3237	2.5449	3.1522	2.427	1.3985	0.779	2.2076	6.1118	2.2714	2.1097	-1.2424
TCGA-CJ-4907	TCGA-CJ-4907-01	KIRC	1	yes	yes	TCGA, 2013	1.8725	-0.1818	1.2974	2.6977	-1.7825	1.6173	0.1589	1.1708	1.073	0.4317	0.5558	-1.3718	-3.8148	-0.3577	-1.1097	-1.7303	-2.1293	-5.5441	-4.3864	-9.6576	-7.6426	1.5111	2.4081	0.8927	2.6171	1.4295	0.114	4.4587	2.6246	1.4246	0.6991	3.5855	6.2581	2.7249	5.9099	3.0269	0.2782	1.1091	2.6829	5.4907	2.2129	2.6958	-1.6052
TCGA-BP-4961	TCGA-BP-4961-01	KIRC	1	yes	yes	TCGA, 2013	0.9921	-0.5902	1.219	2.4567	-2.1641	1.5853	-0.2844	0.9009	2.5946	1.514	0.1308	-0.9192	-3.7667	0.1044	-0.0629	-1.9188	-2.3739	-4.2649	-3.3101	-9.3305	-7.2927	1.1341	2.3462	1.7443	2.5921	1.2736	-0.6531	3.9989	3.4009	1.7557	-0.0957	2.4186	5.7681	2.3744	4.6155	2.3066	1.3634	1.105	2.9652	5.3201	1.4674	1.4531	-0.9987
TCGA-CJ-4905	TCGA-CJ-4905-01	KIRC	1	yes	yes	TCGA, 2013	0.964	-0.7744	1.1308	0.9821	-2.6408	1.5907	-0.6524	0.7416	1.1712	0.494	0.6426	-1.5719	-3.4385	0.3851	0.1128	-2.4886	-2.0104	-4.6544	-2.8797	-7.8985	-6.1611	1.5354	2.2846	0.8489	2.1	1.1311	-0.021	3.7127	2.6805	0.8125	0.2734	2.1019	4.8873	3.3192	6.9523	2.9464	1.666	1.1785	3.236	5.4986	2.2368	1.8958	-1.0334
TCGA-A3-3320	TCGA-A3-3320-01	KIRC	1	yes	yes	TCGA, 2013	2.5239	0.3612	3.2727	2.4021	-1.7622	3.4235	-0.3203	1.2353	2.8178	0.938	1.4863	0.1151	-4.3331	0.2688	-1.634	-1.9059	-1.527	-4.8592	-4.7564	-8.705	-7.9803	1.3564	3.8263	1.6449	1.732	2.7279	-0.117	2.9127	3.1242	5.0506	0.1947	0.8036	5.1971	1.1558	-0.3911	1.8765	-0.0004	0.843	1.1229	5.6053	1.2877	-0.6994	-1.196
TCGA-CZ-5986	TCGA-CZ-5986-01	KIRC	1	yes	yes	TCGA, 2013	2.4085	-0.146	1.4361	3.3839	-1.7973	0.9792	-0.5696	0.9365	2.3527	1.2714	0.8388	-0.8506	-3.9328	0.0209	-0.4928	-1.0674	-1.5956	-4.2791	-3.8696	-6.2739	-4.9414	1.8276	3.5463	1.6646	1.4981	3.6156	0.8299	3.47	3.1272	6.7294	0.3038	0.8741	6.5734	1.0993	0.4876	2.9763	-0.7348	0.1637	0.0548	4.2348	0.9648	-1.6106	-0.8277
TCGA-CZ-5982	TCGA-CZ-5982-01	KIRC	1	yes	yes	TCGA, 2013	1.9368	0.3127	2.9457	2.5493	-2.3911	2.651	-0.0971	1.9103	1.4444	1.7555	0.2109	-0.8861	-4.3415	0.3965	-0.8366	-0.9456	-1.1139	-1.8322	-2.6363	-7.5885	-5.5998	1.2504	4.2881	3.2632	1.3432	1.7393	-1.5559	2.4377	4.1462	4.3264	-0.2204	1.1998	5.5663	2.1863	2.3976	2.3798	0.6414	0.367	1.2917	4.4183	2.2435	-0.0541	-0.1307
TCGA-CW-5580	TCGA-CW-5580-01	KIRC	1	yes	yes	TCGA, 2013	1.1221	-0.8436	0.9312	3.3844	-2.3442	2.9403	-0.1701	1.0591	1.5048	2.2982	0.928	-0.7721	-4.1686	-0.2764	-0.9493	-1.5631	-1.1267	-3.8445	-3.2878	-6.4816	-5.8344	1.6344	3.3765	2.8041	2.7059	1.7265	-0.5206	3.9497	3.6984	4.0166	0.1461	2.4968	6.4023	2.0549	3.3913	1.446	-0.6568	0.5936	1.5311	4.2748	1.4697	0.1565	-0.1545
TCGA-BP-5008	TCGA-BP-5008-01	KIRC	1	yes	yes	TCGA, 2013	0.5477	-1.9727	-0.8862	1.657	-3.5033	1.4838	-0.3396	-0.2073	0.9511	1.5992	-0.4052	-0.028	-4.8616	-0.1194	-2.1169	-2.0123	-1.858	-3.9905	-3.6236	-9.0209	-7.6286	4.102	6.4977	3.4311	3.9656	4.5424	1.0645	5.3313	4.8723	9.7029	2.7884	2.1069	6.8617	2.8642	5.7767	1.5105	0.3802	0.6745	2.9201	5.4374	2.5522	1.1118	-0.151
TCGA-BP-5200	TCGA-BP-5200-01	KIRC	1	yes	yes	TCGA, 2013	0.9378	-0.8869	0.3472	2.7813	-3.4411	0.7647	-0.5754	0.8828	1.794	1.4113	-0.564	-0.2212	-5.0506	0.3045	-1.7592	-0.9581	-1.0011	-3.8385	-4.9208	-9.2225	-7.6284	4.8129	5.8372	3.4161	3.6949	5.0089	1.3032	4.8446	5.0196	9.262	1.9351	2.6524	5.5481	2.8279	5.1576	1.4877	0.3628	0.7574	1.6726	3.9141	2.6093	0.4962	-0.2735
TCGA-BP-4970	TCGA-BP-4970-01	KIRC	1	yes	yes	TCGA, 2013	0.4396	-1.4469	-0.9759	1.1605	-4.024	0.4751	-0.5792	0.1768	0.4431	1.2083	0.1218	-1.5177	-4.9644	0.9128	-1.3233	-2.6518	-2.506	-5.0596	-5.3728	-9.5253	-7.7911	4.9914	5.7224	3.6933	3.3968	6.4451	2.9335	5.2986	4.2523	4.0099	1.6966	2.7002	6.1658	3.1241	6.4125	1.6535	-0.3447	0.4986	2.1511	5.2962	1.4452	1.6531	-1.0688
TCGA-BP-4801	TCGA-BP-4801-01	KIRC	1	yes	no	TCGA, 2013	2.4426	-0.2395	2.0792	3.3685	-1.0979	4.655	1.1	0.5478	1.4715	0.2322	0.7238	-0.715	-4.2412	-0.1189	-3.1288	-1.0589	-1.5241	-4.6119	-3.5323	-10.5376	-9.0334	3.5589	3.8645	2.7663	3.3712	3.3941	1.3506	4.6507	3.6957	4.5857	1.2689	3.1261	6.1789	2.5701	5.7973	2.031	0.0288	0.5882	2.1903	4.1109	1.9718	0.5475	-0.673
TCGA-B0-4823	TCGA-B0-4823-01	KIRC	1	yes	no	TCGA, 2013	1.3992	-0.7453	0.069	3.35	-1.2333	2.0425	0.6892	0.3211	1.1789	1.5327	0.9064	-0.7385	-3.7479	0.3671	-3.7097	-0.7494	-1.3005	-3.8246	-3.2334	-9.4522	-8.3271	3.4049	3.9173	3.004	3.6197	3.4985	0.6985	4.0445	3.7248	4.3797	1.3561	3.7681	6.264	2.5669	5.0883	1.6117	-0.4996	0.6305	2.5381	3.6522	2.0712	0.9569	-0.2974
TCGA-BP-4972	TCGA-BP-4972-01	KIRC	1	yes	yes	TCGA, 2013	1.9281	-0.3176	1.5216	2.5815	-1.711	1.4899	0.1513	0.7506	1.6973	0.7266	0.774	-0.9501	-4.9827	-0.1136	-2.3371	-1.7917	-2.4827	-5.6641	-4.2578	-9.4532	-8.0102	3.8686	4.2667	2.5325	3.6525	3.7314	1.1218	4.7963	3.7263	3.8659	0.8745	2.7696	6.8555	2.4043	6.017	1.6778	-0.4774	0.8795	2.7078	4.4722	1.3585	1.0569	-0.9023
TCGA-BP-4993	TCGA-BP-4993-01	KIRC	1	yes	no	TCGA, 2013	0.7198	-0.5042	0.5775	1.9231	-1.7675	2.2128	-0.051	0.763	0.8276	0.6185	-0.3454	0.0226	-3.6027	-0.036	-2.8648	-2.3154	-1.6146	-3.9363	-3.0019	-9.9043	-8.6715	2.9921	3.8904	2.7166	3.2624	4.1362	1.3702	3.8971	3.8977	5.8289	1.7697	2.7484	6.688	3.5717	5.4768	1.4707	0.9455	0.7715	3.1703	4.5327	3.1719	1.1322	-0.5461
TCGA-A3-3365	TCGA-A3-3365-01	KIRC	1	no	no	TCGA, 2013	-0.2291	-1.5755	1.073	2.2855	-1.8385	1.7286	-0.6824	0.8522	1.2454	1.172	1.334	0.0654	-3.7503	1.0329	-3.9704	-1.0731	-1.5453	-5.1741	-2.6269	-9.2547	-8.093	2.5348	3.7214	1.1539	2.4207	3.8779	1.4434	4.627	4.0475	5.9894	1.28	2.2853	5.7403	3.1209	4.5455	1.8629	0.5551	0.7941	2.3022	4.6154	2.3585	0.6584	-0.4023
TCGA-CZ-5467	TCGA-CZ-5467-01	KIRC	1	yes	yes	TCGA, 2013	0.6871	-0.4309	1.7974	2.015	-0.2234	2.6314	0.154	0.7103	1.7744	1.5549	0.7908	-0.3373	-2.4177	-0.0596	-2.7633	-1.0332	-1.4057	-2.564	-2.8018	-8.7416	-7.1704	2.2209	3.702	2.4684	2.9795	3.071	0.0932	3.0408	3.7364	4.5171	0.2944	2.602	5.7073	2.3355	3.299	1.8779	0.0639	0.5596	2.0907	4.0151	2.0267	0.2889	-1.4671
TCGA-BP-4162	TCGA-BP-4162-01	KIRC	1	yes	yes	TCGA, 2013	1.8144	0.3811	3.1173	3.1535	-1.641	1.9487	-0.0472	1.2897	1.7499	0.9719	0.3856	0.1323	-4.6915	0.6075	-1.4493	-1.0279	-1.3172	-4.0942	-2.7066	-7.7064	-6.7329	5.8089	5.1489	3.8079	3.853	7.22	3.2901	3.9117	4.6738	7.3217	1.8494	2.0166	5.6642	1.1581	-0.0137	1.796	-0.7533	-0.468	0.3778	2.4093	0.9212	-0.9059	-0.7595
TCGA-CJ-6032	TCGA-CJ-6032-01	KIRC	1	yes	yes	TCGA, 2013	3.6587	1.5477	4.8683	4.6114	1.303	3.5837	0.5556	1.24	1.7435	1.2306	0.5812	0.2354	-4.3212	0.2288	-3.1411	-0.1074	-0.9359	-3.5102	-4.2958	-9.1364	-7.8914	2.0604	4.1648	2.2281	2.5219	3.9483	1.2669	3.6783	4.3482	7.7551	-0.2759	2.7171	5.6078	1.4516	0.0971	1.475	-0.636	-0.3233	0.6264	2.9369	0.9117	-1.165	-0.3714
TCGA-B0-5104	TCGA-B0-5104-01	KIRC	1	yes	yes	TCGA, 2013	3.191	0.7275	4.7416	4.0146	0.7801	4.3519	0.36	1.3117	2.0272	1.9463	1.378	-0.1341	-4.0675	0.3365	-2.9218	-0.509	-0.6923	-2.6734	-3.8243	-8.961	-7.7834	1.4453	4.4196	2.928	1.8198	2.8497	-0.3513	2.6237	4.4642	6.2093	0.1215	0.8906	5.4023	1.796	0.5804	1.67	-0.3373	0.2223	0.4883	3.9663	0.9913	-0.8917	-0.3065
TCGA-BP-5006	TCGA-BP-5006-01	KIRC	1	no	no	TCGA, 2013	2.209	0.8202	4.6426	3.9501	1.0571	3.8763	1.531	1.5488	1.7226	0.9773	0.1532	0.5475	-2.9642	-0.0801	-3.585	-1.0536	-1.233	-2.9324	-3.1527	-8.5412	-7.8594	1.9749	3.7958	2.2225	2.1934	2.6444	0.7231	2.9383	3.6295	6.9077	1.386	1.7907	5.1994	2.189	1.3928	1.3704	-0.3389	0.2342	0.7665	3.2696	2.0055	-1.0727	-0.309
TCGA-B4-5377	TCGA-B4-5377-01	KIRC	1	yes	yes	TCGA, 2013	3.7113	1.0706	4.067	4.5167	0.2911	3.1035	0.0715	1.1972	2.158	1.5173	1.3838	0.1094	-4.2263	0.1821	-3.0287	-0.934	-1.2117	-3.6255	-2.859	-8.6802	-7.8013	3.028	4.0888	2.5147	1.7524	4.6547	1.5829	3.2076	3.7252	4.689	0.503	0.9637	5.2068	1.2343	0.806	0.7671	-0.661	-0.0523	0.3515	2.9855	1.2002	-1.2541	0.6878
TCGA-B0-4818	TCGA-B0-4818-01	KIRC	1	yes	yes	TCGA, 2013	2.5339	1.3625	4.5321	3.9679	1.0324	3.5564	0.6484	0.9459	1.6626	0.2402	0.1119	-0.0612	-2.9765	0.4368	-3.306	-2.9126	-1.9956	-4.9348	-2.9711	-9.5136	-9.1746	4.374	3.7835	3.19	2.6287	5.6969	2.5593	3.0373	3.9931	5.5786	0.1412	1.5232	6.0718	2.2713	-0.0851	1.5439	0.5202	0.374	0.9298	1.8635	1.3409	-0.931	-1.1097
TCGA-B0-5713	TCGA-B0-5713-01	KIRC	1	yes	yes	TCGA, 2013	2.304	0.7465	3.9897	3.5731	-0.8308	3.6132	0.2502	1.1251	2.0431	0.9945	0.3957	-0.2487	-3.3001	-0.1153	-1.1202	-1.351	-2.0722	-4.3566	-2.7616	-7.838	-6.8177	2.1641	3.0651	1.836	2.2167	4.4112	2.3986	2.8221	3.6	5.2434	0.4552	1.911	4.6852	1.8117	-0.5535	1.6766	0.0657	0.2271	0.7823	3.3421	0.8485	-0.1291	-0.1685
TCGA-CZ-5465	TCGA-CZ-5465-01	KIRC	1	yes	yes	TCGA, 2013	2.0372	0.5038	2.9267	2.4246	0.5486	3.5498	0.2797	2.4951	2.0625	0.9171	0.7618	0.5431	-2.1544	0.0295	-3.6314	-0.246	0.2743	-2.7182	-0.9351	-6.5963	-6.8014	0.5809	2.4068	1.2246	1.1659	3.4334	1.4575	2.9662	3.2188	5.3733	-0.7208	0.9474	7.0274	0.498	0.9083	1.455	-0.6204	-0.4614	0.9046	3.1147	1.4647	-1.3593	-0.1659
TCGA-BP-4164	TCGA-BP-4164-01	KIRC	1	yes	yes	TCGA, 2013	2.6634	1.2492	4.1035	3.3429	0.6663	3.7842	-0.2422	2.3422	2.2409	0.8751	1.4398	-0.2349	-2.123	0.4981	-1.6549	0.165	-1.4584	-2.5856	-2.1555	-6.1854	-6.074	1.4949	2.6815	1.5382	0.3848	3.0082	0.8339	1.0417	2.973	3.2956	-0.666	0.3892	6.1522	0.3714	-0.2976	1.4587	-0.3861	0.1037	0.5841	2.0881	1.4053	-2.0078	-0.1659
TCGA-B0-4852	TCGA-B0-4852-01	KIRC	1	yes	yes	TCGA, 2013	1.8304	0.0272	3.2411	2.378	0.5396	2.552	0.6518	1.5937	4.9528	2.0272	0.7849	0.2789	-3.7046	-0.0432	-2.6006	0.2377	-0.8146	-3.1672	-1.2897	-5.191	-4.8486	1.7584	2.3898	1.5661	2.0551	4.1563	0.7745	2.5025	3.5526	5.4909	0.583	1.6463	5.7235	2.2429	2.1917	1.3165	-0.7851	-0.0215	0.1236	3.4001	1.3481	-1.6246	-0.5524
TCGA-CZ-4853	TCGA-CZ-4853-01	KIRC	1	yes	yes	TCGA, 2013	4.215	2.0049	4.4671	5.0604	2.4816	4.7738	1.2013	2.0053	3.3477	0.2886	0.2234	-1.0094	-2.053	0.6445	-2.3738	-1.3745	-2.3385	-3.9835	-3.7085	-8.6111	-8.2392	1.5808	1.6158	1.24	1.5022	3.6339	1.5181	1.0459	2.0919	0.3762	-0.6056	1.7109	5.9043	0.4773	-1.0167	2.3791	-0.8073	-0.2859	0.0451	2.6097	0.5915	-1.4504	-0.1864
TCGA-CW-5581	TCGA-CW-5581-01	KIRC	1	yes	yes	TCGA, 2013	4.3376	1.4272	5.1221	5.1672	3.4206	3.6713	0.6885	0.2513	2.5398	0.9069	1.4829	-1.2347	-3.2686	0.0118	-2.772	-0.9382	-0.99	-4.037	-3.0372	-9.8303	-8.4567	1.1193	1.4964	0.5092	1.7554	1.742	0.7167	2.4934	2.4864	-0.0335	-0.3359	2.976	6.0632	0.9737	-0.2038	2.6255	0.0897	-0.1076	0.7614	3.4374	0.7908	-0.4979	-1.0537
TCGA-B0-5705	TCGA-B0-5705-01	KIRC	1	yes	yes	TCGA, 2013	4.3714	2.4497	5.0003	4.8335	1.292	3.9764	0.6984	2.0532	2.5218	0.9207	0.6541	0.0992	-2.7261	-0.0777	-1.8521	-1.6594	-1.8574	-4.1498	-2.7962	-8.2047	-7.7603	3.0941	2.3167	1.677	1.8904	5.4616	2.2927	3.1493	3.6626	2.4564	-0.8503	0.9705	3.2933	0.279	-2.9507	1.7742	-0.0752	0.1613	-0.7569	1.8101	0.7163	-1.9137	-0.4216
TCGA-B0-5699	TCGA-B0-5699-01	KIRC	1	yes	yes	TCGA, 2013	2.4153	0.7776	3.7613	3.988	0.6452	3.5633	1.2919	1.0877	1.4751	0.4728	0.686	-1.2969	-2.1766	0.0455	-0.5229	-2.5125	-2.4977	-4.1165	-2.6315	-6.5255	-5.6697	2.0411	2.4608	1.5768	2.1485	4.3094	2.7881	2.1255	2.8624	2.1343	-0.3435	1.3901	4.5115	0.5985	-1.7711	2.06	-0.1039	0.2827	0.6357	2.7529	1.1517	-1.0426	-1.1558
TCGA-A3-3367	TCGA-A3-3367-01	KIRC	1	yes	yes	TCGA, 2013	2.1162	0.5854	3.6534	3.2517	-0.7924	3.7263	0.3897	0.917	1.8673	1.3505	1.3082	-1.1277	-2.9114	0.369	-0.8011	-1.3028	-1.6988	-4.1051	-3.8862	-7.2067	-6.7834	1.6015	3.0163	1.544	2.1013	3.6538	2.2503	3.1144	2.783	0.9748	-0.7348	1.0465	4.9096	1.9073	1.0363	2.3858	-0.7093	0.0517	0.487	3.4664	0.8366	-1.1231	-0.7373
TCGA-B8-5159	TCGA-B8-5159-01	KIRC	1	yes	no	TCGA, 2013	3.4876	1.0826	4.5087	4.1165	1.3501	4.0301	0.4493	1.1048	2.1271	1.7601	1.0767	-1.575	-3.9747	0.4247	-0.4409	-1.733	-2.0688	-3.7276	-3.5271	-7.3381	-6.6225	2.3014	1.8295	1.2889	1.5646	3.3132	1.5467	2.3987	2.5632	-0.9247	-0.8466	1.6152	3.3611	1.2279	0.5856	1.7906	-1.2012	0.0936	0.1535	3.0052	0.5451	-0.2259	-1.5682
TCGA-B0-5075	TCGA-B0-5075-01	KIRC	1	yes	no	TCGA, 2013	3.8017	1.1664	4.1461	5.7294	2.0374	3.4286	0.8109	0.9431	2.1352	0.8543	1.748	-0.4781	-2.912	0.4216	-3.0545	-0.548	-1.4155	-3.3094	-2.8168	-8.0019	-7.515	4.3572	4.1176	3.5907	3.6733	4.6561	2.32	1.7552	2.5235	3.9253	-0.2735	3.477	4.6146	0.44	-3.5389	0.6921	-2.3416	-0.5781	-0.5725	-0.6747	-0.2008	-1.9029	-0.2772
TCGA-A3-3357	TCGA-A3-3357-01	KIRC	1	yes	yes	TCGA, 2013	4.0315	1.6861	4.314	5.3797	1.3806	4.0824	0.7094	0.4668	2.5943	0.5129	0.7809	-1.3004	-3.308	0.3084	-2.3934	-0.608	-1.1604	-3.5548	-3.4645	-7.7181	-7.2149	3.578	2.8455	2.7682	3.1294	4.678	2.2068	2.1846	3.324	1.8633	-1.2464	1.6461	5.085	0.3692	-2.4801	1.9596	-1.7272	-0.122	-0.7315	1.3509	-0.04	-2.1211	-0.8694
TCGA-CZ-5463	TCGA-CZ-5463-01	KIRC	1	yes	yes	TCGA, 2013	2.7714	1.1158	3.4911	3.8862	1.5837	3.0855	0.8769	0.4769	3.4873	0.4763	1.7814	-1.6338	-3.5213	0.3877	-1.3349	0.5454	-1.3615	-1.8744	-2.0545	-6.7573	-5.8343	3.6099	2.6192	2.2747	1.4248	4.5441	2.8728	2.4143	3.2207	1.7314	-0.3294	0.8095	5.3724	0.7426	-2.6523	1.1345	-1.6478	-0.1604	-0.9288	3.0273	0.9211	-2.4249	-0.6256
TCGA-BP-5183	TCGA-BP-5183-01	KIRC	1	yes	yes	TCGA, 2013	3.2336	1.2011	2.3306	4.2863	1.0063	3.9828	0.7017	2.3345	1.5084	-0.4985	-0.3449	-1.2717	-1.8248	-0.3266	-2.4117	-0.2814	-1.207	-2.3868	-1.9179	-6.9945	-6.8205	4.5066	2.1615	2.2076	2.6	5.3073	2.8201	1.4537	2.9814	0.6691	-0.5778	2.6334	4.627	0.7731	-0.9157	0.915	-0.5804	-0.3658	0.0108	0.55	-0.0863	-1.114	-0.1731
TCGA-CZ-5985	TCGA-CZ-5985-01	KIRC	1	yes	yes	TCGA, 2013	3.3139	0.7221	2.2462	5.1398	-0.7954	2.3797	0.6245	0.4449	2.8018	1.594	1.9666	-1.7059	-3.8087	0.9441	-2.0385	-1.3582	-0.7683	-4.6023	-4.037	-7.5553	-7.0711	5.0188	5.0774	4.2938	4.9173	6.0997	2.7866	2.6967	2.5995	2.5025	0.3945	3.9771	6.2328	1.6969	0.6611	0.9108	-2.6766	-0.6502	-0.6699	1.9207	-0.3446	-1.0849	-0.4589
TCGA-BP-4161	TCGA-BP-4161-01	KIRC	1	yes	yes	TCGA, 2013	2.0788	0.4632	2.9143	3.4332	0.0146	2.3124	0.6607	0.7449	1.6027	1.0519	0.8982	-0.7181	-4.0864	0.7949	-2.487	-0.8017	-1.3674	-4.3513	-3.2552	-8.2179	-7.2451	6.6401	4.7904	4.3407	4.456	6.5854	3.4621	3.6001	4.2429	4.0239	0.3736	2.8206	5.5779	1.6379	0.8335	1.6198	-0.836	-0.4843	-0.1425	2.484	1.2234	-1.0996	-0.5729
TCGA-CZ-4863	TCGA-CZ-4863-01	KIRC	1	yes	yes	TCGA, 2013	3.1323	1.0403	3.4412	3.2975	-0.3398	2.1527	0.5785	0.0064	1.0096	0.783	1.4606	-0.888	-4.1408	0.6427	-2.1026	-0.7259	-1.2276	-4.4216	-2.9244	-7.2895	-6.6641	6.0977	3.7961	3.1113	2.9943	6.9064	4.2285	3.0297	4.304	3.1409	0.2749	2.1005	3.5751	1.0066	-0.3572	1.6306	-1.2132	-0.0448	-0.0411	2.2036	0.1583	-1.2087	-1.7661
TCGA-B2-4102	TCGA-B2-4102-01	KIRC	1	yes	yes	TCGA, 2013	2.8114	0.4085	2.2432	3.2903	-1.4376	3.7183	0.4821	0.5654	2.3005	0.4303	1.1339	-1.491	-4.2287	0.8061	-1.9318	-2.2624	-1.7445	-5.2809	-4.5548	-8.8662	-7.8432	4.0807	3.9885	3.5127	2.6164	6.0102	3.0712	3.6123	3.8258	1.5917	0.257	1.4502	3.8081	1.7037	-0.5513	1.7233	-0.1654	0.2842	0.7235	2.8332	0.6212	-0.1405	-1.8587
TCGA-B2-5641	TCGA-B2-5641-01	KIRC	1	yes	yes	TCGA, 2013	2.6925	0.8277	1.3759	2.6258	0.1931	2.6968	0.7858	0.3781	3.9151	0.9402	0.7031	-1.8479	-4.0244	0.4485	-2.1814	-1.3869	-1.801	-3.8437	-3.5314	-8.9864	-7.5716	6.8611	4.4129	3.597	3.6903	6.7723	4.2237	3.1377	3.0062	-0.1003	0.0149	2.959	4.4576	1.6431	1.1294	1.5785	-0.8704	-0.1465	0.8696	2.3362	0.4549	0.2414	-1.1141
TCGA-CW-5587	TCGA-CW-5587-01	KIRC	1	yes	no	TCGA, 2013	3.7464	1.2638	4.8633	3.7038	0.2865	3.4101	0.7185	0.7393	1.7477	0.7779	1.0809	-1.2699	-5.0649	0.5949	-1.4732	-0.705	-2.4925	-4.3631	-3.7942	-9.3337	-7.5951	6.7323	3.6597	3.3712	4.0331	7.6161	4.7352	3.4168	3.8499	0.0913	-0.3448	2.7994	3.0617	1.4589	-0.5205	1.4451	-1.0859	0.0986	0.6464	2.743	0.666	-0.772	-2.2716
TCGA-B8-5164	TCGA-B8-5164-01	KIRC	1	yes	yes	TCGA, 2013	2.8531	0.5395	1.9253	2.2509	-0.9711	1.7518	1.1951	0.623	1.3877	1.1008	1.2246	-0.8471	-4.2932	1.672	-0.9445	-1.0023	-2.0753	-4.8771	-3.7551	-7.2443	-5.7673	8.6306	6.2199	4.4492	4.0842	9.0581	4.9026	3.5869	4.6544	5.3017	1.495	0.9629	3.5876	0.3337	-1.7994	1.4404	-1.4678	-0.6447	-0.6755	1.4186	0.3146	-1.5098	-1.4149
TCGA-CZ-5455	TCGA-CZ-5455-01	KIRC	1	yes	yes	TCGA, 2013	1.8815	0.2252	1.1069	2.3775	-1.6154	2.7829	0.4543	1.5445	1.5606	1.5445	1.4149	-1.1663	-4.4781	0.6364	-0.8579	-0.4458	-1.4085	-4.1928	-2.4751	-6.2141	-5.5846	6.6102	5.0329	3.922	4.9319	8.8692	5.2184	3.7146	4.1406	3.7005	0.2698	2.1686	4.5094	1.4738	1.0016	1.1204	-1.4621	-0.2665	-0.5306	2.9464	0.5016	-0.9948	-1.1394
TCGA-B0-5695	TCGA-B0-5695-01	KIRC	1	yes	yes	TCGA, 2013	2.2202	0.985	4.1305	3.3151	0.2326	3.777	0.7518	0.9194	2.2127	0.8137	0.2953	0.3844	-3.0786	0.1803	-2.9811	-1.521	-1.8792	-3.7606	-3.9182	-9.0797	-8.0045	0.4624	0.9084	0.3141	1.3953	1.3033	-0.6349	2.4562	3.2722	6.4021	0.212	1.3721	5.9941	2.2839	2.1918	2.2829	0.8745	0.5008	1.931	3.3014	1.9845	-0.5202	-0.1916
TCGA-B0-5693	TCGA-B0-5693-01	KIRC	1	yes	yes	TCGA, 2013	1.879	0.2274	3.1592	3.0792	-0.7938	4.0344	0.2535	0.4394	1.4533	0.5776	0.4139	0.18	-2.3601	0.0759	-0.7029	-0.7412	-0.8478	-2.3017	-1.9512	-6.0906	-5.5796	-0.3673	1.7166	1.5346	1.3061	1.8941	0.0934	2.3199	3.275	4.4592	0.512	2.0071	5.8519	2.1911	2.2168	2.1531	0.5513	0.0937	1.9688	3.727	2.079	-0.1044	-0.0029
TCGA-BP-5202	TCGA-BP-5202-01	KIRC	1	yes	yes	TCGA, 2013	2.1024	0.7339	4.0584	4.1978	0.8693	3.5832	0.2228	0.5186	2.3378	1.0382	0.8876	0.4194	-2.7229	-0.653	-1.577	-0.3426	-1.1258	-2.9535	-2.0283	-7.2709	-6.5809	0.6537	1.6693	1.2974	2.5846	2.6377	-0.1982	1.9023	2.4245	4.0101	0.2422	1.9119	6.2546	1.9764	0.9516	1.9611	-0.8124	0.0011	1.2817	3.3932	1.3118	-1.1988	-0.8732
TCGA-B0-5099	TCGA-B0-5099-01	KIRC	1	yes	yes	TCGA, 2013	3.5079	1.4121	4.303	4.6573	-1.3348	3.2081	0.1932	1.3956	2.0595	1.3194	0.7498	0.6561	-3.2855	0.0198	-2.2131	0.1949	-0.538	-2.6166	-3.054	-7.2356	-6.8891	-1.6506	1.737	0.7194	0.779	-0.5584	-2.3149	1.8034	3.4837	5.9934	0.2498	2.1039	6.8374	1.3601	0.7478	2.2189	0.1679	0.0978	1.9334	3.5057	2.5768	-0.9616	0.3523
TCGA-BP-5192	TCGA-BP-5192-01	KIRC	1	yes	yes	TCGA, 2013	3.2928	1.4903	3.2618	3.7898	0.3989	3.2034	0.611	1.2638	2.9614	0.3161	-0.541	0.2441	-2.2444	-0.0975	-2.5086	-2.1087	-1.5582	-3.5169	-3.1737	-7.7092	-6.8084	-0.7488	0.9701	-0.5833	0.3012	0.1213	-0.6451	1.8688	2.9024	3.0047	0.0372	1.0843	6.4656	1.2948	-1.0529	1.8292	1.0208	1.3149	1.502	3.5455	1.5879	-1.0666	-0.4945
TCGA-CZ-5453	TCGA-CZ-5453-01	KIRC	1	yes	yes	TCGA, 2013	2.2615	1.2519	4.4058	4.8208	2.466	4.4476	0.7633	1.6602	1.4149	0.3307	0.7229	1.0342	-2.1759	-0.2079	-2.8534	0.0056	0.2109	-1.7696	-1.3867	-7.1269	-6.9279	-1.1572	1.0436	0.0978	0.5039	-0.289	-1.5983	1.3225	2.007	4.5115	0.8506	1.5244	5.7707	1.7538	1.0743	2.2544	0.2457	0.1716	1.9841	2.1164	2.0412	-1.4969	-0.2362
TCGA-BP-5168	TCGA-BP-5168-01	KIRC	1	yes	no	TCGA, 2013	2.8534	1.4873	3.5538	4.209	1.8811	4.4875	0.6211	1.4192	1.9831	0.5827	-0.1572	-0.2119	-2.3747	-0.0523	-3.2464	-1.086	-0.867	-3.6226	-1.8338	-8.8592	-7.5373	1.7873	2.4062	1.3978	1.7598	3.4859	1.7455	2.4912	2.9655	4.1344	0.2343	2.1122	5.4791	1.83	0.535	1.9642	0.443	0.2772	1.5574	3.0683	1.97	-0.8632	0.3561
TCGA-CZ-4859	TCGA-CZ-4859-01	KIRC	1	yes	yes	TCGA, 2013	4.611	2.3048	5.7382	4.9895	1.5363	4.3675	0.7282	1.705	3.1229	1.1006	0.8828	0.8494	-1.8966	-0.0404	-3.2874	0.337	-0.978	-2.2781	-1.2202	-6.9585	-6.8754	-0.6347	0.2796	-0.7699	0.023	-0.5231	-1.5472	0.4443	2.1165	1.4899	-1.1122	0.829	5.0641	0.3118	-2.3495	1.7611	-0.9805	-0.3857	0.7919	2.0427	0.667	-2.2722	0.0779
TCGA-BP-4976	TCGA-BP-4976-01	KIRC	1	no	no	TCGA, 2013	3.5894	1.8103	3.9326	4.0488	1.4742	3.7659	0.7636	1.1093	2.2529	1.7246	1.5764	-1.1792	-2.4031	-0.155	-0.3935	-1.0544	-1.8574	-3.243	-2.6841	-6.3874	-5.3191	-0.2144	1.0108	0.1028	1.3114	-0.4317	-1.5665	2.3106	2.2158	-1.047	-0.7713	1.7406	5.1809	1.4407	0.1863	2.2286	-0.4416	0.3454	1.4022	3.7422	0.7084	-0.7723	-0.7419
TCGA-CW-5585	TCGA-CW-5585-01	KIRC	1	yes	yes	TCGA, 2013	3.5106	1.5773	4.4816	4.7845	1.3362	3.7582	1.0016	1.695	2.3699	0.1332	0.7327	-1.0523	-1.663	-0.141	-1.2575	-1.7706	-2.3356	-4.36	-4.2979	-7.704	-6.8786	-1.5177	0.1863	-1.0513	0.5019	-0.3549	-0.8523	0.233	1.3732	-0.6927	-0.8832	1.3766	4.6544	1.2933	0.114	3.0082	0.193	0.8262	2.2881	3.7902	1.8949	-0.1038	-1.3467
TCGA-CW-5591	TCGA-CW-5591-01	KIRC	1	yes	yes	TCGA, 2013	3.4611	1.8295	3.5287	5.1843	1.755	2.4136	0.2098	0.5227	1.5447	2.3896	1.6955	-1.2187	-4.4301	-1.1487	-1.7396	-2.7195	-2.1303	-5.1229	-3.2765	-10.4576	-8.6023	-1.8017	0.4934	0.6877	2.078	-1.2748	-1.4604	3.459	1.9166	-0.6177	-0.2183	3.107	1.6253	2.1625	5.3454	1.8701	-1.5108	-0.268	1.2718	4.6967	1.6394	1.4808	-1.4699
TCGA-BP-4995	TCGA-BP-4995-01	KIRC	1	no	no	TCGA, 2013	2.3956	0.487	3.7293	3.2595	2.9389	3.6782	-0.1122	0.8934	2.8008	3.1269	2.3919	0.0117	-4.0181	0.2093	-4.0171	0.7132	-0.3118	-4.7549	-3.8727	-10.4175	-8.8015	0.2186	1.1356	0.1598	2.1235	0.5684	-0.4846	3.0225	2.1448	2.3876	1.0053	0.4019	5.9194	0.7501	-1.2769	1.2102	-1.072	0.2124	1.5663	3.5149	1.1205	-2.0802	-0.2368
TCGA-CZ-4866	TCGA-CZ-4866-01	KIRC	1	yes	yes	TCGA, 2013	3.727	1.5199	5.4715	5.6629	4.5036	5.3085	1.198	0.1572	1.9235	0.0984	2.1919	-1.2138	-1.6456	0.267	-1.2353	0.0843	-0.8995	-3.946	-3.0979	-7.4107	-7.8842	1.0397	1.5334	1.3433	1.8469	1.287	-0.314	1.0927	1.1204	-0.7652	-0.7281	1.3676	4.5666	0.6817	-2.9878	1.2017	-2.1431	-0.8894	-0.1635	0.7824	-0.9038	-1.9853	-0.6429
TCGA-AK-3456	TCGA-AK-3456-01	KIRC	1	yes	yes	TCGA, 2013	4.5087	1.5999	3.7787	4.3451	3.2997	3.7114	0.9256	0.8987	3.1421	1.6178	1.7192	-0.7349	-2.3373	-0.0401	-3.0779	0.0722	-0.7985	-4.0638	-2.2451	-9.1542	-8.2754	0.4017	1.0677	0.4499	1.9775	-1.1767	-2.9179	2.4376	2.0015	-0.3842	-0.9296	1.4473	1.9987	1.0934	-0.2432	0.9664	-1.1461	-0.2794	0.2297	2.5723	-0.5972	-0.6935	-0.5526
TCGA-CJ-5681	TCGA-CJ-5681-01	KIRC	1	yes	yes	TCGA, 2013	4.3902	2.4166	5.6685	5.5054	4.6271	4.3071	1.1701	2.4033	2.5279	0.5119	1.5185	-0.7343	-2.2302	0.425	0.1398	1.2514	0.3331	-3.2088	-2.7001	-3.1475	-2.3826	-1.6966	-2.5253	-0.8573	-0.0962	-5.1079	-5.0164	-1.1278	-0.14	-5.7614	-2.0267	0.9448	2.4217	-0.0513	-4.3504	1.3431	-1.2523	-1.457	1.4066	-0.7872	-0.9267	-2.2211	-1.7732
TCGA-A3-3385	TCGA-A3-3385-01	KIRC	1	yes	yes	TCGA, 2013	4.8152	3.2009	6.7472	5.1459	1.7062	4.5353	0.1017	1.167	3.0109	1.0753	1.6345	-2.0162	-1.5098	0.143	-0.641	-0.2827	-1.5889	-2.8592	-2.5135	-4.2302	-4.1557	-1.376	-0.3918	-1.0311	-1.1919	-0.8633	-2.1183	-0.1999	1.6065	-2.0626	-2.7035	-0.2638	4.2999	-0.0862	-2.7011	1.3925	-1.152	0.1545	-0.7581	2.0869	0.1485	-2.2052	-0.5565
TCGA-B8-5546	TCGA-B8-5546-01	KIRC	1	yes	yes	TCGA, 2013	5.3709	3.3168	5.24	5.3139	5.6402	3.7105	0.8948	0.8201	3.6903	1.5886	2.0351	-0.2036	-0.9533	-1.1299	-2.9606	-0.6283	0.0354	-3.1562	-1.001	-7.9549	-6.6454	-3.9037	-3.0817	-2.3684	-1.0679	-3.7639	-3.4874	1.3895	0.3564	-4.3455	-2.3674	-0.6478	0.7021	0.3974	-4.2528	1.8084	-0.6243	-0.0066	0.3845	1.797	-0.4268	-1.4021	-1.8993
TCGA-X7-A8M0	TCGA-X7-A8M0-01	THYM	2	yes	yes	Radovich et al., 2019	-1.4186	-2.7703	-1.2113	-1.1017	-1.2508	-1.9714	0.1786	-1.3244	-0.2591	-0.8276	-1.8606	-0.3865	0.2727	1.4074	-1.6421	-1.8936	-1.6099	-1.2784	-0.7412	-4.2846	-3.9853	11.5863	3.2399	4.0175	2.989	6.7698	3.6542	0.8122	3.3553	4.1006	2.2127	-0.8597	-1.2493	0.2623	-1.0392	0.4441	2.3049	0.6592	-0.5802	-1.2307	-0.2304	1.3785	-1.7776
TCGA-XU-A92Q	TCGA-XU-A92Q-01	THYM	2	yes	yes	Radovich et al., 2019	-2.4418	-2.3929	-1.4793	-0.609	-1.0682	-1.7714	-0.7803	-0.2657	0.2287	-1.3996	-0.6766	-0.5984	2.2114	0.2176	-2.8922	-4.3018	-1.0236	-2.3797	-0.2139	-5.0337	-4.6451	6.2579	1.9632	2.8072	2.4229	9.08	6.4084	0.0033	0.9268	0.1016	0.2005	0.0165	-1.4388	-0.4561	-0.4329	0.9142	2.3406	1.1761	0.1846	-0.2695	1.3815	2.0353	-1.4617
TCGA-ZL-A9V6	TCGA-ZL-A9V6-01	THYM	2	yes	yes	Radovich et al., 2019	-1.4351	-2.3148	-3.1684	-2.7332	-3.7361	-3.0881	-1.356	-0.597	0.9712	0.3226	0.8135	-1.7273	-0.4322	0.8686	1.5671	-4.5912	-1.6824	-3.0971	-1.4587	-3.9027	-1.7618	6.8184	2.2244	3.4963	1.6982	7.2746	3.639	0.863	2.253	1.615	1.3874	-1.5469	-1.9851	-0.9514	-3.3829	2.3693	2.5455	1.8134	-0.6271	2.2359	0.4446	3.0553	-2.6193
TCGA-3G-AB19	TCGA-3G-AB19-01	THYM	2	yes	yes	Radovich et al., 2019	-0.5533	-1.3035	-0.3628	-0.9279	-1.2898	-1.3529	-0.3119	-1.0882	1.0352	0.2839	-0.2218	-1.3658	0.9686	0.9012	-0.2801	-2.1482	-1.0349	-1.9596	-0.2127	-4.4555	-2.8672	7.9984	1.5763	2.9238	1.0334	6.2639	4.5841	-0.9767	1.9234	-1.0274	-0.2989	-2.0587	-3.5118	-2.0245	-5.5297	2.1843	2.604	1.1373	-0.9099	0.5799	0.1041	0.8901	-1.6633
TCGA-XM-AAZ3	TCGA-XM-AAZ3-01	THYM	2	yes	yes	Radovich et al., 2019	-1.5248	-1.9156	-0.7248	-1.0101	-0.3913	-0.8634	0.0425	-0.7202	1.8954	-0.4249	-0.0725	-0.6159	2.2277	0.8191	1.3204	-4.4981	-0.0805	-1.2347	-0.0795	-2.113	-1.1534	1.5686	-1.4078	0.3809	-0.6906	0.4207	0.5851	-2.7727	0.0892	0.3561	-0.661	-2.4111	-2.0195	-1.6506	-4.6965	2.0128	3.0087	1.6509	-0.293	0.4171	0.216	1.6844	-0.857
TCGA-ZB-A969	TCGA-ZB-A969-01	THYM	2	yes	yes	Radovich et al., 2019	-1.3664	-1.7593	-1.4114	-1.8352	-2.4341	-1.8354	-0.8342	-0.7526	1.5796	1.2059	1.1558	-0.6116	0.0196	0.5226	1.1055	-3.1654	-0.2994	-2.2015	-0.6866	-2.6069	-1.2125	1.6189	-0.2134	1.3558	-1.3541	2.0488	1.9121	-0.9092	0.2066	-0.1177	0.3446	-1.1134	-1.4713	0.7133	0.9613	2.5929	2.8184	2.0926	0.0914	1.629	1.1894	1.79	-0.853
TCGA-ZB-A96H	TCGA-ZB-A96H-01	THYM	2	yes	yes	Radovich et al., 2019	-1.0807	-1.9234	-1.2553	-1.1004	-0.2576	-1.4776	-1.0753	-1.0221	1.474	0.7385	1.0479	-0.9017	1.3056	-0.0934	-0.3269	-4.7134	-0.3548	-2.2538	-0.6323	-4.6544	-3.7188	1.8807	-0.6114	-0.0903	-0.3165	-0.5749	-1.2495	-0.4128	-0.5217	-1.4371	0.2789	-0.3489	-1.7602	0.2968	1.7427	1.6746	2.1951	1.701	0.7694	1.65	-0.1122	2.4543	-1.1631
TCGA-ZB-A962	TCGA-ZB-A962-01	THYM	2	yes	yes	Radovich et al., 2019	-1.4315	-3.2536	-2.5075	-1.2489	-2.6153	-1.7553	-0.7881	-0.8755	1.5651	-0.173	0.1981	-1.7223	2.0031	0.785	1.3664	-3.0019	-0.2197	-1.505	-1.1068	-2.2337	-1.3368	0.8239	-0.1884	0.7662	-0.3267	-0.8097	-0.2582	-0.5036	0.1633	-1.348	0.0922	-0.6978	-0.761	0.5565	0.4879	2.2614	4.2186	1.8346	1.1219	2.0762	3.1401	2.2569	-0.8268
TCGA-ZB-A964	TCGA-ZB-A964-01	THYM	2	yes	yes	Radovich et al., 2019	-1.5816	-2.2271	-2.2084	-0.6313	-2.8831	-1.0579	-1.2578	-0.7717	2.3632	1.2362	0.8451	-1.7594	1.1182	0.1851	1.4717	-5.3658	-0.5068	-2.3514	-2.8692	-5.4144	-3.5853	-1.1482	-0.1432	-0.34	-1.0903	-3.2988	-2.5699	-0.5251	-0.2648	-1.4541	-0.3321	-1.2288	-0.9317	0.6463	-0.3486	2.7663	3.6962	2.8177	0.753	2.9123	3.1849	4.2887	-1.4628
TCGA-ZB-A965	TCGA-ZB-A965-01	THYM	2	yes	yes	Radovich et al., 2019	-1.0416	-2.1918	-1.6077	-0.8594	-2.2402	-0.989	-1.337	-0.3806	1.6396	0.6679	0.1203	-1.9262	1.2891	0.7619	0.4743	-3.8542	-0.0887	-3.1053	-1.7552	-4.8337	-3.6587	1.7444	-0.1999	0.2897	-0.5225	0.0108	-0.2384	-0.775	0.3511	-2.2226	-0.3852	-0.8175	-2.0385	-0.1854	-0.9026	2.1719	3.5247	1.9844	0.3839	1.0541	2.207	4.091	-1.8607
TCGA-XU-A92T	TCGA-XU-A92T-01	THYM	2	yes	yes	Radovich et al., 2019	-1.6918	-2.0974	-0.5748	-0.5767	-2.0508	-1.9514	-1.412	-0.9825	1.8612	0.7411	0.9578	-1.4733	1.0916	-0.0164	-0.1436	-4.8157	-0.9064	-2.1339	-1.9038	-4.5133	-3.5369	0.9195	-0.5079	0.2981	-0.3795	-0.9514	-0.9831	0.1118	0.3435	-1.615	0.0083	-1.5277	-1.5044	-0.818	-1.6542	2.468	3.7668	2.7098	-0.052	2.2939	1.9222	3.3738	-1.6401
TCGA-X7-A8M5	TCGA-X7-A8M5-01	THYM	2	yes	yes	Radovich et al., 2019	-2.0576	-1.7772	0.2917	-0.1895	1.1977	-0.4153	0.5292	-0.8812	-0.2613	-2.8586	-2.6358	-0.5505	3.8694	0.4026	-3.8604	-3.5793	-1.5888	0.0652	1.2683	-3.7185	-4.4609	9.7635	1.0354	2.4334	2.0707	7.9174	7.0956	-2.0371	0.9354	-2.0584	0.3068	-1.3442	-3.727	-2.0264	-5.8704	-0.5427	2.0203	0.9319	0.3695	-5.2014	-2.2766	0.6046	-0.9886
TCGA-XM-A8RF	TCGA-XM-A8RF-01	THYM	2	yes	yes	Radovich et al., 2019	-2.792	-2.4182	-0.7758	-2.1291	0.0857	-1.7588	-1.1518	-0.0987	0.4496	-0.5336	0.7646	-0.6895	2.7734	0.4173	0.1069	-2.8131	-0.2119	-0.7487	0.5626	0.7398	1.102	5.8263	-0.1696	1.1886	-0.9705	6.9826	6.0061	-2.5303	-0.5763	-1.9301	-0.593	-3.2835	-4.0661	-2.2204	-6.1366	1.2169	2.764	1.9695	-1.6227	-0.8087	-0.7178	0.6022	-1.397
TCGA-XM-A8R9	TCGA-XM-A8R9-01	THYM	2	yes	yes	Radovich et al., 2019	-1.7538	-1.9144	-0.9515	-1.3097	0.4019	-1.6405	-0.196	-0.7833	-0.9088	-0.8748	-1.4404	-1.29	1.7651	1.7977	0.1159	-2.0304	-1.2052	-0.5462	2.6446	2.3628	1.7716	11.4501	1.1714	3.7095	2.0076	6.266	3.596	-0.4403	2.6471	-0.8466	0.4102	-2.4707	-3.4971	-1.5182	-4.1567	-0.1307	1.7135	-0.5069	-2.2512	-3.0028	-1.3666	-0.6132	-3.1696
TCGA-ZB-A96L	TCGA-ZB-A96L-01	THYM	2	yes	yes	Radovich et al., 2019	-1.6097	-1.6777	-2.4177	-2.9868	-1.8355	-3.0713	-0.9605	-0.8823	1.8784	0.8574	1.3109	-0.7988	1.3176	1.9538	3.0468	-2.3736	-0.3423	-1.559	-0.2453	2.6607	2.778	1.5321	-1.0857	-0.4265	-1.705	-0.7909	-0.5574	-1.3442	-0.818	-1.0279	-0.2628	-3.0595	-2.2402	-0.6508	-2.6822	2.1321	3.4752	2.1503	-1.3809	1.0745	0.932	1.742	-2.0049
TCGA-XM-A8RG	TCGA-XM-A8RG-01	THYM	2	yes	yes	Radovich et al., 2019	-1.4965	-1.7547	-1.8264	-2.0893	-2.4348	-1.7412	-2.0366	-1.3798	1.7868	-0.0383	1.8546	-2.053	1.1698	0.2823	2.2952	-3.5106	-0.7268	-0.6316	0.4164	-1.6565	-0.0468	2.7376	-0.3646	0.559	-1.6845	1.7136	0.9093	-2.4911	0.3019	-0.5224	-1.0286	-3.3882	-2.5922	-0.7149	-4.6831	1.8735	2.5518	2.4888	-2.0644	3.028	0.3009	1.2598	-1.3483
TCGA-ZB-A96E	TCGA-ZB-A96E-01	THYM	2	yes	yes	Radovich et al., 2019	-1.2238	-1.4076	-0.3134	-2.2994	2.6649	-1.8319	-0.0934	-0.462	0.7121	0.0083	-0.5984	-0.8978	3.8449	1.7978	2.9126	-1.1776	-0.4259	1.389	2.5086	7.6062	6.4628	4.6398	-2.3537	-0.0133	-2.1607	-2.0774	-1.3019	-3.6996	-1.8065	-4.1505	-0.8593	-3.6131	-4.2103	-1.8723	-6.2739	0.4715	3.883	0.1807	-2.8104	-2.1796	-0.593	-0.1774	-2.5683
TCGA-X7-A8DE	TCGA-X7-A8DE-01	THYM	2	no	yes	Radovich et al., 2019	-0.9676	-1.5537	-0.3882	-2.8452	1.2823	-1.301	-0.04	-0.7398	0.243	-0.6972	-1.3686	-1.1688	3.8025	2.1983	3.5741	-1.3822	-0.4531	1.4565	3.6337	9.913	7.7637	7.9825	-1.2278	0.7849	-0.0833	2.2735	1.9762	-2.9173	-1.5106	-5.2006	-0.2251	-3.7588	-5.4351	-3.762	-8.3382	0.1827	2.552	-0.9109	-2.7714	-4.6323	-2.0563	-0.8517	-3.0038
TCGA-B0-4815	TCGA-B0-4815-01	KIRC	2	yes	yes	TCGA, 2013	0.1027	-1.4364	-0.5102	2.0416	-1.4742	0.1455	0.6009	0.7003	-0.0763	0.3776	-0.3266	-0.5768	-3.5065	0.989	-2.2222	1.0667	0.6254	-3.098	-1.7306	-6.0125	-5.413	8.9409	6.2631	5.6849	4.8404	9.099	4.2101	3.9104	4.1908	5.659	2.1784	2.8843	4.9888	2.196	3.6017	0.9487	-0.6882	-0.7946	0.8484	0.6781	0.1573	-0.3814	-0.2393
TCGA-B0-5081	TCGA-B0-5081-01	KIRC	2	yes	yes	TCGA, 2013	-0.8981	-1.3628	-0.7149	1.2829	-0.9393	0.8539	0.4502	-0.0926	-0.5298	0.3139	-0.3322	-0.6805	-3.1852	0.5847	-1.9912	-1.352	-1.4103	-4.4669	-2.4713	-6.9752	-5.3961	9.4774	6.2368	4.9708	4.1582	7.6926	3.8789	4.1584	4.127	5.1764	2.388	2.5682	4.6905	2.8555	5.6544	1.2335	-0.3255	0.3795	1.576	2.3866	1.5001	0.8573	-0.7565
TCGA-BP-4989	TCGA-BP-4989-01	KIRC	2	yes	yes	TCGA, 2013	0.1366	-0.8523	-0.2995	0.1397	-0.8059	0.2618	0.194	0.2198	-0.087	-0.0325	-0.8568	-1.3651	-2.9012	0.9386	-1.6657	-0.6779	-1.513	-3.3706	-2.5282	-5.7368	-5.0787	9.4686	5.1675	3.6063	4.0243	8.814	4.2747	2.7599	4.1631	4.3284	1.7379	1.5143	3.4603	1.8956	4.1627	1.5619	-0.5479	0.1714	1.026	2.2537	0.9557	0.0716	-1.8995
TCGA-B0-5092	TCGA-B0-5092-01	KIRC	2	yes	yes	TCGA, 2013	-0.0133	-0.3325	1.7902	0.9409	0.7409	1.4532	0.7367	-0.6646	-0.4817	-1.4796	-1.231	-0.6217	-1.9061	0.0791	-1.3824	-1.4658	-1.7522	-3.6225	-3.2388	-6.1367	-5.1311	8.4525	3.7645	3.5438	3.0558	9.1722	5.588	2.0702	3.8972	3.3271	1.4153	1.7689	4.2858	1.8584	1.6009	1.0867	-0.0498	-0.0395	1.2632	0.2014	-0.0264	0.3668	-2.3106
TCGA-BP-4992	TCGA-BP-4992-01	KIRC	2	yes	yes	TCGA, 2013	0.3786	-0.7256	-1.362	1.3449	-1.7092	0.5553	0.4611	-0.8332	0.4883	-1.1549	-2.1472	0.1404	-2.404	1.2295	-2.348	-3.3335	-2.0386	-1.2116	-3.712	-9.1056	-7.3249	8.6266	5.3617	4.4041	3.1704	7.0596	3.3423	2.5462	4.7406	7.1092	0.5722	0.9894	6.1893	1.0912	-0.2528	1.8905	0.8132	-0.3512	2.1866	0.9074	0.639	0.2157	-0.5738
TCGA-BP-4988	TCGA-BP-4988-01	KIRC	2	no	no	TCGA, 2013	-0.8578	-2.0832	-2.2411	0.4775	-4.7391	-0.7809	0.5745	-0.9982	7.8328	-0.0989	-1.8415	-1.1827	-3.3947	0.0081	0.9126	-3.2695	-2.7163	-4.8485	-5.3594	-6.6982	-4.8566	7.0582	3.9873	3.837	3.3291	8.5794	5.1023	4.2679	3.9841	4.7796	0.7138	1.3755	5.7619	2.8682	4.0868	1.6344	1.0379	0.6102	3.43	3.4803	0.438	0.8883	-2.2505
TCGA-B2-4101	TCGA-B2-4101-01	KIRC	2	yes	no	TCGA, 2013	2.0592	-0.5218	2.1722	4.0332	-2.2592	2.0684	0.3738	0.7853	1.3955	0.5003	1.1793	-1.6026	-4.3505	0.3439	-1.1791	-1.0544	-1.3377	-5.4879	-4.8138	-9.7769	-8.1346	5.1172	4.3195	2.6055	4.1072	4.969	2.2973	4.6122	3.7297	2.3477	-0.0524	3.1986	5.9799	2.5082	3.3345	2.903	0.2023	1.2542	1.2044	3.577	0.5945	0.2593	-1.0282
TCGA-A3-3323	TCGA-A3-3323-01	KIRC	2	yes	yes	TCGA, 2013	0.8144	-0.6553	0.0054	2.2461	-3.1377	1.8546	-0.9404	-0.7299	1.6424	0.3213	0.87	-2.4682	-3.9769	0.5278	-0.8182	-1.9115	-2.6341	-5.6685	-5.3193	-9.5181	-8.3602	4.1064	4.2097	2.481	3.5312	4.6559	1.5036	3.7543	3.101	0.3015	-0.315	2.4336	6.4841	2.5204	3.2269	2.0909	0.4697	0.4581	2.9005	4.7	0.8737	1.8766	-1.0589
TCGA-BP-4963	TCGA-BP-4963-01	KIRC	2	yes	no	TCGA, 2013	2.1164	0.5035	2.2124	3.3788	-0.5051	2.8221	0.6621	0.582	1.4369	0.4855	-0.053	-1.6864	-4.2384	0.4667	-0.9332	-1.2413	-2.1438	-4.1588	-3.7441	-7.4255	-6.3853	4.0969	4.6773	2.8073	3.0911	4.6195	1.2137	3.9447	2.9118	2.6699	-0.4193	2.577	5.7815	2.1864	0.3217	1.9709	0.0616	0.7065	1.8364	3.0049	0.8881	0.4974	-1.0398
TCGA-BP-4973	TCGA-BP-4973-01	KIRC	2	yes	yes	TCGA, 2013	1.7466	0.4475	2.0126	2.8064	-1.4157	3.165	0.1079	0.2415	2.0426	0.6379	0.5282	-1.3499	-3.88	-0.0609	-0.6116	-1.5288	-1.6622	-3.8939	-3.2875	-7.7996	-7.1171	3.4609	3.7126	2.2353	2.8192	3.9058	1.5748	2.8739	3.2239	3.7979	-0.1105	1.2803	7.164	1.1262	0.1907	2.3596	0.5043	0.3993	1.2692	3.49	1.1895	-0.0888	-0.9571
TCGA-B0-5121	TCGA-B0-5121-01	KIRC	2	yes	yes	TCGA, 2013	0.7982	0.1594	2.6767	2.8689	0.9959	2.9804	1.0191	0.6794	0.8608	0.4959	-0.3948	-0.8117	-2.3973	0.4704	-3.2321	-1.9704	-1.8045	-4.1643	-2.2812	-9.0528	-8.078	3.0009	2.4269	1.9339	2.9833	3.9463	1.5047	3.5151	3.7584	2.0269	0.8876	2.2927	4.9825	3.1387	1.8698	1.9016	1.0942	0.6738	2.331	3.2902	1.3617	0.3723	-0.8741
TCGA-A3-3322	TCGA-A3-3322-01	KIRC	2	yes	yes	TCGA, 2013	2.7352	0.3587	2.1388	3.1965	-1.2474	2.6293	0.114	0.1225	1.6142	0.4755	0.8351	-1.2191	-3.7211	0.4103	-0.811	-2.4071	-1.9834	-3.7831	-3.2307	-7.433	-6.3549	1.0656	2.1508	1.1194	0.6582	1.7223	-0.1383	2.464	2.1615	3.1722	-0.6022	0.9938	6.1423	1.6247	2.2089	3.5232	0.1939	0.9747	2.3399	4.316	1.3664	-0.0563	-0.7836
TCGA-BP-4967	TCGA-BP-4967-01	KIRC	2	yes	yes	TCGA, 2013	2.2279	0.6536	1.178	3.8765	-0.2206	2.2151	0.413	-0.121	1.1364	0.4489	1.1946	-1.6152	-3.3962	-0.0616	-0.1974	-0.9503	-1.4277	-3.6483	-2.4121	-6.4701	-5.0669	1.1847	2.5124	1.8926	2.4169	1.7773	-0.7254	2.6056	2.8981	2.3055	0.5681	2.716	7.6804	1.6391	3.0353	2.046	-0.4234	0.5609	1.1195	3.8359	0.341	0.5537	-0.4841
TCGA-B0-5694	TCGA-B0-5694-01	KIRC	2	yes	yes	TCGA, 2013	1.7059	0.055	1.7708	4.006	1.7799	4.2759	0.8249	-0.0785	1.5236	0.1319	-0.3423	-0.9208	-2.6225	-0.5361	-3.8183	-1.3152	-2.4972	-4.1199	-4.3026	-9.6947	-9.4407	2.0813	2.7145	0.9535	3.4898	1.5228	-0.2778	3.2313	2.8939	2.4319	0.5215	3.8938	6.8718	2.7822	3.6199	1.6483	-0.4785	0.5157	2.2366	3.4457	1.0652	0.3299	-0.1371
TCGA-CJ-5682	TCGA-CJ-5682-01	KIRC	2	yes	no	TCGA, 2013	1.1687	-0.0495	1.3324	2.0039	0.4518	2.7163	0.3461	0.5897	0.1371	0.8517	0.3316	-1.3599	-3.0362	-0.0309	-2.3294	-1.8552	-1.5652	-4.293	-3.4223	-8.6363	-7.1292	1.2403	1.8293	0.9054	1.3288	3.3211	1.3094	3.3605	2.5095	1.0844	0.341	2.4451	5.148	2.4794	6.9911	1.6875	-0.2589	1.1614	3.507	4.7667	2.0095	2.0405	-1.3492
TCGA-B0-4811	TCGA-B0-4811-01	KIRC	2	yes	yes	TCGA, 2013	0.7867	0.396	2.5994	2.5764	0.9289	2.5707	0.3596	0.4929	0.8017	-0.8974	-0.7926	0.3379	-0.7214	0.0199	-1.665	-1.1559	-1.571	-2.4544	-3.0748	-4.7427	-4.8912	1.5099	1.6344	0.7223	0.1666	3.0157	1.3636	2.2106	1.8877	3.2374	0.1901	2.3398	4.7625	2.4332	2.7187	1.2383	1.0586	1.0552	1.7386	1.6537	1.4464	-0.2205	-1.3096
TCGA-B0-4706	TCGA-B0-4706-01	KIRC	2	yes	yes	TCGA, 2013	0.4724	-0.2526	1.3147	2.5065	0.4556	2.3699	0.8963	-0.32	1.4697	0.1682	-0.033	-0.3113	-1.3991	-0.1509	-2.2065	-2.1556	-2.2426	-4.045	-2.7546	-7.2854	-6.2179	1.6531	1.4315	0.439	0.3197	4.2531	3.6571	1.2964	1.5731	1.9381	-0.5338	1.1619	6.2279	2.8495	3.1518	1.9919	0.7906	1.3594	3.646	3.1338	1.6257	0.2972	-0.6874
TCGA-BP-4974	TCGA-BP-4974-01	KIRC	2	yes	yes	TCGA, 2013	0.9494	-1.1872	1.7533	1.7093	-3.4521	2.2806	-0.9381	0.0708	0.6439	0.4884	-0.1822	0.6028	-3.6362	-0.0026	-0.9395	-2.8007	-1.2891	-4.0194	-4.2622	-8.5848	-6.8752	1.4933	3.081	2.131	2.0682	2.4894	0.2667	4.0877	4.2949	6.7012	1.603	2.1353	5.9145	2.7556	4.0567	2.9049	2.1334	1.0629	4.0011	5.6528	2.742	1.9482	-0.2828
TCGA-A3-3317	TCGA-A3-3317-01	KIRC	2	yes	yes	TCGA, 2013	1.216	-0.9509	0.0328	0.8427	-0.9967	1.9715	-0.6655	0.1652	0.7219	1.4466	1.0644	-0.9297	-4.7771	0.7864	-1.0299	-0.3957	-0.77	-3.2029	-2.8999	-7.8703	-6.3747	3.0607	2.2856	1.5968	1.7061	3.0558	0.6342	3.0773	1.4828	2.2388	0.8278	1.3009	4.7638	2.6257	4.8983	2.6512	0.2573	1.2274	2.8761	4.5893	1.3567	2.1093	-1.8092
TCGA-BP-5187	TCGA-BP-5187-01	KIRC	2	yes	yes	TCGA, 2013	1.2352	-1.0264	0.2813	2.7128	-1.8006	1.4758	-0.0407	1.1869	1.0759	2.366	1.5078	-1.3729	-4.0199	-0.0257	-1.5731	-2.0402	-1.0268	-4.6393	-3.6556	-8.0998	-7.2576	1.986	4.0094	2.1574	2.4879	4.737	1.9496	3.9478	3.6716	6.4419	2.2136	2.7115	6.7481	3.1884	5.1106	1.3835	-0.0199	0.541	1.6689	5.0963	1.8541	-0.1814	-0.7814
TCGA-CJ-4882	TCGA-CJ-4882-01	KIRC	2	yes	yes	TCGA, 2013	-1.4079	-1.3462	-1.9867	1.7006	-3.1139	0.2143	-0.3633	-0.8168	-1.4487	-0.2562	-1.2604	-0.1542	-4.1589	0.4764	-2.2906	-2.7446	-1.0998	-4.2229	-3.8803	-9.1811	-7.1492	7.1723	6.2273	5.2513	4.0402	5.4136	1.2699	5.4815	4.2956	9.8758	1.9799	3.711	7.4705	3.838	7.2735	1.6358	0.9216	1.3006	2.5899	2.7554	1.8998	2.2504	-0.6416
TCGA-B0-5706	TCGA-B0-5706-01	KIRC	2	no	no	TCGA, 2013	0.2591	-0.3346	-0.1781	1.3731	-3.0492	0.8824	0.0029	1.7501	0.9265	2.0877	0.0333	-0.4587	-4.8241	0.4173	-2.7548	0.7387	0.2804	-4.7168	-2.4829	-8.653	-6.9194	7.0705	5.3874	3.7905	4.5283	7.4288	2.9838	4.2527	4.6832	8.8813	2.0282	3.6168	8.1457	2.2364	4.6751	1.8378	-0.2533	-0.2662	1.4256	3.4052	0.7904	-0.8413	0.6525
TCGA-BP-4998	TCGA-BP-4998-01	KIRC	2	yes	yes	TCGA, 2013	-0.0146	-1.1506	-0.0662	2.1579	-3.4311	0.3653	-0.7253	-0.6716	0.8079	0.5319	0.487	-1.4549	-4.571	0.073	-1.5115	-2.1021	-2.6962	-5.187	-3.5046	-9.519	-7.8781	4.7155	5.6288	4.0157	3.9113	5.2964	2.4349	5.7667	4.5553	4.5911	1.3711	2.8781	6.3128	2.7914	5.7152	2.4021	0.4376	0.7524	2.0449	4.8122	1.7373	2.4539	-1.4089
TCGA-BP-4971	TCGA-BP-4971-01	KIRC	2	yes	yes	TCGA, 2013	-0.825	-2.2961	-2.275	0.5575	-2.9516	0.255	-0.4202	-1.0165	-0.0999	-0.3172	-1.501	-1.0713	-3.2246	-0.2571	-0.6808	-3.7577	-2.4083	-5.8537	-4.5167	-9.8119	-8.1829	6.1799	4.7843	3.268	3.3782	5.6687	3.6364	4.0631	3.5205	5.8953	1.8943	2.9908	6.0613	3.098	7.186	2.0448	1.0859	1.1733	5.2933	4.6129	1.7622	4.1412	-1.6805
TCGA-B0-5106	TCGA-B0-5106-01	KIRC	2	yes	yes	TCGA, 2013	0.5791	-0.4805	-0.0462	2.3088	-1.9218	1.835	0.3088	-0.1383	1.4498	-0.2264	-0.0877	-1.0234	-2.8382	0.3893	-2.4832	-2.5959	-1.7434	-4.8815	-3.4146	-11.1427	-9.387	4.7942	4.6354	3.0554	3.3925	5.1559	1.8317	4.6617	3.8922	4.6367	1.2767	3.0751	6.4148	3.2354	4.1225	1.512	0.5418	0.3632	2.1448	4.1551	1.9423	1.3754	-1.0259
TCGA-BP-5009	TCGA-BP-5009-01	KIRC	2	no	no	TCGA, 2013	0.5045	-0.3293	-0.2549	2.1071	0.0735	1.4721	0.1913	-0.4999	-0.1659	0.2254	0.0078	-1.0621	-2.3982	0.4177	-2.9851	-0.1061	-0.8666	-3.8164	-3.2741	-8.307	-7.5887	4.8473	4.6879	3.6019	3.0607	4.6112	1.1634	3.6083	4.0471	3.5156	1.49	2.8839	6.3373	3.1769	4.4654	1.5774	0.5758	1.3838	1.8381	3.0947	1.6312	1.0873	-0.0035
TCGA-BP-4960	TCGA-BP-4960-01	KIRC	2	yes	yes	TCGA, 2013	0.3683	-0.2446	0.192	2.9461	-0.0086	1.6015	1.0166	-0.8662	0.2074	-1.1053	-1.3029	0.0916	-2.5412	0.0455	-3.2183	-2.4828	-1.4776	-3.6486	-3.5714	-9.406	-8.2132	4.8238	5.4383	3.6137	4.616	3.73	0.1039	4.8425	3.3704	7.9167	1.9678	3.3379	8.4594	2.9923	5.0943	1.3149	0.3209	0.38	3.2236	2.6313	1.1132	1.1444	0.3595
TCGA-CJ-5676	TCGA-CJ-5676-01	KIRC	2	yes	yes	TCGA, 2013	0.8514	-0.3783	0.5074	3.5258	0.8019	2.5131	0.961	0.4003	0.0606	0.0859	-1.7523	-0.0539	-2.2222	-0.2665	-4.6723	-2.6838	-2.1665	-3.9429	-4.0702	-10.4023	-9.5007	5.0089	4.8353	3.6225	3.9451	5.3283	2.3132	3.9301	3.2738	4.8698	2.1973	3.5687	5.9079	2.8921	5.7301	1.3956	-0.286	0.0371	2.195	2.4878	1.3907	1.4615	-1.0125
TCGA-BP-5000	TCGA-BP-5000-01	KIRC	2	yes	yes	TCGA, 2013	1.0099	0.3553	1.5697	4.1912	1.1683	2.9728	0.8451	-0.8884	-0.0407	-0.1627	-1.131	0.1677	-2.4831	-0.7353	-5.1004	-2.2785	-1.532	-4.7749	-5.2029	-10.4285	-10.0973	4.325	3.2768	2.4727	3.2956	4.4586	2.1898	3.4902	3.4263	4.3391	1.0315	4.4876	6.5716	2.7843	4.5808	0.9487	-0.4676	-0.0041	3.0553	1.9738	0.9049	1.1872	-0.2488
TCGA-B0-5088	TCGA-B0-5088-01	KIRC	2	yes	yes	TCGA, 2013	0.9766	-0.2467	2.4863	4.75	0.8914	3.5136	1.0314	-0.7748	2.6197	-0.8389	-1.3971	0.2718	-3.1435	-0.5037	-3.3826	-2.5588	-2.6402	-4.4606	-3.933	-10.3314	-9.2003	4.255	3.4673	2.6392	3.8517	3.7403	1.2426	3.6128	3.2469	5.82	1.2639	3.9948	6.6562	2.5539	4.1048	1.3429	0.3228	0.4908	2.322	2.5801	1.378	0.4199	-0.8247
TCGA-BP-5010	TCGA-BP-5010-01	KIRC	2	yes	yes	TCGA, 2013	-0.5795	-1.4869	-0.2266	2.4596	-1.0769	3.138	0.6859	-0.6008	-1.2657	-0.5996	-1.5461	0.4376	-3.2168	-0.5559	-3.2132	-2.8282	-2.2816	-4.2071	-4.0923	-10.098	-9.2106	2.0526	3.5488	3.4724	2.4988	2.7594	0.5564	3.8423	3.0104	6.4774	1.507	4.3152	7.1688	4.0084	9.3643	1.2509	1.094	0.7909	5.2931	4.0776	1.4542	2.8149	-0.2439
TCGA-BP-5169	TCGA-BP-5169-01	KIRC	2	yes	yes	TCGA, 2013	0.5042	0.0096	0.833	4.8248	0.4007	2.1995	1.1207	-0.5018	1.3906	-0.9655	-2.2863	-0.5569	-1.6958	-0.8019	-5.1182	-0.3764	0.6543	-0.9546	-2.2016	-8.5623	-8.1005	6.0659	3.4622	3.6731	3.109	4.1938	0.7961	2.2983	2.6134	2.6543	0.5972	3.2805	6.5759	2.1561	4.2904	0.2131	-1.0085	-0.611	2.1784	-0.9875	-0.7108	-0.3203	-0.241
TCGA-BP-4981	TCGA-BP-4981-01	KIRC	2	yes	yes	TCGA, 2013	1.1875	0.3586	2.5689	4.1288	2.1972	2.8503	1.0354	0.3658	0.7826	-0.9587	-0.7358	0.2784	-0.5221	-0.549	-5.0976	-2.2534	-1.5341	-2.6989	-3.5448	-9.501	-9.8949	3.8372	2.4536	2.866	2.5985	5.2644	2.8108	1.181	3.3767	4.7407	0.4742	2.7109	6.3877	2.1147	1.5676	1.334	-0.3376	0.4442	2.327	0.5437	0.741	-0.0508	-0.0178
TCGA-B0-5698	TCGA-B0-5698-01	KIRC	2	yes	yes	TCGA, 2013	1.277	0.0305	2.0811	2.7361	-0.8932	2.8356	1.0333	0.8352	1.654	0.6797	-0.4063	0.3365	-4.2961	0.5176	-3.729	-0.3191	-0.9778	-2.6606	-3.1669	-8.8397	-7.1959	5.7629	7.4621	4.551	4.5659	6.0236	1.4779	3.1958	6.1072	9.5978	2.0141	2.1262	5.6451	1.8687	-0.6841	0.9574	-0.9792	-0.3568	-0.7432	2.4452	1.4968	-1.7106	0.2295
TCGA-B0-5077	TCGA-B0-5077-01	KIRC	2	yes	yes	TCGA, 2013	1.9732	0.6851	2.5667	1.9757	1.8806	2.4761	0.4863	0.0545	4.9654	0.0856	0.15	-0.5441	-2.955	-0.407	-1.547	-0.4259	-1.5114	-3.0728	-2.8424	-6.7764	-5.6061	2.5249	1.3218	1.5198	1.7278	3.7276	1.2646	2.5604	2.5871	3.5584	0.2775	2.568	6.6897	1.6479	1.1089	1.9006	0.4612	1.0554	2.1523	2.9391	0.7303	-0.332	-1.2208
TCGA-CJ-4636	TCGA-CJ-4636-01	KIRC	2	yes	yes	TCGA, 2013	0.9879	-0.4169	0.7457	2.4382	0.4619	2.1971	0.8414	-0.104	0.2802	-0.0467	0.0853	-1.4185	-2.7818	0.05	-2.3041	-0.864	-2.0494	-4.7208	-3.411	-7.4201	-7.0593	6.0166	4.1296	3.2017	4.2161	5.432	2.3081	3.5134	2.4976	1.6644	1.0895	2.9774	4.2653	2.2895	3.3007	1.1145	-0.7921	0.3581	1.7712	2.1523	1.0545	1.1679	-1.4154
TCGA-CJ-5672	TCGA-CJ-5672-01	KIRC	2	yes	yes	TCGA, 2013	2.1647	1.2502	3.5771	5.4541	1.2375	2.8683	1.6824	0.1636	1.599	0.0436	-0.2261	-0.9116	-3.6221	0.2928	-3.7839	-0.8032	-2.3367	-4.1624	-2.5626	-10.1122	-9.1638	7.0624	3.7354	3.4104	4.5394	7.6404	3.9543	3.2482	3.9605	0.597	0.1362	3.5656	4.3038	1.143	0.9986	1.0207	-1.3614	-0.341	0.8886	1.3899	-0.0295	-0.0475	-1.5868
TCGA-CJ-4916	TCGA-CJ-4916-01	KIRC	2	yes	yes	TCGA, 2013	1.568	0.6019	3.0132	2.7973	0.771	2.9015	0.6189	0.8345	1.4163	-0.1909	0.1703	-0.3925	-3.4423	0.6026	-3.145	-1.5894	-1.535	-4.005	-2.9049	-8.8824	-7.8435	8.3741	4.337	3.36	4.2257	7.9406	4.1468	3.4679	4.677	4.4959	1.2692	2.2662	5.5916	1.6487	-0.4255	0.9289	-0.2802	-0.4028	0.403	0.9591	0.8246	-1.3714	-1.0439
TCGA-B2-5635	TCGA-B2-5635-01	KIRC	2	yes	yes	TCGA, 2013	2.0633	0.1169	1.373	2.6601	-1.0869	2.7643	0.4528	-0.3178	1.2702	-0.2214	0.5722	-1.2308	-3.1557	0.5235	-2.3454	-2.2336	-2.0809	-4.1538	-3.2693	-9.5792	-8.4796	5.2359	4.3177	3.4248	2.8263	7.3165	4.401	3.8997	4.0005	2.7667	0.7613	2.4059	5.0467	1.5818	0.7243	1.6873	-0.2757	0.6718	1.1888	2.5586	1.4306	-0.0066	-1.5978
TCGA-B8-4148	TCGA-B8-4148-01	KIRC	2	yes	yes	TCGA, 2013	2.0175	0.1186	2.1166	1.7757	-1.9799	2.405	-0.3327	1.9863	1.2257	0.1606	0.296	-0.8805	-4.0481	0.3619	-0.1156	-1.3102	-1.689	-4.0298	-3.9916	-6.9456	-5.6964	6.9973	4.6652	4.1391	2.7709	9.1974	6.0956	2.8948	4.2281	5.2652	0.9779	0.3255	4.4008	0.538	-1.1526	1.3602	0.172	0.0027	0.3096	3.5679	0.5958	-1.0033	-0.9259
TCGA-A3-3378	TCGA-A3-3378-01	KIRC	2	yes	yes	TCGA, 2013	2.1669	-0.6871	0.0071	2.2705	-2.7905	1.3361	0.1213	0.2766	2.3607	0.2093	1.7218	-1.019	-5.1895	1.0283	-0.126	0.1678	-1.6956	-5.6093	-5.9214	-6.991	-5.6798	7.5347	7.441	6.509	5.6417	7.1417	2.6341	3.7287	3.8611	4.5631	1.3188	3.1023	6.5605	1.4891	2.1938	2.5111	-1.8549	-0.7808	0.0496	2.6661	0.1633	-0.1092	-0.9304
TCGA-BP-5191	TCGA-BP-5191-01	KIRC	2	yes	yes	TCGA, 2013	1.3494	0.8282	1.2926	5.3118	1.7942	2.5918	2.0272	-0.2037	0.5329	-1.0579	-0.8107	-0.5498	-1.6921	-0.2676	-6.361	-2.0097	-1.1327	-3.8983	-3.959	-9.8064	-10.0624	8.1544	4.3995	4.3558	4.9226	8.1455	3.8345	3.1908	3.6451	2.7074	0.6287	4.3905	6.4013	0.8405	-0.9615	0.3128	-2.2784	-0.9402	0.025	-1.1854	-1.4656	-0.7414	-0.0265
TCGA-B0-5085	TCGA-B0-5085-01	KIRC	2	yes	no	TCGA, 2013	1.9893	1.2354	4.7122	5.6004	1.2815	3.5328	1.1157	0.0924	1.8107	-1.6127	-1.4276	1.2835	-1.6739	-1.0846	-4.1089	-3.9755	-2.1623	-4.2885	-5.3989	-10.5915	-10.1718	1.3538	1.4131	1.4574	1.2889	2.5785	1.2887	1.5091	2.4102	4.6435	0.6253	1.6454	5.5654	0.8892	-0.926	1.1077	0.4592	0.6288	2.6461	0.8294	1.1538	-0.5589	-0.3711
TCGA-BP-5001	TCGA-BP-5001-01	KIRC	2	yes	no	TCGA, 2013	2.5255	1.7571	5.2404	5.3038	1.7872	4.3677	0.8377	0.4348	1.6757	-1.512	-1.1921	1.1637	-1.6236	-0.2067	-4.5073	-2.9072	-2.1657	-3.6516	-3.5825	-9.9854	-9.8282	2.2899	0.7234	0.4648	0.893	2.998	0.9804	0.6734	2.6638	2.8267	-0.1493	1.2847	4.7701	1.0784	-1.0401	1.0456	0.5338	0.5004	2.3146	0.791	0.3724	-1.2517	-1.3277
TCGA-B8-4153	TCGA-B8-4153-01	KIRC	2	yes	yes	TCGA, 2013	1.7123	0.5445	2.9278	3.5182	1.2429	4.8209	1.0479	0.477	1.3274	-0.1592	-0.4896	0.2244	-2.2628	-0.5119	-4.7544	-1.6551	-1.6634	-4.1441	-3.1538	-9.7916	-9.0711	1.1656	2.6847	0.734	2.0146	2.0358	0.944	2.86	3.2095	5.684	-0.0554	1.6265	6.3501	2.0047	0.6448	1.3032	0.7702	0.6968	2.0834	2.189	1.6035	-0.7606	0.2806
TCGA-B0-5703	TCGA-B0-5703-01	KIRC	2	yes	yes	TCGA, 2013	2.5064	0.8777	2.6495	3.9737	1.0396	3.5485	0.9671	0.9377	1.0839	0.5547	0.2656	-0.3301	-2.2264	0.6939	-2.6172	-0.5906	-0.637	-1.8482	-1.8084	-6.626	-6.3306	2.3262	1.8848	1.2599	1.5694	2.3366	0.1578	0.784	2.3746	3.178	0.2048	1.269	5.2724	2.7067	1.2576	2.4564	0.0676	-0.0418	2.1584	1.9194	1.2419	0.1608	0.0371
TCGA-CJ-4912	TCGA-CJ-4912-01	KIRC	2	yes	yes	TCGA, 2013	0.9005	-0.3018	0.3799	3.4696	0.6819	2.1085	0.1638	0.0771	1.0047	0.6084	-0.7679	-0.0563	-0.9108	0.3562	-3.7514	-1.568	-0.2317	-2.3837	-3.3449	-9.2059	-9.1865	1.1021	2.3997	2.1967	2.2349	2.0828	0.1689	1.7052	1.5908	2.0256	0.1551	2.7857	7.2187	1.5135	1.5293	1.0261	0.5922	0.1555	2.9684	2.3752	0.3503	0.9091	0.4056
TCGA-BP-5190	TCGA-BP-5190-01	KIRC	2	yes	yes	TCGA, 2013	3.6626	2.7055	5.0771	7.1983	2.7844	4.3204	1.9524	0.91	2.3043	0.4941	0.1097	-0.6056	-1.6204	-0.7534	-3.5881	-1.0316	-1.709	-3.5805	-2.148	-9.1837	-9.7565	-0.0368	0.3964	0.6775	1.5722	1.4606	0.6258	1.0049	1.7534	-0.5292	-0.6833	2.7762	4.9246	0.9574	0.2456	1.2063	-1.8517	-0.6413	1.5597	0.3396	-1.169	-1.6193	-0.1539
TCGA-CJ-4638	TCGA-CJ-4638-01	KIRC	2	yes	yes	TCGA, 2013	3.3267	1.8725	5.94	6.0203	4.8241	4.7204	1.2624	-0.2063	1.0145	-1.6024	-1.2835	0.3864	-0.3474	-0.4492	-2.3363	-1.9398	-1.167	-2.3514	-2.2769	-6.0394	-7.3025	-0.3004	-0.9323	0.4677	-0.1149	2.1004	2.4536	-2.2705	0.1988	-1.1089	-0.8774	1.3031	4.9072	0.4628	-0.7963	0.8966	-1.3902	0.1255	2.1297	-1.5967	-1.0765	-0.5633	-0.9033
TCGA-B2-4098	TCGA-B2-4098-01	KIRC	2	yes	yes	TCGA, 2013	3.9778	0.8384	3.4936	4.4558	2.6218	3.1772	2.197	1.1454	3.2151	0.9326	1.3908	-0.7465	-1.6505	0.4734	-3.1548	0.0554	-1.296	-3.1858	-1.6195	-8.721	-8.4176	3.0097	3.2734	2.9148	3.2081	2.7154	-0.8999	2.9483	2.6016	1.2845	0.5365	2.4274	1.8467	0.2622	-1.7308	0.486	-2.2875	-1.7583	-0.7106	-0.3031	-1.8579	-0.845	-0.4994
TCGA-XU-A92Z	TCGA-XU-A92Z-01	THYM	3	yes	yes	Radovich et al., 2019	-2.9275	-3.1682	-4.3495	-2.8311	-4.7477	-5.517	-2.249	-0.3135	-1.8037	-0.5348	-0.407	-3.1886	0.993	0.4448	2.7537	-2.8286	-0.4669	-0.8867	0.2425	-0.0271	0.695	0.9517	-0.802	-0.0818	-0.9875	-1.566	-1.7388	1.7082	0.4569	-0.8126	0.4732	-0.0503	-0.0633	2.0622	8.1635	2.3328	1.9732	1.4262	1.3959	5.0257	1.9627	3.8763	-4.0117
TCGA-XM-A8R8	TCGA-XM-A8R8-01	THYM	3	yes	yes	Radovich et al., 2019	-3.2337	-3.2039	-3.537	-2.7365	-2.6635	-2.3765	0.3431	-1.2254	-1.4918	-0.8554	-2.018	-0.2681	-1.7163	0.6316	-1.5229	-1.4266	0.2405	-1.4036	-0.7365	-1.4648	-1.7317	14.4189	9.8022	6.7884	5.7702	13.9761	8.2	4.6458	5.8636	11.3161	3.0509	-0.1881	1.8609	0.2634	2.4071	-0.7151	-0.7644	-1.9414	-1.5283	0.0017	-0.2783	-1.3922	-3.3232
TCGA-XU-A933	TCGA-XU-A933-01	THYM	3	yes	yes	Radovich et al., 2019	-1.9034	-0.1635	-0.3102	-2.0435	1.8438	-0.4095	0.8158	-1.1783	-0.5128	0.3865	-0.0082	-1.3313	1.866	0.4829	2.952	0.6705	0.3367	3.7188	3.0377	6.2061	4.5344	1.8798	-0.795	0.1688	-1.9514	1.2845	0.2592	-2.9741	-0.8445	-0.3012	0.5429	-3.696	-2.079	-1.4709	-4.5972	-0.7594	0.8735	0.8039	-1.7314	-1.5117	-1.4358	-0.6251	-0.3352
TCGA-3S-A8YW	TCGA-3S-A8YW-01	THYM	3	yes	yes	Radovich et al., 2019	-2.6079	-1.3232	-1.2421	-1.8174	0.1825	-1.4796	0.2496	-0.7553	-2.8428	-2.9031	-1.5522	0.297	3.0014	0.7629	0.3418	1.0599	0.5359	5.8247	3.0525	8.6034	5.2145	3.224	0.9912	1.1592	-1.7205	7.8715	7.1263	-3.7785	-0.4488	3.9177	2.1605	-4.6908	-1.4809	-1.3705	-4.5474	-2.0282	0.131	-1.9139	-2.3625	-5.9386	-1.3814	-2.1268	-0.8068
TCGA-5G-A9ZZ	TCGA-5G-A9ZZ-01	THYM	3	yes	yes	Radovich et al., 2019	-1.8141	-0.7827	-1.2568	-3.5707	-0.3159	-1.4052	-0.3103	-0.0234	0.267	-0.8534	-0.5054	-0.183	0.7183	1.3404	1.6189	0.1987	-0.3595	2.0794	1.6313	1.3884	0.9391	7.6261	1.1027	1.9093	-0.6266	6.3515	5.3457	-1.4335	1.1973	4.4199	0.4948	-4.7285	-3.4543	-3.5555	-9.722	-1.5102	1.4356	-0.0007	-2.8198	-1.638	-0.8681	-0.298	0.0879
TCGA-XU-A936	TCGA-XU-A936-01	THYM	3	yes	yes	Radovich et al., 2019	-1.5947	-0.5269	-0.0239	-2.3444	0.7517	-0.2733	0.9349	1.0258	-0.3983	-2.2281	-1.1211	0.3379	2.8299	1.2697	-0.5996	1.6488	-0.1125	2.8789	1.1049	2.0353	0.2429	8.2507	0.5734	1.4901	-0.8422	4.7316	2.7974	-0.8688	1.9847	-0.8033	0.723	-4.4323	-4.6066	-3.0743	-7.3021	-1.0109	1.3312	-0.7017	0.3478	-3.9718	-1.6107	0.0665	-0.0181
TCGA-ZB-A96V	TCGA-ZB-A96V-01	THYM	3	yes	yes	Radovich et al., 2019	-1.7226	-1.0717	-1.4437	-1.8433	1.5457	-0.9217	1.0008	-0.9399	-1.8835	-2.3377	-2.3517	-0.4321	1.801	0.6829	-0.5354	1.1737	-0.1051	3.1669	2.3765	5.7006	3.9052	10.5443	3.1143	3.2768	1.4608	8.8139	5.3194	-0.9109	1.8502	1.0793	0.9411	-1.8895	-3.0491	-1.0401	-1.8768	-1.4483	0.451	-1.2077	-1.784	-4.0987	-1.9545	-1.3046	-1.6238
TCGA-ZC-AAA7	TCGA-ZC-AAA7-01	THYM	3	yes	yes	Radovich et al., 2019	-1.862	-1.1242	0.5883	-0.5934	3.2523	1.2422	1.2902	-0.5826	-1.1696	-3.61	-3.6956	0.4642	2.7739	0.0493	-4.0926	-0.6421	-1.6675	2.3507	2.1185	1.8786	0.0668	8.0309	2.4715	2.2673	2.0182	9.0957	5.8461	-1.3358	0.0436	2.5346	1.4715	-2.2813	-1.9733	-1.7359	-3.5425	-2.5357	-1.4832	-2.1792	-0.5413	-5.8037	-2.3533	-1.0096	-0.895
TCGA-ZB-A963	TCGA-ZB-A963-01	THYM	3	yes	yes	Radovich et al., 2019	-1.9147	-2.4233	-3.5379	-2.3775	-2.496	-2.5414	-1.1681	-0.8052	-0.8778	0.8994	-1.1585	-1.4984	0.7487	1.7091	3.0057	-0.7664	0.2193	-0.2339	1.7345	5.6936	5.9532	8.0361	0.8778	2.9345	0.0012	4.008	2.771	0.0383	-0.0023	-1.0794	0.568	-1.8876	-2.7341	0.7235	2.143	0.9501	2.1503	0.2554	-1.6469	0.2324	-0.0164	1.678	-3.2986
TCGA-5U-AB0D	TCGA-5U-AB0D-01	THYM	3	yes	yes	Radovich et al., 2019	-0.63	-0.6848	0.4649	-1.7293	6.0282	1.3028	0.9681	0.4851	-1.1891	-5.4899	-4.3979	-0.0454	4.6407	-0.7708	-3.5719	-0.3172	-0.3772	3.8988	1.5008	3.5394	0.3249	6.3197	-0.9016	-0.2709	-0.4588	4.1361	2.7137	-2.4558	0.173	-5.5669	-1.5078	-2.0703	-4.2757	-1.6063	-4.8385	-2.7157	-0.3909	-1.0853	0.4028	-7.4575	-3.2291	-0.9417	1.1978
TCGA-XU-AAXZ	TCGA-XU-AAXZ-01	THYM	3	yes	yes	Radovich et al., 2019	-0.2467	-0.8977	0.0154	-0.2967	1.3501	-0.0318	1.3344	-1.1699	-1.112	-5.2155	-6.8293	-0.4683	4.024	-0.0918	-2.7883	-3.9531	-2.4305	2.624	0.1697	2.2299	1.2769	9.922	-0.3617	1.018	0.1828	3.0408	1.8875	-3.5894	0.3181	-6.7856	-1.9657	-2.1902	-4.386	-4.23	-9.839	-2.146	-0.3838	-0.9894	-0.0053	-9.3884	-4.9006	-0.0763	-1.7038
TCGA-CW-6087	TCGA-CW-6087-01	KIRC	3	no	yes	TCGA, 2013	-1.2366	-1.6184	-2.5585	-1.3105	-3.5498	-2.762	-0.6133	0.1675	-0.4984	0.5621	1.3619	-1.8547	-2.9606	1.0782	1.6163	0.6292	-1.899	-2.9736	-1.5082	0.0364	0.7838	11.9386	9.6321	7.1079	6.5423	13.1567	6.3965	4.8323	4.7036	4.4242	1.6675	0.8051	-1.1224	0.3074	2.8098	1.4053	-1.5727	-1.3518	-2.8114	1.7389	0.393	-0.5252	-1.8623
TCGA-CJ-4901	TCGA-CJ-4901-01	KIRC	3	yes	yes	TCGA, 2013	-0.5094	-1.2826	-1.2904	1.3453	-1.362	0.4945	0.4124	-0.8394	-0.6212	0.1552	-0.3227	-0.2078	-3.6671	0.4315	-2.5973	-0.2762	-1.2652	-3.4682	-3.2268	-6.1673	-5.4918	9.3348	8.2898	5.2879	5.14	10.3994	5.6228	4.7794	5.191	8.5425	2.3559	1.9545	7.1801	2.355	4.5659	0.8097	-0.3817	0.1578	0.8205	2.9192	1.3451	0.6569	-0.4685
TCGA-B0-4700	TCGA-B0-4700-01	KIRC	3	yes	yes	TCGA, 2013	-0.8758	-1.527	-0.6313	2.2759	-0.8638	0.5155	0.4921	0.0364	-1.6166	-0.3056	-0.5909	-0.1573	-3.3973	-0.3869	-3.7915	-0.2935	-0.9133	-4.099	-2.2634	-8.0123	-6.8843	8.6348	6.5734	5.4114	5.6064	9.5837	5.5812	4.9497	4.0814	7.8574	2.9611	3.8536	8.0013	2.7474	7.4802	0.6076	-1.1267	0.1116	0.9813	1.6979	0.5668	0.9451	-0.5093
TCGA-B8-5551	TCGA-B8-5551-01	KIRC	3	yes	yes	TCGA, 2013	0.0365	-0.5124	-0.8199	1.829	-2.5025	-0.0755	1.0793	-0.1315	0.4372	0.215	0.1862	-0.3785	-3.5107	1.1096	-0.5211	0.804	-0.2613	-2.2743	-3.2158	-4.5197	-3.2065	10.2915	7.9809	6.1248	6.3985	10.4575	6.1386	5.1757	4.2216	4.5609	2.0716	2.8216	4.5434	0.7989	2.2159	0.7398	-1.369	-0.753	-1.1411	0.4065	0.0423	-0.4525	-0.6107
TCGA-CJ-4637	TCGA-CJ-4637-01	KIRC	3	yes	yes	TCGA, 2013	0.3843	-0.2646	-0.6344	0.7221	-2.9396	-0.0861	-0.0564	0.8958	-0.5226	0.2201	1.2636	-1.0982	-3.4094	1.2775	-0.3272	0.3992	-0.5685	-4.1494	-2.9332	-4.8095	-3.8353	11.1933	6.5746	5.4964	5.3209	10.8325	5.9789	3.9025	4.7327	4.7263	1.9915	2.0115	4.5965	1.5271	2.5013	1.1004	-0.7841	-0.3903	-1.2841	0.8663	0.123	-0.9621	-1.8367
TCGA-B8-4143	TCGA-B8-4143-01	KIRC	3	yes	yes	TCGA, 2013	-0.9546	-0.9438	-1.1388	0.1675	-1.4832	0.115	0.0288	-0.3307	-0.9761	-0.5885	-0.4854	0.0104	-0.7464	1.0781	-0.0223	-0.4649	-0.7473	-1.6418	-1.9201	-2.7969	-2.9617	7.8905	6.0557	4.6072	4.2435	10.6195	6.8005	2.5925	3.6722	5.3697	1.6911	1.1347	7.0055	1.0292	2.2859	0.7776	0.0405	-0.3252	-0.3655	1.6292	0.3649	-0.52	-1.6733
TCGA-B0-5109	TCGA-B0-5109-01	KIRC	3	yes	yes	TCGA, 2013	-2.8477	-2.0438	-2.1611	-1.1735	0.2367	-0.9577	-0.3729	0.1711	-1.3849	0.0387	-0.7347	0.189	-1.6977	0.188	-0.2232	0.2535	0.6207	0.463	0.3173	0.1625	0.0002	4.8655	3.8831	2.9557	3.3995	2.7457	0.1436	3.7846	3.1299	5.3929	1.7334	0.9781	4.8988	2.3476	6.7779	0.4142	-0.7509	-0.3097	0.6774	1.3822	1.418	0.4626	0.5365
TCGA-BP-4983	TCGA-BP-4983-01	KIRC	3	yes	yes	TCGA, 2013	-1.1149	-2.1598	-1.6319	0.409	-4.6652	-1.7746	-0.6902	-0.8768	-1.7857	-0.2051	-0.1238	-0.8357	-2.1352	0.377	1.0428	1.9856	0.5769	-0.4376	-1.274	1.4046	1.5199	9.3047	7.2755	4.599	3.8122	7.8094	3.925	3.4109	4.1023	5.5344	0.6034	0.9238	6.4234	1.412	5.3079	0.9659	-1.7755	-0.7181	-1.7669	2.4848	0.5831	-0.6742	-1.7855
TCGA-BP-4770	TCGA-BP-4770-01	KIRC	3	yes	yes	TCGA, 2013	-2.6394	-1.7811	-2.333	-2.4728	-1.572	-1.5987	-1.1313	1.2171	-2.935	-0.7175	-0.3657	-0.2745	-0.7051	-1.0554	-1.1916	-0.2917	1.0193	-0.9155	0.2166	-1.3848	-0.3508	2.5536	3.6302	1.3835	1.4303	0.2193	-1.0296	4.8344	2.3088	3.8075	2.328	2.0988	4.7544	2.4534	12.7794	1.0669	1.4363	0.7225	0.9716	5.0928	1.4915	1.5082	-0.179
TCGA-A3-3382	TCGA-A3-3382-01	KIRC	3	yes	yes	TCGA, 2013	0.7804	-0.1623	0.535	3.7748	-1.5768	1.8321	-0.4178	0.6795	0.8719	1.1093	1.4181	-1.2956	-3.7713	0.3932	-1.4938	-1.3951	-0.3219	-3.1822	-2.1672	-8.973	-7.8266	2.714	4.2362	2.4738	3.517	3.6062	0.2597	2.5393	3.0546	2.7595	0.5013	2.4505	7.3677	2.536	2.2832	1.8317	-0.6992	0.2223	0.6785	4.2851	0.8361	-0.138	-1.2781
TCGA-CJ-5689	TCGA-CJ-5689-01	KIRC	3	yes	yes	TCGA, 2013	1.3376	-0.0896	2.0561	4.3328	0.6293	3.0659	0.5655	0.2884	1.1676	0.9179	0.9657	-0.047	-4.6352	-0.2997	-4.3109	-0.8124	-1.6707	-4.8631	-3.4135	-10.8469	-9.2016	4.0962	3.6627	2.8923	4.946	2.4457	-0.9217	3.9715	3.3707	4.2693	2.1587	4.1624	6.8621	3.9325	7.5532	1.8852	-1.0082	0.1108	2.6367	3.3042	1.727	0.5043	-0.3598
TCGA-BP-5177	TCGA-BP-5177-01	KIRC	3	yes	yes	TCGA, 2013	0.6673	-0.1212	3.3272	3.192	1.0089	2.2416	0.1058	0.4833	0.0823	-0.1933	-0.5222	-0.6691	-2.5293	-0.8835	-3.1477	-2.3217	-1.6896	-3.354	-2.036	-8.9	-7.8343	1.1875	0.5412	0.2536	1.7199	2.251	0.5849	3.1445	2.0702	1.773	0.6642	3.3072	5.5737	3.7713	6.7229	2.3722	1.5995	1.5323	3.6451	4.8986	2.1836	1.4135	-0.5368
TCGA-B8-5550	TCGA-B8-5550-01	KIRC	3	yes	yes	TCGA, 2013	2.7715	0.9562	2.0113	3.7996	1.1232	2.8971	0.0378	-0.132	0.3156	0.6147	0.3103	-0.7825	-3.6292	-0.3966	-1.524	-0.4758	-1.4591	-3.2497	-2.3982	-7.6079	-6.8702	2.6097	2.3745	2.0746	2.4196	1.733	0.2092	3.5909	1.2972	-0.524	-0.3233	3.5624	4.7873	3.3523	7.6071	2.2617	-0.7085	0.5915	2.5645	3.0629	0.1205	1.716	-1.8651
TCGA-A3-3349	TCGA-A3-3349-01	KIRC	3	no	no	TCGA, 2013	1.2709	-0.7872	1.6004	1.1296	-2.151	1.9663	0.2352	0.2507	1.9431	-0.1791	0.8393	-1.1941	-2.9144	0.0552	-0.312	-3.3844	-2.5686	-5.2322	-3.8204	-8.9549	-7.6101	1.4051	2.6929	1.2484	2.6335	1.8659	0.2549	3.8211	2.9619	1.3151	0.7926	2.5915	5.4967	3.4193	5.4693	2.2113	1.8025	1.4648	4.0459	4.4444	2.2171	2.4656	-2.0346
TCGA-A3-3308	TCGA-A3-3308-01	KIRC	3	yes	yes	TCGA, 2013	0.6761	-0.0679	1.377	1.5374	-2.6177	1.96	-0.0445	-0.1739	0.4356	0.8054	0.4769	-0.5156	-3.5871	0.3739	-0.282	-1.1113	-0.4594	-3.2118	-3.9212	-6.8187	-5.5184	1.8118	3.3252	2.1705	2.3012	2.4435	0.2399	3.6873	2.3445	3.6143	-0.9827	2.5218	6.6783	2.6709	5.9961	2.5066	0.9712	0.7815	2.2841	4.7315	1.3316	1.0783	-1.4097
TCGA-B0-5120	TCGA-B0-5120-01	KIRC	3	yes	yes	TCGA, 2013	0.5503	-1.1201	0.6367	1.1305	-2.206	1.1087	0.0971	0.4861	0.9282	0.7253	0.5478	-0.6564	-3.0232	-0.17	-1.9035	-2.3931	-2.2474	-4.898	-3.2502	-7.6961	-7.224	2.6567	4.13	2.5168	2.6701	2.9954	0.3269	3.9095	3.4685	5.9825	1.9527	2.3441	7.186	3.3353	5.6475	1.9856	0.532	0.7717	2.8765	4.8228	2.3272	0.9807	-0.2412
TCGA-CJ-4920	TCGA-CJ-4920-01	KIRC	3	yes	yes	TCGA, 2013	0.8789	-0.4103	1.1584	2.2106	-2.8643	2.7724	-0.2064	-0.0811	0.5137	0.5425	0.0049	-0.2431	-3.8712	-0.1052	-1.4952	-0.9701	-0.3701	-4.1161	-2.9371	-7.3918	-6.5535	2.2996	5.0242	2.5383	3.1935	2.8441	-0.2628	5.0652	4.1294	7.6857	2.1323	3.6887	8.0101	3.1412	6.6886	2.0095	0.6345	1.0135	1.2756	4.5834	2.777	0.583	-0.3576
TCGA-A3-3316	TCGA-A3-3316-01	KIRC	3	yes	yes	TCGA, 2013	1.9376	-0.1653	0.515	3.8498	-2.491	1.8943	0.0002	0.2565	0.3098	2.0794	0.7777	-0.315	-4.856	-1.0818	-1.6252	-1.1692	-1.7063	-4.1699	-3.2672	-8.8738	-7.6391	2.4686	4.7932	2.8854	3.6593	2.1194	-0.4282	4.3372	2.6204	5.4047	0.5135	4.2241	7.8162	4.3037	8.1265	1.77	-0.5288	0.523	2.0378	4.2535	0.7709	0.0958	-0.2606
TCGA-CZ-5988	TCGA-CZ-5988-01	KIRC	3	yes	yes	TCGA, 2013	0.5416	-0.946	0.9341	2.0686	-3.4939	1.095	-0.4706	0.0401	0.696	1.2766	1.3574	-0.6996	-4.8273	-0.2367	0.0547	-0.2681	-1.742	-4.5768	-3.1995	-5.0561	-3.9575	2.5202	3.8241	2.7524	2.9512	3.9384	1.7056	4.3166	3.325	5.047	1.4719	3.3622	7.4176	2.3888	6.3064	2.0809	-0.2462	0.2946	1.3194	5.4439	1.236	1.9546	-0.0219
TCGA-DV-5567	TCGA-DV-5567-01	KIRC	3	yes	yes	TCGA, 2013	-0.1497	-1.7551	-0.4347	-1.4922	-1.1427	0.2982	-1.4474	0.3728	1.5848	0.5947	1.1258	-1.0778	-1.7782	-0.3957	-1.3239	-2.8238	-1.7284	-3.6787	-3.2513	-7.5765	-6.4757	-1.8193	1.0883	-0.4324	0.5997	-1.4703	-0.3008	3.6265	2.4232	3.0007	0.1951	1.372	7.1107	2.4075	2.9076	3.0283	0.7268	0.7309	2.5587	5.8616	1.691	2.3365	-0.2487
TCGA-B2-5636	TCGA-B2-5636-01	KIRC	3	no	no	TCGA, 2013	-0.77	-2.1513	-1.5855	-1.2712	-2.5241	-0.3992	-1.4668	-0.0178	1.3753	1.3676	0.2068	-1.4019	-3.9701	0.7313	-0.4668	-1.9726	-1.5391	-4.6524	-4.3932	-9.9348	-7.1463	0.8713	2.5255	1.0269	2.6417	0.4924	0.0724	4.4697	3.0948	0.855	0.3486	1.2383	6.668	3.3861	4.9896	3.4563	2.1735	1.8966	3.8614	6.1434	2.6773	3.0546	-0.9336
TCGA-B0-5100	TCGA-B0-5100-01	KIRC	3	yes	yes	TCGA, 2013	-2.088	-2.5457	-2.3709	-0.342	-0.7242	1.2821	-0.2863	-0.3211	-0.1542	-1.0085	-0.7604	-0.6799	-2.1649	-0.8299	-2.9103	-3.4556	-1.6307	-3.9559	-3.2609	-10.3141	-8.4072	-0.017	0.03	-0.271	1.548	-0.8915	-0.6035	3.5629	1.9923	1.6653	0.1838	2.455	7.2247	3.3742	7.9231	1.2289	1.3807	1.6553	7.1218	5.3641	2.4475	3.7413	-1.2436
TCGA-B0-5108	TCGA-B0-5108-01	KIRC	3	yes	yes	TCGA, 2013	-0.4638	-1.8376	-1.5011	1.467	-3.5053	-0.0406	-0.3498	-0.5526	0.3752	0.4293	-0.0402	-0.5606	-4.2315	-0.4915	-2.5937	-1.4027	-1.1701	-4.5384	-2.9415	-10.1516	-8.1909	7.2501	9.012	6.0792	6.3019	7.0809	2.5015	6.9245	4.8151	9.5101	2.9152	3.6912	7.8003	2.6997	8.125	1.9017	-0.1044	0.7797	2.3362	3.9174	1.5845	0.9784	-1.0831
TCGA-CJ-5671	TCGA-CJ-5671-01	KIRC	3	yes	yes	TCGA, 2013	0.051	-1.6224	-1.5294	2.3091	-3.3526	0.6463	0.4121	-0.7613	-0.3773	1.1048	-1.102	-0.6657	-3.8574	0.3348	-2.5547	-0.1951	-1.865	-3.9865	-3.7223	-9.5959	-7.9308	6.8283	6.7113	4.2621	5.179	5.6403	0.5676	5.9206	4.1206	6.8331	2.3143	3.8396	6.6776	4.0957	8.6046	1.9912	0.3633	1.2102	2.8788	3.6006	1.7886	3.0196	-1.021
TCGA-B0-5097	TCGA-B0-5097-01	KIRC	3	yes	yes	TCGA, 2013	-0.0489	-2.1222	-0.388	1.8861	-4.892	0.303	-0.4202	0.093	-0.1477	1.822	0.3526	-0.9641	-4.9109	-0.1998	-0.6606	-0.4919	-0.2845	-3.0212	-2.581	-6.6971	-4.9552	4.7782	7.4452	4.1234	4.4674	3.9291	-0.3242	6.4396	4.6333	9.5753	1.2786	5.0818	7.5404	3.9181	9.8558	1.8024	-0.28	0.1669	1.0565	4.9504	1.4864	0.9579	-0.2386
TCGA-BP-5198	TCGA-BP-5198-01	KIRC	3	yes	yes	TCGA, 2013	0.6437	-0.9721	-0.6964	1.8841	-2.9899	1.19	0.9198	0.1748	-0.4497	1.4638	-0.1832	-0.1886	-3.8163	-0.4868	-2.4986	-0.9619	-0.6322	-2.2539	-2.1704	-6.8934	-5.7506	4.1713	5.4822	4.1048	3.8428	3.2251	-1.3749	4.5885	4.032	7.5232	0.9956	3.4772	7.0821	2.471	8.7921	1.8884	-1.045	0.4259	2.1414	4.2787	1.2061	0.933	-0.7825
TCGA-B8-4620	TCGA-B8-4620-01	KIRC	3	yes	yes	TCGA, 2013	-0.1934	-1.8862	-0.624	0.4972	-2.9009	0.3532	-0.3257	0.2108	0.7685	1.0726	-0.1294	0.2547	-3.7277	0.0912	-4.0904	0.3324	0.2143	-3.3014	-3.283	-7.7708	-6.9685	3.554	8.1114	3.4967	4.2763	6.8563	4.6957	5.5693	4.3613	9.8082	2.1215	2.306	7.7962	3.2173	7.2756	1.7595	-0.7165	-0.2934	1.5083	3.7328	1.0965	-0.2172	0.4424
TCGA-BP-4985	TCGA-BP-4985-01	KIRC	3	yes	yes	TCGA, 2013	-0.5921	-1.4034	-1.2588	0.5523	-1.3376	-0.3615	-0.2465	1.1441	0.3522	0.6118	1.6849	-0.15	-2.5336	-0.1442	-3.093	0.4044	0.048	-3.4641	-2.9557	-8.5772	-6.7065	2.1488	5.3356	2.8293	3.5333	4.3621	2.8039	4.8503	3.7905	5.5684	1.7517	3.359	6.9744	3.2412	6.6496	3.6329	-0.3094	0.748	0.628	3.3576	1.5572	0.622	-0.2652
TCGA-B0-5096	TCGA-B0-5096-01	KIRC	3	yes	yes	TCGA, 2013	0.0592	-0.9424	-0.2799	1.0901	0.7934	2.2446	0.691	1.155	0.3193	0.2237	2.0256	-1.2688	-3.1957	-0.6097	-1.3764	1.038	0.0619	-3.2336	-2.2711	-5.8823	-5.0721	3.9449	5.561	3.3852	2.9306	4.8516	1.5964	3.9082	2.7025	3.4094	0.8597	1.7614	6.5692	3.1775	5.5677	1.1449	-0.9206	0.4632	0.4918	3.0072	0.2866	0.1251	0.0064
TCGA-CZ-5454	TCGA-CZ-5454-01	KIRC	3	yes	yes	TCGA, 2013	1.0948	-0.2637	1.3299	3.2756	1.1677	2.7355	0.3632	0.5897	1.7339	0.6203	0.376	-0.6705	-1.9937	-0.0043	-3.9337	-0.7252	-0.231	-2.7042	-1.5992	-6.8613	-6.6205	5.977	5.9362	3.1872	5.1132	4.2768	1.1125	4.3789	3.5748	5.5039	1.0126	3.6613	6.8942	1.4546	2.3051	1.6078	-1.0747	-0.2899	0.4037	2.0011	0.7507	-1.5343	0.6053
TCGA-CW-6090	TCGA-CW-6090-01	KIRC	3	yes	yes	TCGA, 2013	0.2678	-1.663	-0.3115	1.1978	-1.5388	0.8499	0.9642	0.7371	0.5828	0.6676	0.9061	-0.2964	-2.294	0.0707	-4.0149	-0.3555	0.1678	-3.3212	-1.6028	-7.9939	-7.2835	5.8685	5.5717	3.5443	4.7499	4.5207	0.3603	5.1415	4.2681	6.1186	1.5156	1.8725	6.8047	2.4557	5.8502	1.1262	-0.4247	0.0307	1.7573	4.0467	1.4204	-0.0161	-0.5132
TCGA-B8-5545	TCGA-B8-5545-01	KIRC	3	yes	no	TCGA, 2013	0.6994	-1.3253	-0.4062	2.5991	-2.1602	1.291	-0.1668	0.8794	1.0496	1.1347	0.2807	-1.5689	-4.4959	0.5933	-1.2678	-1.0958	-2.2433	-5.151	-3.5555	-9.1839	-6.9469	3.7069	4.6436	3.2643	3.9267	5.0038	2.2333	4.9527	3.5662	3.3499	1.0793	3.5977	5.7824	3.1645	6.6235	2.3837	0.675	1.2334	2.394	5.1197	2.3095	1.9473	-1.3867
TCGA-BP-4986	TCGA-BP-4986-01	KIRC	3	no	no	TCGA, 2013	1.0246	-1.1595	-1.3018	1.981	-3.352	-0.3359	-0.819	0.4059	0.2291	1.0479	0.4529	-1.2163	-4.0759	-0.4916	-1.1539	-1.0684	-0.6038	-4.8335	-3.5762	-9.749	-7.7392	3.8743	4.8867	3.4411	3.2408	3.938	1.3833	5.2988	3.6725	4.6823	1.9344	3.5765	6.6952	2.8984	7.776	2.0277	-0.2833	1.1617	1.9608	5.4554	1.6207	1.8662	-0.9699
TCGA-A3-3387	TCGA-A3-3387-01	KIRC	3	yes	yes	TCGA, 2013	1.9428	-0.2983	0.4732	2.0025	-1.143	2.2155	0.3614	0.6451	0.6763	0.3783	-0.1873	-1.3329	-2.9132	0.6628	-0.8701	-1.8157	-1.3069	-4.1678	-2.0097	-6.6838	-5.7922	3.5182	4.919	3.4942	2.7374	4.0692	1.1352	3.9357	2.997	2.0629	0.5399	2.8112	5.4591	3.0073	5.5239	1.6999	-0.9496	0.932	1.8721	3.2243	1.1985	0.9628	-1.3951
TCGA-B0-5709	TCGA-B0-5709-01	KIRC	3	yes	yes	TCGA, 2013	0.8053	-0.8342	0.4942	2.2671	-2.7461	1.6972	-0.2429	-0.3916	0.1537	1.105	-0.056	-1.4292	-5.1095	0.0182	-0.4376	-1.9299	-2.4446	-5.1612	-4.6301	-8.9032	-7.1971	7.1708	6.0874	4.8334	4.1677	7.8519	4.1701	5.2851	3.9088	4.8389	0.7723	2.612	4.8217	2.8811	6.7871	2.1685	-0.309	0.388	1.8552	4.4602	1.1367	1.6221	-2.3829
TCGA-B8-5163	TCGA-B8-5163-01	KIRC	3	yes	yes	TCGA, 2013	0.2528	-1.3051	-1.0241	1.4559	-4.324	-0.0204	0.1558	0.0951	-0.4164	1.1465	0.5145	-1.7281	-5.076	-0.0758	-0.8407	-0.666	-1.1839	-4.8768	-3.477	-7.0501	-5.2868	7.7227	6.7801	4.9938	5.3504	8.7432	5.4688	5.9452	3.9723	4.0638	2.1223	4.9387	5.3803	2.4018	8.4618	1.1696	-0.4731	0.3369	1.1898	4.2857	1.409	1.563	-0.874
TCGA-A3-3347	TCGA-A3-3347-01	KIRC	3	yes	yes	TCGA, 2013	0.6915	-1.4837	-1.0051	1.9549	-3.7787	0.943	-0.3157	0.0559	-0.1124	1.3049	0.7813	-1.2904	-5.6303	0.397	0.0557	-0.2579	-0.4887	-4.7526	-3.7439	-6.1794	-4.5098	5.3852	5.994	4.1937	3.6252	5.2559	1.7469	4.8605	3.0805	3.0461	1.6737	4.3028	6.9966	3.3084	9.1421	2.0919	-1.1703	0.5164	1.6904	3.2804	1.3337	1.9666	-1.1738
TCGA-CJ-4918	TCGA-CJ-4918-01	KIRC	3	yes	yes	TCGA, 2013	-0.9656	-1.9332	-0.9482	0.7082	-2.3714	0.343	-0.0708	-0.1069	0.4303	0.6988	0.7251	-0.6702	-3.7258	0.2658	-1.5049	-1.2104	-1.1025	-4.3485	-2.7372	-8.5857	-6.426	4.5516	4.2522	3.58	3.5942	3.3906	0.7691	4.8492	3.6084	4.6255	1.191	3.4057	6.2292	3.8092	7.3381	2.1507	1.6391	1.9299	2.4913	6.2281	2.2026	2.2412	-1.3691
TCGA-B0-5080	TCGA-B0-5080-01	KIRC	3	yes	yes	TCGA, 2013	-0.9342	-2.206	-1.7737	0.1546	-3.1527	0.4607	-0.3223	-0.7516	-0.4497	-0.2476	-0.2437	-0.5313	-2.628	0.0426	-1.5201	-1.8022	-0.7838	-4.4051	-3.5487	-8.5041	-6.9253	5.0327	4.7792	3.2889	3.268	4.1741	0.8121	4.8984	3.6392	6.6236	2.5064	3.1569	6.6947	3.5962	8.5734	1.7377	1.416	1.2889	2.7655	4.3504	2.6526	2.8348	-1.6179
TCGA-B0-5095	TCGA-B0-5095-01	KIRC	3	yes	yes	TCGA, 2013	-0.5094	-1.636	-1.6647	1.4181	-3.6197	0.2962	-0.1701	-0.0854	-0.5765	-0.0395	0.2506	-1.8865	-3.8333	-0.2528	-0.3538	-2.7501	-1.7315	-4.9234	-3.5582	-7.9481	-5.8202	2.9924	3.5519	2.9672	3.4869	3.5993	0.8731	3.9804	2.6977	3.1379	1.4198	3.9779	6.9655	3.0784	10.1591	1.6742	1.4992	1.6882	4.0091	5.2644	1.1336	2.8854	-0.9975
TCGA-BP-5199	TCGA-BP-5199-01	KIRC	3	no	no	TCGA, 2013	-2.4566	-2.158	-2.6206	-0.6481	-2.2988	0.3596	-0.2857	-0.2631	-0.5972	-0.0635	-0.8218	-0.0869	-3.5607	0.1417	-1.6271	-1.9842	-1.626	-4.138	-3.7586	-8.2432	-6.2471	7.3168	4.6924	3.4023	3.6422	7.1835	2.935	3.8927	4.9946	6.1005	2.2554	2.741	6.1778	3.1833	6.881	2.4364	1.4701	0.6361	4.2919	4.0453	2.1335	2.1939	-0.8248
TCGA-BP-5196	TCGA-BP-5196-01	KIRC	3	yes	yes	TCGA, 2013	-0.5478	-0.9777	-1.7058	0.0269	-0.9917	0.8132	-0.5533	-0.3535	-0.2455	-0.6121	-0.2386	-0.291	-1.2528	-0.1748	-2.1552	-1.2762	-1.0544	-3.4844	-2.4851	-7.4581	-6.9717	5.3614	3.8905	3.2435	2.4518	5.8181	3.1325	3.3107	3.8542	6.527	1.8407	2.9235	7.2071	2.685	5.6644	1.8346	0.4042	0.6599	1.8453	2.6611	2.0831	2.057	-1.316
TCGA-CJ-6031	TCGA-CJ-6031-01	KIRC	3	yes	yes	TCGA, 2013	0.2934	-0.9485	0.456	3.6006	-0.4332	1.9085	1.1814	-0.0977	0.8286	0.7039	-0.206	-1.2431	-3.8394	-0.1011	-3.618	-1.5888	-2.2296	-4.877	-2.8266	-9.4208	-8.1594	5.8337	4.4768	3.3759	4.3589	5.6728	2.047	4.7773	3.5845	3.2098	1.466	3.5297	5.9697	3.1391	6.8172	0.9263	-0.267	0.3991	3.123	3.2954	1.0513	1.7064	-0.7225
TCGA-B0-4810	TCGA-B0-4810-01	KIRC	3	yes	yes	TCGA, 2013	-0.1071	-0.7643	0.3727	2.3206	-1.1948	2.3102	0.852	-0.0809	0.3081	-0.6302	-0.1	-0.1547	-2.9768	0.1585	-3.4686	-0.3345	-0.9583	-3.5558	-3.5853	-7.1201	-6.0958	5.9197	4.7197	4.1659	3.8398	7.2851	4.9061	3.1422	3.8844	4.4873	1.5246	2.9089	8.1695	3.2276	5.5765	0.8109	0.1951	0.1672	2.6982	2.422	1.5468	1.0499	-1.2913
TCGA-BP-5182	TCGA-BP-5182-01	KIRC	3	yes	no	TCGA, 2013	1.7819	-0.6063	1.1814	3.866	-1.453	1.7792	-0.0282	0.2021	0.7924	0.376	-0.4668	-0.8619	-4.636	-0.5627	-3.2365	-1.341	-2.5238	-5.2878	-4.1461	-10.5211	-9.1	5.5024	5.255	3.0444	4.0505	4.2634	1.5481	5.3939	3.6176	4.3953	0.9318	4.0373	5.7005	2.3806	7.4714	1.6668	-0.8061	0.3773	2.3004	3.8708	1.1958	1.1367	-0.9138
TCGA-BP-5195	TCGA-BP-5195-01	KIRC	3	yes	yes	TCGA, 2013	1.3103	-0.5143	0.4475	2.515	-1.2927	2.6462	-0.3322	-0.3096	0.7366	1.3105	0.1554	-0.742	-3.5651	-0.1794	-2.2927	-2.0936	-1.383	-4.7125	-3.6777	-9.5913	-8.1754	2.8878	4.1988	2.5138	2.853	3.3673	0.4788	3.735	3.3911	2.9969	1.3259	3.0329	6.6737	3.9021	5.8961	2.0514	0.5501	0.6054	3.0525	4.4165	1.8635	1.7631	-0.0726
TCGA-CJ-4902	TCGA-CJ-4902-01	KIRC	3	yes	yes	TCGA, 2013	0.1525	-0.9789	-0.0897	2.5606	-1.5772	1.3661	0.7877	-0.7887	1.1955	-0.1866	0.2007	-1.1933	-3.4058	-0.0815	-2.1085	-3.1101	-1.8359	-5.5183	-3.8945	-9.9496	-8.0412	4.9566	3.9459	3.2918	4.7379	4.6486	2.4575	4.2078	3.956	3.1586	1.2042	3.8865	6.6107	3.0979	5.4647	1.456	0.3831	0.6031	2.8365	4.1266	1.8792	2.3361	-1.1282
TCGA-B0-4816	TCGA-B0-4816-01	KIRC	3	yes	yes	TCGA, 2013	0.3613	-0.5234	0.6212	2.2366	-1.1782	2.3997	0.562	-0.0074	0.8989	0.6013	0.361	-0.6778	-2.8832	0.0939	-2.8842	-1.9239	-2.0054	-4.4731	-2.398	-9.2989	-8.1296	4.8125	6.0224	4.1467	3.7524	5.3272	1.3008	4.2132	3.8724	5.7293	1.5931	2.6798	6.693	3.3319	3.2647	1.4104	0.8558	0.3053	2.1952	2.5848	1.3975	0.6804	-1.1452
TCGA-DV-5565	TCGA-DV-5565-01	KIRC	3	yes	yes	TCGA, 2013	-1.0262	-1.2335	-0.1259	1.8686	-1.2705	3.1146	0.2261	0.7973	-0.0107	0.3108	-0.6988	0.1372	-2.6307	0.209	-3.65	0.2725	0.2547	-0.6659	-2.4381	-9.6699	-7.8252	2.831	4.5901	3.5908	2.6594	2.8764	0.4765	3.623	3.9882	5.8059	1.0311	2.5896	5.4351	3.0903	5.9125	1.7938	0.8828	0.6255	2.5469	3.5411	2.4793	1.3345	0.0317
TCGA-B0-4827	TCGA-B0-4827-01	KIRC	3	yes	yes	TCGA, 2013	2.2975	0.352	2.625	4.873	-0.0991	2.8431	0.1304	0.2596	0.4093	-0.8497	-0.5878	-0.0934	-3.7586	-0.0629	-2.8589	-0.6425	-1.1468	-3.9194	-4.3381	-7.5182	-7.2322	4.4118	3.5716	3.513	4.3181	4.0694	1.0196	2.5764	1.8711	2.0074	0.193	4.4105	7.5618	2.5788	6.1222	2.0476	-0.4402	0.1056	2.293	2.0508	0.0385	0.1946	-0.5204
TCGA-CJ-6033	TCGA-CJ-6033-01	KIRC	3	yes	yes	TCGA, 2013	0.3769	-0.3464	1.0904	2.8318	1.0292	1.9049	0.7614	0.6846	1.2728	0.4611	-0.5554	-0.231	-2.5136	-0.5339	-4.0828	0.4371	0.1949	-3.0249	-1.753	-7.521	-6.6318	3.4874	2.513	2.847	2.9826	3.5149	1.21	3.6631	2.4245	2.6025	0.4376	3.9477	6.9803	3.5847	6.1406	0.6123	-0.4013	0.6499	2.3293	3.0322	1.1526	-0.187	0.0963
TCGA-CZ-5468	TCGA-CZ-5468-01	KIRC	3	yes	yes	TCGA, 2013	2.2793	0.2576	1.2517	3.9766	-0.7677	2.67	1.0278	0.3884	-0.658	-0.6539	-0.3937	0.2318	-1.2776	-0.2792	-2.1352	0.8767	-0.5727	-1.076	-2.5773	-4.584	-4.4678	2.5995	4.4442	3.0755	4.4459	2.8717	0.9588	2.2976	2.0702	4.3151	0.9553	4.3331	8.2734	2.2276	4.4038	1.7423	-1.1048	-0.513	-0.1334	2.2985	-0.7022	-0.0707	-0.1416
TCGA-CJ-6027	TCGA-CJ-6027-01	KIRC	3	yes	yes	TCGA, 2013	1.7161	-0.1839	0.8964	3.0754	0.651	1.6103	0.528	1.2306	-0.1517	0.6476	0.6752	-0.6663	-3.2289	0.5131	-3.2397	1.6942	0.7853	-2.4014	-1.8315	-5.5459	-5.0693	8.0862	5.818	4.3362	4.8093	9.6597	6.2277	2.5488	3.4678	4.0967	0.5362	2.5505	7.0676	-0.1004	1.0363	0.3373	-2.2976	-0.4868	0.0354	1.053	-0.6009	-1.7143	-0.2831
TCGA-B8-5158	TCGA-B8-5158-01	KIRC	3	yes	yes	TCGA, 2013	2.4698	0.4191	1.3854	4.1404	-1.5745	2.6412	0.2223	0.0437	0.382	1.1553	-0.0209	-1.3039	-4.0033	0.2354	-0.9019	0.5349	-0.503	-3.5561	-2.4465	-4.595	-4.2025	4.0121	5.2108	4.3104	4.4749	4.5795	0.8277	3.9521	2.8498	3.0063	0.2838	3.8346	6.6959	1.3493	3.03	2.0555	-1.6459	-0.1381	-0.2099	2.4438	-0.3634	-0.3912	-0.3708
TCGA-A3-3319	TCGA-A3-3319-01	KIRC	3	yes	yes	TCGA, 2013	3.4772	1.6922	1.381	5.3011	-1.1256	3.0311	1.0821	0.4785	2.0733	0.4482	1.936	-0.9326	-2.7996	0.707	-1.8661	1.8416	0.3305	-3.3625	-3.0119	-4.9665	-4.0526	2.5234	3.7271	3.7929	2.8483	3.6706	0.9297	2.0415	2.0579	3.1027	-0.4983	3.8544	6.4793	-0.2821	-0.1293	0.838	-2.5334	-1.3136	-0.4216	1.1978	-0.9526	-0.9768	0.6288
TCGA-CJ-6030	TCGA-CJ-6030-01	KIRC	3	yes	yes	TCGA, 2013	0.8877	-0.455	0.6429	3.2202	-0.4838	1.7801	0.4135	0.7996	0.7256	1.2519	-0.2443	-1.07	-3.5878	0.4034	-3.1141	-0.3296	-1.0467	-3.8027	-3.6846	-8.4577	-7.3617	6.7458	6.6171	5.1679	5.2976	5.703	2.0992	5.2448	4.3587	4.5897	1.7481	2.9253	5.4196	2.0162	3.0756	1.62	-0.6857	0.318	-0.1412	2.9433	1.311	0.2998	-0.7279
TCGA-CZ-4865	TCGA-CZ-4865-01	KIRC	3	no	no	TCGA, 2013	1.7196	0.6547	3.6357	3.3242	1.1608	2.9004	0.5491	0.2723	0.0147	0.0161	-0.1159	-1.0979	-3.6299	-0.8665	-3.3414	-1.6577	-2.2903	-4.533	-2.7142	-8.6993	-7.6795	4.4178	3.4334	3.8729	3.9468	7.2437	4.9855	3.6681	3.5701	2.8124	1.0585	4.4867	4.5838	3.0131	4.4423	1.0162	-0.7452	0.1713	1.2328	2.8895	0.5038	0.1655	-0.48
TCGA-CJ-6028	TCGA-CJ-6028-01	KIRC	3	yes	yes	TCGA, 2013	1.1793	-0.8168	0.9255	2.8231	-3.0142	1.6937	0.2705	-0.1337	1.7067	2.344	1.1954	-1.0697	-5.796	0.1167	-1.2455	0.5813	-1.0046	-5.0934	-2.5743	-6.8373	-4.6083	7.7619	6.3989	5.0238	5.0819	7.8479	4.3279	5.2193	4.2956	5.8614	1.249	2.4086	6.464	1.165	2.8594	1.2975	-1.3542	0.2137	-0.424	3.4391	0.8039	-0.3459	-1.1822
TCGA-B0-5094	TCGA-B0-5094-01	KIRC	3	yes	yes	TCGA, 2013	2.57	0.4148	0.5215	4.3149	-1.528	1.4336	0.2228	-0.3223	1.217	0.8999	0.6204	-0.9491	-2.8096	0.8629	-2.7721	0.0575	-0.9858	-3.0081	-2.3937	-7.3393	-7.3893	1.6275	2.5883	2.5954	1.5247	3.2219	0.3323	0.586	1.7554	1.4587	-0.9298	2.6414	7.3632	1.6245	1.7869	1.8628	-1.0826	0.0866	1.3795	2.2277	0.2674	0.4925	0.3392
TCGA-XM-A8RI	TCGA-XM-A8RI-01	THYM	4	no	yes	Radovich et al., 2019	-1.5222	-1.9616	-1.1109	-1.6837	0.5518	1.7066	-0.112	-1.384	-0.0278	0.1409	-1.2011	0.304	-0.7129	0.2494	0.4062	-1.7136	-1.866	-3.1339	-0.8635	-0.8858	-0.0348	7.2482	2.0017	2.8286	0.7792	5.0574	2.1294	1.6097	1.4521	3.862	2.2593	0.4964	0.8333	0.5624	4.245	-0.423	1.0234	-0.6737	0.5009	1.1351	0.3023	1.3037	-2.8402
TCGA-ZB-A96I	TCGA-ZB-A96I-01	THYM	4	yes	yes	Radovich et al., 2019	-0.5595	-1.6426	-0.5465	-0.3812	2.3248	0.4304	0.4961	0.4959	1.2731	-0.7048	-0.3945	0.8688	1.7465	0.7657	-2.4745	-2.2277	-1.0557	-0.0414	0.6639	-5.0137	-4.5227	7.0305	-0.474	1.5843	0.7998	3.2509	1.1045	-1.3166	0.5165	-1.7787	-0.2837	-2.1575	-1.6304	-2.033	-4.5222	-0.0378	1.6638	-0.2788	-0.7771	-0.992	-1.2801	2.001	-0.4855
TCGA-XU-A931	TCGA-XU-A931-01	THYM	4	yes	yes	Radovich et al., 2019	0.774	-0.8958	1.2242	-0.7474	3.3959	0.0707	0.0008	0.1783	3.2328	-0.881	0.6015	-0.8808	1.6811	1.2422	-2.2473	-2.2522	-1.4652	-1.3085	0.6525	-4.9324	-4.208	3.956	-0.5677	-0.0643	-1.805	1.6238	0.961	-2.4995	-0.7794	-3.5954	-0.9246	-3.1606	-1.9209	-2.8147	-7.1659	-1.1582	1.1882	-0.393	-2.3297	0.7831	-1.0006	0.2858	-1.9136
TCGA-ZB-A961	TCGA-ZB-A961-01	THYM	4	yes	yes	Radovich et al., 2019	-0.094	-0.6491	1.0152	-0.7062	4.2961	1.2577	1.1815	0.4132	1.4038	-1.6738	-0.8541	0.0636	1.2717	1.1999	-1.533	-1.2073	-1.3878	-2.3961	-0.923	-4.5817	-3.8144	7.7702	0.6528	2.2409	1.1787	9.607	7.6752	-0.6983	1.0255	-0.7504	-1.0645	-1.2328	-2.5123	-3.9145	-9.6434	-0.7717	-0.0752	-1.853	-2.5695	-0.8376	-1.9577	0.3161	-1.9648
TCGA-X7-A8M3	TCGA-X7-A8M3-01	THYM	4	yes	yes	Radovich et al., 2019	0.2357	0.3586	2.7711	-0.153	5.5614	1.1595	0.433	0.0652	1.6991	-1.6101	-0.2344	0.6641	1.9585	-1.0218	-1.108	-1.2796	-0.2642	0.2955	0.9288	-1.2967	-1.7577	-3.4144	-3.9955	-2.4428	-2.8489	4.497	6.373	-4.2861	-2.7588	-4.872	-2.4162	-2.7395	-0.98	-2.88	-4.4571	-0.9363	-1.0726	-1.6498	0.0932	-2.1691	-2.6181	-0.0846	0.0426
TCGA-4V-A9QN	TCGA-4V-A9QN-01	THYM	4	yes	yes	Radovich et al., 2019	0.2757	0.8252	2.8695	-0.8025	6.1104	0.6637	0.6443	-0.3163	-0.0061	-2.0084	-0.9469	1.352	3.8457	-0.1099	-4.1285	-0.7652	-0.8013	0.3804	-0.1796	-2.6437	-2.8566	1.5185	-2.1808	-1.4201	-1.2999	5.1035	5.5676	-3.973	-2.9302	-3.5986	-1.4135	-2.8058	-2.7076	-3.1574	-6.946	-1.5625	-0.9434	-0.9441	-0.2701	-5.822	-2.9777	-0.6223	-0.672
TCGA-XU-A92X	TCGA-XU-A92X-01	THYM	4	yes	yes	Radovich et al., 2019	-0.8552	-0.7891	0.677	-1.6564	3.4759	1.024	0.6505	-0.6566	-0.9284	-3.2568	-3.3716	0.7359	3.8405	1.4962	-2.1146	-2.5132	-0.9574	1.3102	1.0478	0.598	-0.0137	7.0851	-2.0084	0.3513	-1.0532	3.8198	3.0548	-2.8639	-1.7686	-3.8804	-0.2417	-2.0129	-3.2197	-2.7254	-3.7892	-0.7472	1.2479	-1.0745	-0.203	-4.2363	-2.6053	0.3373	-2.1621
TCGA-3G-AB14	TCGA-3G-AB14-01	THYM	4	yes	yes	Radovich et al., 2019	0.2453	-0.7676	0.7237	-1.5044	3.9657	0.6845	0.421	-0.8932	-0.1775	-2.2063	-2.1004	-1.3246	4.3608	1.866	-0.1801	-0.664	-0.5816	0.4932	1.1845	3.8709	2.3626	6.1263	-2.2957	1.2173	-1.3457	3.3895	2.5264	-2.7975	-2.3055	-5.9066	-0.9854	-2.5013	-4.3018	-4.5679	-7.5822	-0.3304	0.5337	-2.3446	-1.2615	-4.4371	-2.9606	0.1346	-2.9491
TCGA-4V-A9QR	TCGA-4V-A9QR-01	THYM	4	yes	yes	Radovich et al., 2019	-1.0288	-1.4838	0.558	-1.6264	2.9051	0.2838	0.5405	0.3889	-0.0051	-2.3201	-2.4388	-0.1788	3.2911	2.0402	-0.1572	-2.4255	-1.5971	0.8277	-0.6849	2.7502	1.8468	7.349	-2.2305	-0.1512	-1.7899	2.4737	2.4763	-2.5147	-1.5413	-6.6402	-1.1133	-3.4463	-4.2472	-3.3528	-6.8833	-2.0162	1.0322	-1.4997	-1.4954	-3.6657	-2.8686	0.013	-2.4325
TCGA-5U-AB0E	TCGA-5U-AB0E-01	THYM	4	yes	yes	Radovich et al., 2019	-1.129	0.0113	1.3817	-1.9197	5.9348	1.7862	1.4538	0.0862	-1.0345	-3.0395	-2.8871	0.0515	5.3834	1.0327	-2.4418	-1.677	-1.1917	2.7183	2.5233	3.1243	1.5433	6.1104	-2.6503	-0.9615	-2.3447	5.3341	5.4362	-4.4625	-2.1892	-6.348	-1.763	-4.7919	-5.5382	-4.3853	-9.8306	-2.2109	0.8983	-1.8289	-2.0318	-7.1612	-3.1421	-1.1006	-2.4128
TCGA-XU-AAXW	TCGA-XU-AAXW-01	THYM	4	yes	yes	Radovich et al., 2019	-1.1241	-1.1209	-1.2306	-4.741	0.056	-2.2918	-0.4241	-0.4302	-0.218	-1.2522	-1.3698	-0.6925	1.9991	2.2808	2.9598	-0.5146	-0.817	0.3969	1.786	8.1753	7.7539	10.7104	-0.1557	2.7564	0.5688	5.1818	3.4837	-1.3445	-0.2742	-3.4692	-0.3067	-3.8887	-4.2656	-1.8281	-4.4898	-0.0354	1.2428	-1.6208	-3.7229	-2.6361	-1.7223	-1.5777	-4.3303
TCGA-4V-A9QJ	TCGA-4V-A9QJ-01	THYM	4	yes	yes	Radovich et al., 2019	-1.3729	-1.3137	-0.6211	-3.7032	2.1816	-1.4655	1.108	0.3016	-0.106	-0.9672	-2.0888	0.5992	3.9166	1.5434	2.0978	0.828	0.0996	2.7075	3.252	10.8695	7.6202	8.0608	-1.7326	0.5615	-1.7234	4.8748	4.9158	-3.4439	-1.6171	-2.1001	-0.1349	-4.5649	-3.4789	-3.7487	-4.794	-0.8119	0.7684	-1.1871	-1.6512	-5.2701	-2.5651	-3.1939	-2.8595
TCGA-3Q-A9WF	TCGA-3Q-A9WF-01	THYM	4	yes	yes	Radovich et al., 2019	-1.0687	-1.1607	-0.3432	-3.1761	3.401	-0.0409	0.1	-1.4287	-0.9725	-1.0171	-2.1761	-0.0777	4.0232	2.1845	2.8711	0.8884	-0.6557	1.4312	3.3887	10.4268	8.8072	9.4836	-0.5529	1.2644	-0.5103	2.0776	1.546	-2.1808	-0.8417	-2.5821	-0.0425	-4.2721	-3.9158	-3.5925	-6.4705	-1.4587	0.7116	-1.9171	-3.8986	-4.3167	-3.0609	-3.2526	-3.5885
TCGA-3T-AA9L	TCGA-3T-AA9L-01	THYM	4	no	yes	Radovich et al., 2019	-0.8552	-0.5413	0.3904	-3.1232	2.8299	-0.0065	0.3259	-0.8009	-0.2223	-0.9356	-1.8198	0.1064	4.5069	2.694	2.2718	-0.9309	-0.2068	0.639	2.4585	9.3606	7.3285	8.8589	-2.6053	0.0359	-1.6407	1.7196	2.1082	-2.9618	-1.8656	-6.2032	-1.3659	-5.4252	-4.7392	-4.8685	-7.9356	-0.6221	0.1797	-1.8505	-3.3369	-3.9131	-3.2919	-3.1811	-4.1523
TCGA-YT-A95G	TCGA-YT-A95G-01	THYM	4	yes	yes	Radovich et al., 2019	-0.2724	-0.2333	0.9296	-2.8647	1.554	0.7422	0.5138	-0.7247	1.3201	-0.3129	-0.599	-0.6248	2.3923	3.1546	5.163	-0.8634	-0.8267	0.79	1.8103	9.7325	8.4339	5.1023	-2.8107	0.2881	-2.5952	-1.0612	-0.8694	-2.5179	-2.1822	-6.3177	-0.0912	-5.3644	-4.713	-4.6438	-10.4223	0.0105	1.6125	-1.3045	-3.8067	-2.0529	-2.0153	-0.3617	-3.526
TCGA-XU-A92W	TCGA-XU-A92W-01	THYM	4	yes	yes	Radovich et al., 2019	-1.1518	-0.0365	0.1267	-3.2021	2.5933	-0.324	0.4965	-0.7627	0.2326	-0.4345	-1.8748	-0.6223	5.7874	2.6608	3.4057	-0.0422	-0.1864	2.1927	3.8482	10.7639	10.7108	5.3952	-2.9478	-0.0953	-3.1537	-2.4443	-0.5824	-2.1521	-3.899	-7.3859	-1.0249	-5.0222	-5.6899	-4.4587	-11.025	-0.9609	2.0705	-0.752	-4.655	-4.232	-3.0344	-1.9024	-2.587
TCGA-XM-A8RC	TCGA-XM-A8RC-01	THYM	4	yes	yes	Radovich et al., 2019	-1.4471	-1.2382	0.2705	-2.0158	3.1207	1.8715	0.5894	-0.3186	-0.8852	-0.6786	-1.0368	0.8263	2.7677	2.0472	2.9007	0.4832	-0.6502	2.0176	5.1656	9.7248	7.2562	5.1913	-2.8046	0.6747	-1.993	-0.4518	-0.5332	-3.0959	-1.8307	-3.8312	-1.3424	-4.1922	-3.2038	-4.403	-5.3531	0.1675	1.037	-1.5076	-0.5127	-1.9362	-2.1671	-2.0158	-3.2473
TCGA-XU-A932	TCGA-XU-A932-01	THYM	4	yes	yes	Radovich et al., 2019	-0.7798	-0.2937	1.2777	-1.3745	4.4653	0.6168	1.5116	-0.2731	-0.7375	-2.183	-3.3748	0.3853	5.4089	1.9323	-0.3652	-0.1929	-0.5635	3.2118	5.0191	9.438	5.2694	7.4598	-2.068	0.2096	-0.8439	2.9673	3.8133	-4.0834	-1.6716	-6.3352	-1.4104	-4.8569	-4.6465	-4.6357	-11.9551	-2.2373	0.341	-2.3116	-5.0701	-7.3197	-4.6983	-3.1663	-1.6814
TCGA-4X-A9F9	TCGA-4X-A9F9-01	THYM	4	no	yes	Radovich et al., 2019	-1.5953	-1.024	0.5183	-3.1926	5.3689	-0.099	0.9565	-0.3879	-0.3312	-2.6521	-3.4632	0.3518	5.3183	2.0952	0.0038	-0.8396	-0.5377	2.9341	2.8814	9.4393	6.6549	9.4071	-1.7352	0.0446	-1.7282	3.2174	2.5209	-4.0254	-1.997	-5.2571	-0.7709	-4.7913	-5.0327	-4.6064	-10.7551	-1.7224	0.1837	-2.5411	-3.8886	-7.6424	-3.9105	-3.4517	-2.8558
TCGA-XU-AAXY	TCGA-XU-AAXY-01	THYM	4	yes	yes	Radovich et al., 2019	-1.2481	-0.8462	0.5256	-2.0755	4.1522	-0.1568	1.7965	-0.6086	-1.0109	-2.5329	-2.9852	-0.043	5.1693	1.945	0.3668	-0.3716	-1.0998	3.1497	2.7945	9.0431	5.9872	9.3521	-1.8966	0.3084	-1.1103	2.9097	1.3067	-3.5937	-1.2051	-7.2249	-1.6514	-5.1177	-5.9809	-4.6498	-11.4981	-1.4196	0.5275	-1.1195	-3.3994	-7.8828	-3.4882	-2.4903	-3.1722
TCGA-ZC-AAAH	TCGA-ZC-AAAH-01	THYM	4	yes	yes	Radovich et al., 2019	-1.1711	-0.6258	0.5108	-3.0207	4.4086	0.099	1.1681	-0.712	-0.3538	-2.3611	-3.565	-0.0582	5.724	1.9495	-0.2185	-0.3981	-0.5264	2.8902	3.439	9.3875	6.3381	8.0731	-2.4723	-0.26	-1.4004	1.4011	1.5757	-3.675	-2.479	-7.7391	-1.9737	-5.1396	-5.4981	-4.9535	-10.5206	-1.732	-0.4222	-2.4161	-3.4561	-7.4538	-4.0947	-3.1049	-2.8634
TCGA-X7-A8M6	TCGA-X7-A8M6-01	THYM	4	yes	yes	Radovich et al., 2019	-0.6858	-0.5496	0.1744	-1.9948	4.784	0.0399	1.8223	-0.7398	-0.2161	-2.9657	-3.9364	-0.5501	6.0583	1.1246	-0.9409	-1.2906	-1.0654	3.193	2.1137	7.558	5.1404	7.1811	-3.5972	-1.5095	-2.1064	0.9019	1.2155	-3.8431	-2.7711	-7.9128	-2.0018	-5.1353	-4.7013	-4.3723	-9.5624	-1.2787	-0.0275	-2.015	-2.3613	-7.2774	-3.1179	-2.5125	-2.4571
TCGA-XU-A930	TCGA-XU-A930-01	THYM	4	yes	yes	Radovich et al., 2019	-0.5314	-1.0004	1.6331	-1.9509	3.7939	0.6413	-0.1551	-1.0115	-0.108	-1.9262	-1.4814	-0.1705	2.4275	1.8406	2.0412	-0.4311	-1.79	0.982	1.9051	4.0331	3.9571	6.4687	-2.2528	-0.381	-1.7818	2.3132	-0.0984	-3.1934	-0.9405	-2.295	-0.5018	-4.1685	-4.1124	-2.4581	-7.4258	-0.577	1.5638	0.7309	-2.9491	-3.2653	-1.9807	0.038	-2.3921
TCGA-4X-A9FD	TCGA-4X-A9FD-01	THYM	4	yes	yes	Radovich et al., 2019	-0.3221	-0.502	1.241	-2.509	3.289	0.4241	-0.1811	-0.8993	0.2	-1.3786	-0.9244	-0.6568	2.9627	2.5172	2.186	-0.757	-0.4301	1.4296	3.1109	6.1305	4.9447	5.4888	-3.5079	-0.3292	-3.3582	2.9171	2.3421	-4.1483	-2.005	-3.8883	-1.7063	-4.5985	-2.9341	-3.3569	-7.359	-0.794	1.8407	-0.5518	-2.7141	-2.6688	-2.331	-0.4482	-2.4132
TCGA-ZB-A96F	TCGA-ZB-A96F-01	THYM	4	yes	yes	Radovich et al., 2019	-0.0341	-0.751	0.001	-3.6217	3.1982	-0.9033	0.3406	-0.2675	-0.0236	-2.2256	-1.8151	1.2313	4.1366	1.5924	1.6322	-0.5748	-1.3585	1.2499	1.9104	6.9277	5.6866	5.534	-2.9265	-0.3546	-2.156	2.4319	1.582	-3.5448	-1.9057	-2.0299	-0.5918	-5.0853	-3.8599	-4.1391	-10.4883	-0.9627	1.7209	-0.5816	-1.978	-3.8295	-1.3775	-0.6983	-2.5938
TCGA-XM-A8RD	TCGA-XM-A8RD-01	THYM	4	no	yes	Radovich et al., 2019	-0.335	-0.3566	0.85	-2.8076	5.6381	-0.3032	0.5458	-0.4994	0.3846	-1.306	-1.6141	-0.0079	3.4536	2.3485	1.2169	0.2433	-0.0584	1.2081	2.3308	8.2516	7.1824	7.9517	-1.8596	0.8026	-2.0555	5.1415	4.1143	-3.8297	-2.5894	-4.7013	-1.7654	-5.6567	-4.3631	-4.9346	-12.0445	-1.3337	0.6028	-2.2916	-3.2109	-6.5525	-3.4519	-1.6247	-3.1541
TCGA-ZC-AAAA	TCGA-ZC-AAAA-01	THYM	4	yes	yes	Radovich et al., 2019	-0.939	-0.8721	-0.0235	-2.9464	3.3414	-0.6898	0.3515	-0.3751	-1.098	-0.5786	-1.6563	-0.1969	3.5579	2.5913	1.6386	0.4938	0.1961	2.515	3.3774	6.6873	5.7887	9.3654	-0.8702	1.2824	-1.0929	3.1754	1.8144	-2.3515	0.2205	-4.7777	-2.0801	-4.9813	-5.0214	-3.9711	-9.6831	-0.1852	1.9507	-1.0371	-3.0987	-3.9118	-2.8723	-1.2686	-4.3594
TCGA-X7-A8DG	TCGA-X7-A8DG-01	THYM	4	no	yes	Radovich et al., 2019	-1.4642	-1.3158	-0.6804	-2.6857	3.0767	-0.6087	0.757	-0.8986	-0.5805	-2.1324	-2.0069	0.1035	4.4475	2.4633	2.0339	-0.814	-0.6981	1.6077	1.9464	7.9181	6.4215	10.9173	-0.6423	1.4209	-0.0255	4.214	2.5504	-1.9655	-1.0223	-4.1978	-0.5881	-4.1999	-5.0745	-4.4139	-10.1759	-1.7185	0.6546	-2.4668	-4.0958	-6.5316	-3.16	-2.3347	-3.752
TCGA-4X-A9FB	TCGA-4X-A9FB-01	THYM	4	no	yes	Radovich et al., 2019	-1.8346	-1.2664	-0.5301	-3.9842	3.2833	-1.5395	0.0258	-0.7775	-0.1241	-0.3707	-1.4001	0.104	4.1598	2.369	3.3008	0.6876	-0.4536	1.2005	3.87	9.2727	9.6192	9.0309	-1.2872	1.0802	-1.0942	5.3139	4.8686	-2.8997	-2.4301	-4.5355	-1.0239	-5.7293	-5.7554	-5.2862	-11.7496	-1.5338	1.0772	-2.6297	-4.7016	-5.7123	-3.0181	-3.229	-3.3862
TCGA-X7-A8D7	TCGA-X7-A8D7-01	THYM	4	yes	yes	Radovich et al., 2019	-0.3908	-0.8127	-0.373	-4.2454	2.6221	-1.3124	0.3532	-0.4213	0.1808	-0.9991	-1.5903	-0.4877	4.4849	2.7543	4.3374	-0.1514	-0.3892	1.7713	4.0701	11.0838	9.9963	9.3875	-1.1453	0.8799	-2.0547	3.0716	2.6982	-3.4693	-1.4649	-5.6973	-0.9129	-6.4664	-6.0837	-5.6775	-14.2997	-1.2268	1.2442	-2.5313	-5.4246	-6.0258	-3.3165	-2.9153	-3.3076
TCGA-XU-AAXX	TCGA-XU-AAXX-01	THYM	4	yes	yes	Radovich et al., 2019	-1.4519	-0.3715	0.3448	-4.676	2.423	-1.1286	-0.2768	-0.8387	-0.0445	-1.2154	-1.6299	-0.5969	3.8769	2.8391	3.3686	0.0653	-0.2103	1.8063	2.5831	10.3664	8.3511	8.462	-1.8762	0.6171	-1.7885	2.5497	1.9032	-3.8783	-1.7328	-5.9179	-1.353	-6.346	-6.3837	-5.2611	-11.927	-0.8755	1.7318	-1.2982	-4.9648	-5.0819	-2.9658	-2.0948	-3.5455
TCGA-4V-A9QS	TCGA-4V-A9QS-01	THYM	4	yes	yes	Radovich et al., 2019	-0.7707	-0.0243	0.7204	-2.3365	4.6346	0.0663	0.2886	0.3074	-0.4396	0.0625	-1.7647	0.0667	3.4105	2.1055	1.5803	1.1016	-0.2321	1.3222	3.6693	9.1748	7.1067	6.5131	-3.0149	0.0817	-2.3071	-0.4406	-0.5503	-3.6461	-2.4729	-4.86	-1.5559	-4.6836	-5.0606	-4.1812	-8.4036	0.2605	0.8756	-1.1038	-3.0302	-3.046	-2.2537	-1.5135	-3.0333
TCGA-XU-A92Y	TCGA-XU-A92Y-01	THYM	4	yes	yes	Radovich et al., 2019	-0.1469	-0.1504	1.5477	-2.4018	4.0653	-0.208	0.4485	-0.5184	-0.1292	-0.5272	-0.7262	-0.2832	3.624	1.5358	3.0445	0.5815	-0.7306	2.45	2.9031	8.0776	7.0445	5.9799	-2.8242	-0.6256	-2.2237	1.7896	1.5868	-4.0698	-2.3387	-7.4026	-2.3964	-5.2652	-5.8291	-5.5871	-10.3097	0.1223	0.4527	-2.0627	-2.7694	-4.6206	-2.7545	-1.317	-3.4109
TCGA-XM-AAZ1	TCGA-XM-AAZ1-01	THYM	4	yes	yes	Radovich et al., 2019	-0.4813	0.0932	0.8989	-2.8519	3.9427	0.1205	0.7757	-0.2332	0.06	-1.9708	-2.232	0.1497	5.8853	2.6378	2.0764	0.2024	-0.5757	3.3204	3.9924	10.2297	8.2262	6.1093	-3.5334	-1.0962	-3.2439	-0.0538	0.9494	-4.5864	-2.9749	-7.4967	-1.962	-5.9603	-5.2878	-5.2099	-12.8106	-1.195	1.2375	-1.422	-4.4638	-6.6999	-3.1029	-2.0886	-3.2268
TCGA-ZB-A96G	TCGA-ZB-A96G-01	THYM	4	yes	yes	Radovich et al., 2019	-0.6029	-0.6175	0.0665	-1.9021	4.104	-1.3775	0.6887	-0.4379	-0.1143	-1.6177	-2.5588	0.0291	5.6567	2.005	1.368	-0.4042	-0.706	2.162	3.1374	9.2654	8.3578	7.9002	-2.4594	-0.1875	-1.4427	0.5433	1.1869	-3.9836	-2.9176	-8.1392	-1.762	-5.642	-6.1036	-5.6843	-12.0602	-0.4078	1.6499	-0.6398	-3.9051	-6.9485	-3.7239	-2.9248	-3.3448
TCGA-ZB-A96R	TCGA-ZB-A96R-01	THYM	4	yes	yes	Radovich et al., 2019	-0.7427	-1.3347	0.5137	-3.1142	3.7786	-0.7439	0.7946	-0.5816	-0.3265	-1.3792	-2.1452	0.4016	5.0418	1.6863	1.9728	0.1063	0.0123	2.7946	4.6213	10.1098	8.401	8.818	-1.8905	0.1712	-1.141	2.3422	2.4458	-3.4291	-2.6157	-5.6244	-1.3883	-5.5202	-5.7037	-5.5171	-11.9073	-1.4379	0.6119	-2.768	-4.8164	-6.7968	-3.2615	-3.1489	-4.1365
TCGA-ZB-A96O	TCGA-ZB-A96O-01	THYM	4	yes	yes	Radovich et al., 2019	-1.3393	-0.4457	0.676	-2.7974	5.3509	-0.7045	0.7184	-0.4948	-0.4588	-2.2893	-2.9488	0.1299	6.7071	2.348	2.0597	0.4237	0.0766	2.3496	4.6844	10.9985	8.62	9.3417	-2.3025	-0.0755	-1.9731	1.9807	1.0895	-4.1056	-2.294	-7.2693	-1.9377	-5.77	-6.1289	-6.1925	-13.6353	-1.6975	0.53	-2.3561	-4.9789	-7.6247	-4.1039	-4.241	-3.6382
TCGA-4V-A9QI	TCGA-4V-A9QI-01	THYM	4	yes	yes	Radovich et al., 2019	-0.5397	-0.2075	-0.4437	-3.5134	3.0894	-0.4757	-0.1413	-0.584	-0.1629	-1.4087	-1.3707	-0.0011	4.4069	3.077	2.3256	-0.5744	-0.3335	1.5839	2.2973	10.3754	8.8553	9.3324	-3.035	0.3344	-1.3711	0.3772	0.5973	-2.3111	-2.5279	-5.2354	-1.3443	-6.3613	-5.5276	-4.8415	-11.3448	-1.6867	1.3131	-2.0161	-4.7503	-4.6131	-3.0992	-2.6771	-3.4491
TCGA-XM-A8RB	TCGA-XM-A8RB-01	THYM	4	yes	yes	Radovich et al., 2019	-0.8153	-0.7155	0.2126	-2.4491	2.8219	0.1646	-0.0192	-0.2196	0.1763	-1.319	-2.4038	0.2486	3.8842	2.9377	3.4024	-0.589	-0.3264	2.4219	2.3652	11.1625	8.0784	8.9473	-2.2965	0.3706	-1.6905	0.7464	0.7117	-3.1658	-2.1023	-6.3653	-1.8354	-6.6434	-4.4974	-5.9044	-12.435	-0.2769	1.3142	-2.0358	-5.8886	-5.7496	-3.6283	-3.0018	-3.7077
TCGA-3G-AB0O	TCGA-3G-AB0O-01	THYM	4	yes	yes	Radovich et al., 2019	-0.7329	-0.563	0.2578	-3.1102	2.9482	-0.3456	0.7099	-0.9784	-0.0601	-0.8372	-2.0331	-0.3357	5.6546	2.5807	3.5206	0.135	-0.3468	2.3244	3.5181	12.6357	10.1394	9.1926	-2.9946	0.8667	-1.979	1.5461	2.0899	-4.1151	-2.8031	-6.5559	-1.5941	-6.0127	-5.595	-5.8016	-11.8165	-0.8447	0.9356	-2.8996	-6.3165	-5.9666	-3.7156	-3.0452	-3.6645
TCGA-3S-AAYX	TCGA-3S-AAYX-01	THYM	4	no	yes	Radovich et al., 2019	-0.3906	-0.6083	0.5588	-3.297	3.3268	-1.1404	0.0297	-0.9854	0.3079	-0.7051	-1.159	-0.8393	4.844	2.9518	5.0195	0.0371	0.6175	1.7342	2.7672	12.4296	9.9979	8.1173	-2.4827	0.5006	-2.2812	1.2569	2.0197	-3.4926	-2.8567	-7.3821	-1.1466	-7.2176	-4.7649	-6.4697	-13.4327	-0.0941	0.8167	-2.7277	-6.079	-5.3957	-3.9971	-2.7677	-4.0534
TCGA-ZB-A96P	TCGA-ZB-A96P-01	THYM	4	yes	yes	Radovich et al., 2019	0.1147	-0.4277	-0.2323	-3.3246	1.294	-1.7854	-0.3966	-0.8833	0.905	-0.5485	-0.5616	-0.8692	4.4103	3.8727	6.1971	0.8766	0.5417	1.8382	4.8287	12.3786	10.5938	7.9023	-3.0477	0.6258	-2.3428	-0.2381	0.5656	-3.8055	-2.7582	-6.6678	-2.5245	-7.445	-5.2641	-6.3632	-14.1953	-0.2466	0.9099	-3.0197	-5.3579	-4.7692	-3.4396	-2.9336	-4.0537
TCGA-XM-A8RL	TCGA-XM-A8RL-01	THYM	4	yes	yes	Radovich et al., 2019	-0.8432	-0.8185	-0.1904	-3.7257	2.2422	-1.3416	0.2168	-0.4348	0.9076	-0.7636	-1.4976	-0.4716	5.4086	3.8649	4.9783	1.176	0.2031	3.0752	4.8834	13.0171	11.0214	9.1178	-2.5033	0.5523	-1.7325	0.9501	0.5084	-3.5964	-2.2173	-6.332	-2.3903	-7.4605	-5.9151	-6.7632	-16.4702	-0.4172	1.1919	-2.4055	-6.2819	-5.6397	-3.7522	-4.5295	-4.7169
TCGA-4V-A9QT	TCGA-4V-A9QT-01	THYM	4	yes	yes	Radovich et al., 2019	-0.2822	-0.1126	1.1672	-3.9763	4.3726	-0.5593	0.2808	-0.6356	0.3976	-1.0999	-1.9462	-0.4538	5.2917	3.2961	4.0021	1.4471	0.1066	3.2077	6.0868	12.4316	10.2709	9.0594	-2.5432	-0.1476	-2.5594	0.1363	0.3587	-3.8424	-2.7784	-7.6013	-2.4185	-7.942	-6.8162	-6.7638	-16.3077	-0.6952	0.8599	-2.1271	-5.2599	-6.9485	-4.1013	-4.9042	-3.9965
TCGA-X7-A8DB	TCGA-X7-A8DB-01	THYM	4	yes	yes	Radovich et al., 2019	-0.7517	-0.3761	1.1108	-2.691	4.6163	-0.2924	1.0708	-0.521	0.4498	-1.2342	-2.3065	-0.0342	5.2224	2.8888	3.5178	0.931	-0.486	2.5912	4.532	12.1421	9.971	9.029	-3.4958	-0.0091	-1.9301	-0.2598	-0.395	-4.1562	-3.2409	-8.238	-2.2845	-6.9999	-6.8075	-6.8201	-16.2926	-2.0579	0.4434	-2.7048	-6.086	-7.3393	-3.8065	-3.7824	-3.514
TCGA-B0-5399	TCGA-B0-5399-01	KIRC	4	no	no	TCGA, 2013	1.9156	0.2128	2.7069	3.447	-0.857	3.2711	0.8353	1.6895	0.8178	0.1737	0.1646	-0.6291	-2.7485	-0.0129	-3.5592	-1.8268	-2.2349	-3.8265	-3.2971	-8.6662	-8.31	4.5702	2.9329	2.1378	2.36	5.2492	3.1768	3.5457	3.5588	3.137	-0.0024	2.5528	6.4459	1.8655	4.0032	2.1668	0.4425	0.4682	1.3367	3.4982	0.8513	-0.439	-1.3479
TCGA-BP-4163	TCGA-BP-4163-01	KIRC	4	yes	yes	TCGA, 2013	2.3857	-0.1363	2.4843	2.857	-0.6737	2.7182	-0.0718	-0.5127	1.369	0.4777	0.519	-1.2222	-1.8391	0.2128	-1.8862	-1.7243	-1.7593	-3.3121	-1.9329	-7.4593	-6.9044	3.5893	3.5203	3.7265	2.6664	3.5591	1.6909	2.7172	2.249	1.3624	0.0956	2.2257	4.9472	2.0794	1.3524	1.9217	-0.2584	0.3062	1.1184	2.2604	0.3667	0.1351	-2.0456
TCGA-BP-4782	TCGA-BP-4782-01	KIRC	4	yes	yes	TCGA, 2013	2.0192	0.2248	2.4238	4.452	-0.3291	3.2471	0.7884	0.7543	1.9499	1.0044	-0.2483	-1.5689	-3.8581	0.1414	-3.1244	-1.796	-1.6416	-4.7558	-3.8426	-10.5392	-9.0166	3.9842	3.0575	3.0929	3.7989	5.2394	2.2794	3.6931	3.1675	1.5593	0.2331	3.9539	5.3706	2.6203	3.6471	1.3538	-0.6973	0.5257	1.6988	2.9477	0.38	0.9543	-0.5946
TCGA-B0-5116	TCGA-B0-5116-01	KIRC	4	yes	yes	TCGA, 2013	2.4084	0.4775	1.8313	2.9291	0.0202	2.9491	0.4985	-0.1249	0.9793	0.7078	0.4607	-0.877	-1.314	0.1427	-1.2158	-0.2445	-2.2772	-2.4948	-1.8253	-4.696	-4.2545	-0.1488	1.4012	0.999	1.1933	0.8037	-0.7118	1.9059	2.5597	2.4837	0.0283	2.395	7.2562	2.1104	3.4536	1.7312	0.3277	0.3888	2.1402	4.0402	1.4494	0.7709	0.4765
TCGA-CZ-5469	TCGA-CZ-5469-01	KIRC	4	yes	yes	TCGA, 2013	-0.3474	-0.2302	0.2187	2.3326	1.1747	2.3824	0.332	-0.5444	-0.4265	-0.973	-0.9618	-0.3617	0.7211	-0.1103	-2.1617	-1.1215	-0.1183	-1.0364	-0.9257	-3.652	-4.2353	0.6242	1.7182	1.0729	1.3917	-0.4017	-1.1778	1.4499	1.6917	0.8393	0.2981	3.0744	5.6103	2.2327	4.3523	0.859	-1.0203	-0.0935	0.9564	0.9357	-0.1195	1.2472	0.0413
TCGA-BP-4167	TCGA-BP-4167-01	KIRC	4	yes	yes	TCGA, 2013	-0.0412	-0.7731	-0.2429	2.8509	-0.9551	1.4885	0.9883	-0.1401	-0.3448	-0.8288	-1.2934	-0.4044	-3.0578	-0.4401	-5.4384	-1.3365	-1.5097	-5.4131	-3.3799	-9.7041	-8.8703	7.5911	4.2298	3.5515	4.9797	6.5335	2.9122	3.8756	3.037	3.5754	1.886	3.3166	6	2.4742	8.1232	0.1264	-1.5092	0.0299	2.8571	2.2667	0.5795	1.337	-1.1203
TCGA-CJ-4923	TCGA-CJ-4923-01	KIRC	4	yes	yes	TCGA, 2013	-0.2631	-0.9396	0.346	0.9482	0.0402	0.8393	0.6818	-0.7692	-1.1644	-0.8854	-0.4634	-0.0045	-1.5381	-0.1672	-2.3665	-1.3376	-1.9413	-2.6882	-1.9486	-6.8831	-5.8343	6.0221	3.329	3.7109	3.4014	7.3994	4.5628	3.9977	3.2371	5.0583	1.8168	2.7921	6.5531	2.9777	6.8531	1.8216	0.4101	0.3938	2.0825	1.8429	0.7768	0.7625	-1.263
TCGA-BP-5170	TCGA-BP-5170-01	KIRC	4	yes	yes	TCGA, 2013	0.9179	-0.4255	0.4991	3.2144	0.2954	2.7804	0.1701	-0.1835	0.7449	0.3396	-0.6081	-0.3374	-1.791	-0.7554	-3.9166	-1.3918	-1.3884	-3.3144	-1.4001	-9.3942	-9.4548	2.7295	3.8514	2.1816	3.2652	3.3605	0.5955	3.9852	2.8457	5.2235	1.8012	3.9437	6.5138	3.883	5.3446	1.687	0.2493	0.5772	2.6319	3.0667	1.0121	1.7746	-0.1687
TCGA-BP-5178	TCGA-BP-5178-01	KIRC	4	yes	yes	TCGA, 2013	2.8927	1.1317	2.4771	6.0114	1.2345	3.7946	1.8491	-0.0257	0.8977	0.2165	-0.8963	0.1012	-2.0207	-0.4293	-5.2301	0.4748	-0.8496	-2.2819	-3.0706	-8.4431	-8.6518	4.6251	3.6327	3.4241	4.9098	4.3806	1.0567	3.4491	2.6867	2.9906	1.2132	4.7235	6.2667	1.8089	3.5495	0.7774	-2.2243	-0.775	0.9474	0.4872	-0.5077	0.0857	0.1283
TCGA-B0-5400	TCGA-B0-5400-01	KIRC	4	yes	yes	TCGA, 2013	2.0718	0.5175	2.4894	5.6905	1.9575	3.1807	1.6686	0.438	0.9967	-0.8712	0.2156	0.7867	-2.5542	-1.0014	-7.0665	-0.2986	-0.4056	-4.0118	-4.8714	-11.7939	-10.7713	4.6097	4.14	3.6102	4.2459	4.1521	0.4417	2.1068	2.3087	6.6097	1.4953	4.1963	8.0856	2.1956	8.2907	0.767	-2.7561	-0.638	2.5626	0.4595	-0.9782	-0.454	-0.2456
TCGA-B0-4842	TCGA-B0-4842-01	KIRC	4	yes	yes	TCGA, 2013	1.6494	0.4345	2.1705	3.6163	2.7684	3.7434	1.0585	1.0824	0.8198	-1.944	-0.8517	0.3135	-1.7303	0.2065	-6.8373	-1.1823	-0.143	-2.9365	-2.7494	-10.1001	-9.9237	6.5659	3.7682	4.0892	3.6923	4.4705	1.6343	1.5902	2.7554	1.5115	0.4023	3.2509	6.2258	1.9079	3.4479	0.8696	-1.4166	0.3044	1.9477	-1.1676	-1.6019	0.4616	-1.0096
TCGA-BP-5175	TCGA-BP-5175-01	KIRC	4	yes	yes	TCGA, 2013	2.2804	1.207	2.5401	6.7844	1.7548	1.8065	1.3526	0.2367	-0.3239	-1.6648	-1.2045	-0.5372	-1.1496	-0.8404	-5.22	-1.2478	-1.1235	-2.4578	-2.5682	-8.2269	-8.5708	2.8491	1.3019	2.9381	3.5587	3.187	0.5692	2.3262	1.522	0.7881	0.7044	4.9003	7.0189	1.4055	4.5141	0.6556	-1.9927	-0.8523	1.76	-0.2034	-1.6183	-0.5266	0.4881
TCGA-CJ-5677	TCGA-CJ-5677-01	KIRC	4	yes	yes	TCGA, 2013	1.4088	0.8953	2.9069	4.9531	1.0689	3.1303	0.6464	-0.4347	-0.1723	0.1164	0.1606	0.2411	-2.6282	-0.6601	-3.6097	-0.2422	-0.8015	-2.8541	-2.742	-6.7343	-6.1353	3.3574	2.6804	3.0482	3.2288	2.6456	0.7336	3.3779	1.6912	2.4106	0.7516	4.1438	6.3043	3.0178	7.3731	0.9816	-1.5595	0.9265	1.3647	1.9836	0.8903	0.379	-0.4991
TCGA-DV-5568	TCGA-DV-5568-01	KIRC	4	no	no	TCGA, 2013	0.361	-0.3137	0.5222	2.7696	0.4444	2.3304	0.7144	-0.0799	0.0906	-0.1744	-0.6049	-0.3696	-2.818	-0.683	-4.5108	-1.3048	-0.2184	-2.9772	-2.2195	-8.7543	-7.5219	4.315	3.5425	2.8391	3.7199	2.9964	0.7634	3.8042	3.5016	3.6444	1.083	4.7215	7.0646	3.1658	6.5644	1.3798	-0.4427	0.3675	1.9477	2.2307	1.0976	0.4085	-1.3247
TCGA-B0-4712	TCGA-B0-4712-01	KIRC	4	yes	yes	TCGA, 2013	0.1837	-0.9232	-0.201	2.6343	1.2503	1.0216	1.1639	0.7531	-0.9691	0.6697	-0.4562	0.1782	-1.0745	-0.2862	-4.8132	0.9739	0.2373	-2.8511	-1.4038	-3.6206	-4.4269	5.2493	5.6456	3.7812	4.3704	5.5607	3.4487	3.359	2.7026	4.916	1.7626	3.1332	6.3503	1.8552	7.3427	0.6309	-2.8335	-0.3468	0.9777	0.889	0.0932	-1.0634	-0.495
TCGA-A3-3358	TCGA-A3-3358-01	KIRC	4	yes	yes	TCGA, 2013	2.0097	0.3375	3.7988	4.0852	2.1449	2.9695	1.3836	0.5913	1.4189	0.4452	0.5835	-0.4386	-2.4616	0.9806	-4.8089	-0.2275	-1.6824	-3.7969	-2.5179	-8.6401	-8.5688	5.6915	5.7432	3.8089	4.2571	6.4022	2.5434	3.9091	3.9732	4.1772	0.4519	3.1166	5.246	1.4071	1.1904	0.6726	-1.6155	-0.2035	-0.5371	1.6015	0.5221	-1.3596	-0.9221
TCGA-BP-4968	TCGA-BP-4968-01	KIRC	4	yes	yes	TCGA, 2013	1.1358	0.4199	2.6367	3.4402	1.7462	2.8729	1.5286	0.2406	0.91	-0.4378	0.4234	-0.0413	-2.0781	-0.2259	-4.798	0.4101	-1.0691	-3.4961	-1.7321	-7.8621	-7.8505	5.0602	2.8734	2.2001	3.4184	5.3646	2.3629	2.9613	3.1635	3.8681	0.7035	3.4248	6.0996	2.3925	2.4124	1.2441	-0.2434	-0.0841	1.4167	1.6619	1.4383	-0.7541	-0.6842
TCGA-B0-5102	TCGA-B0-5102-01	KIRC	4	yes	yes	TCGA, 2013	2.0821	0.9084	2.9648	3.5235	2.4226	2.656	0.9922	0.5683	1.0959	-0.283	0.8542	0.3327	-1.3805	0.2907	-4.8993	0.0917	-0.8585	-2.8649	-1.9058	-8.096	-8.3468	2.2581	2.3979	1.7843	1.9752	3.5547	1.7167	2.1493	2.5308	2.2826	-0.0063	1.9738	5.8462	0.4844	0.0115	0.8558	-0.6132	-0.3945	0.278	1.3341	0.2914	-0.8656	-1.3064
TCGA-CZ-5987	TCGA-CZ-5987-01	KIRC	4	yes	no	TCGA, 2013	1.7707	0.3419	1.5247	3.9775	1.7582	3.6244	0.6187	1.0971	1.1383	0.4951	0.6434	-0.9773	-3.2602	1.1071	-2.9509	0.4555	-0.9002	-3.2379	-2.3997	-6.4371	-5.7248	3.556	4.4375	3.6435	2.543	4.9171	1.5364	1.1418	3.0302	4.7712	0.2339	2.6139	6.556	2.2169	2.1847	1.2517	-2.1225	-0.6557	1.2376	0.8877	-0.6797	-0.8999	0.8537
TCGA-BP-5180	TCGA-BP-5180-01	KIRC	4	yes	yes	TCGA, 2013	2.7034	1.4168	1.8275	4.8235	2.1208	4.3582	1.0061	0.9352	1.1255	-0.2045	-0.4662	-0.8697	-0.7224	0.5688	-4.0812	0.0486	-0.473	-2.6173	-2.7275	-7.5777	-7.6561	3.3359	4.1598	3.4692	2.5588	4.7657	2.1602	1.7453	2.0505	4.6628	0.416	2.8498	6.7706	1.7975	0.1673	0.5829	-1.6788	-0.6921	0.3375	-0.3482	-0.7521	-1.4017	1.3108
TCGA-BP-5201	TCGA-BP-5201-01	KIRC	4	yes	yes	TCGA, 2013	1.534	0.5901	1.6384	2.9151	0.5138	2.7981	0.9695	2.0277	0.523	0.6685	-0.7334	0.1563	-2.6492	0.3931	-3.7378	-1.6251	-1.0832	-2.7657	-3.1239	-7.8582	-6.5222	5.6269	3.9635	3.0977	3.0928	6.3455	3.7283	2.5965	4.1014	5.6269	0.8297	2.5373	5.3333	1.4364	-0.5174	0.93	-0.4587	-0.0016	0.5736	0.7308	0.6303	-1.3961	0.2658
TCGA-CZ-5460	TCGA-CZ-5460-01	KIRC	4	yes	yes	TCGA, 2013	1.6754	0.5205	2.9327	3.7808	1.3295	3.5438	1.0224	0.2487	1.4628	0.2339	-0.612	0.4568	-2.6113	0.0118	-4.1069	-1.238	-0.2188	-2.7038	-3.3654	-8.3412	-8.0903	4.3647	5.0191	3.3194	3.1153	5.5071	2.4884	3.2933	4.0018	7.6851	0.7167	2.1924	5.8671	0.9333	0.6965	1.4165	-0.0306	-0.2737	0.2084	0.9239	1.235	-0.9892	0.3733
TCGA-CZ-5462	TCGA-CZ-5462-01	KIRC	4	yes	yes	TCGA, 2013	4.1396	1.3221	3.2199	5.1185	-0.0263	3.844	1.8536	0.5388	3.1312	0.359	1.2648	1.3979	-2.7728	-0.5211	-4.8099	0.3389	-0.1037	-3.4035	-4.585	-9.5626	-9.3672	4.2306	5.633	4.515	4.017	7.9262	4.9209	3.3403	3.4702	7.5708	0.663	2.4481	5.898	0.5388	-1.5682	-0.0518	-2.4846	-0.692	-1.8324	0.3884	-0.6953	-2.1677	-0.9299
TCGA-CJ-4644	TCGA-CJ-4644-01	KIRC	4	yes	yes	TCGA, 2013	3.1732	0.9	3.7381	4.0954	1.5355	3.2674	0.5355	1.8699	2.559	1.0318	0.7744	-0.4584	-3.1497	0.5278	-4.6754	0.9595	-1.0592	-4.3112	-2.5854	-8.4733	-8.6936	4.0247	2.7189	1.9802	2.174	5.3639	2.812	2.9055	3.072	-0.3332	0.1205	1.3574	3.8459	1.2048	0.986	1.0531	-1.3987	-0.1074	0.6545	1.4732	1.2636	-1.1096	-0.6461
TCGA-BP-5173	TCGA-BP-5173-01	KIRC	4	yes	yes	TCGA, 2013	1.8956	0.8134	1.7452	3.002	1.758	2.8158	0.4058	1.8612	0.5542	0.6124	0.4669	-0.2464	-2.2224	0.5449	-2.6788	-0.0317	0.0163	-2.0001	-1.1983	-6.4968	-5.6163	5.0018	1.1382	1.0111	2.1165	4.3244	1.4265	2.8697	2.9646	1.6249	-0.3509	1.8498	4.5373	1.1213	0.3933	1.7731	-0.1031	0.2454	1.4211	2.3763	0.7733	-1.1148	-1.3323
TCGA-CZ-5457	TCGA-CZ-5457-01	KIRC	4	yes	yes	TCGA, 2013	2.6931	0.9404	2.4399	4.5859	0.4578	3.4739	0.6913	0.7295	1.5539	0.7687	0.0663	-0.4375	-2.8466	0.6584	-3.2651	0.5866	-0.302	-3.4033	-2.8813	-8.8671	-8.332	3.094	1.91	1.4298	2.0255	4.5658	2.0242	3.2905	3.5341	0.9988	-0.1483	1.8989	3.773	1.5749	1.9217	1.5152	-0.6444	0.1602	0.6206	3.5982	0.2452	-0.3976	-1.7834
TCGA-B0-5701	TCGA-B0-5701-01	KIRC	4	yes	yes	TCGA, 2013	4.0626	1.4964	2.2473	4.5916	2.3209	3.526	1.06	0.8715	1.6967	0.453	1.6584	-0.198	-2.4813	-0.3013	-2.9523	0.7013	-0.8316	-2.7581	-2.9964	-7.6682	-7.47	2.6119	1.9332	2.4054	2.9937	2.6429	0.6778	2.0343	2.3475	-0.9262	-0.601	3.0616	5.5952	1.4321	0.9924	0.3492	-2.0339	-0.2974	-0.2821	1.256	-1.106	-0.9333	-1.4152
TCGA-BP-4962	TCGA-BP-4962-01	KIRC	4	yes	yes	TCGA, 2013	3.1054	1.3841	3.2844	4.8294	2.8215	4.5661	1.1953	0.0081	1.0951	0.1102	-0.1888	-1.4258	-3.2721	-0.1658	-4.9492	-1.573	-2.2766	-4.5627	-4.3826	-10.2954	-10.1412	4.4221	2.7328	2.2421	2.8645	4.1306	1.6898	2.3246	1.6541	-0.3992	0.5708	2.9547	5.8814	1.673	5.1932	0.9042	-2.8123	-0.4657	2.6592	1.5121	-0.474	0.5791	-0.3849
TCGA-CZ-5984	TCGA-CZ-5984-01	KIRC	4	yes	yes	TCGA, 2013	2.1861	0.8158	1.9402	4.9012	0.1182	1.8453	0.9341	0.7121	1.1318	0.5694	0.9575	-1.2003	-3.4564	-0.2715	-2.8767	-0.7638	-0.3148	-3.8065	-2.1044	-7.075	-6.9567	3.6307	4.7093	3.4925	3.0355	5.2475	2.1025	4.2816	2.9371	2.4385	0.6756	3.5936	6.1345	1.7235	1.6703	1.9571	-1.3391	-0.09	0.007	1.1914	-0.1261	-0.0795	-0.8397
TCGA-CJ-4641	TCGA-CJ-4641-01	KIRC	4	no	yes	TCGA, 2013	2.3489	0.0835	2.6718	4.7344	0.4215	1.5564	0.9388	0.5321	0.3015	0.2175	0.784	-1.4273	-4.3016	-0.0078	-1.9848	-0.9769	-1.6733	-4.8297	-2.5979	-8.2438	-7.6528	7.8814	4.8871	4.8819	4.5432	7.0748	2.8944	4.0967	3.8619	3.5171	1.0462	3.9114	5.2106	2.1444	3.0659	1.616	-1.6884	-0.3958	-0.1238	1.5849	-0.2999	-0.4309	-2.3606
TCGA-B0-5697	TCGA-B0-5697-01	KIRC	4	yes	yes	TCGA, 2013	1.7287	0.3355	2.0284	2.9557	-0.6208	1.8702	0.5029	0.4873	0.7384	-0.1415	0.8684	-0.9294	-2.5257	0.895	-3.0279	-0.9134	-1.6564	-3.7075	-3.4051	-9.2651	-8.3524	5.3748	3.8087	2.8385	3.8263	5.9916	2.5946	4.9682	3.8995	4.1349	0.849	2.9125	3.4893	2.1856	2.7877	1.0119	-1.2403	0.0584	-0.0572	1.3657	0.3107	0.7183	-0.2406
TCGA-CJ-4640	TCGA-CJ-4640-01	KIRC	4	yes	yes	TCGA, 2013	2.1209	0.2418	2.7053	3.3788	0.8881	3.0417	0.7212	1.0047	1.0613	0.9978	-0.1407	-0.277	-3.1359	-0.2639	-3.8157	-0.5761	-1.6854	-4.5586	-2.7994	-9.0279	-8.2271	6.2073	4.7984	3.7657	3.6252	8.3252	4.2276	3.9384	3.9242	2.8795	0.9762	2.4195	3.2364	1.8868	2.5803	1.283	-1.9016	-0.1261	0.8074	1.4695	0.1835	-0.1786	-1.9517
TCGA-CJ-5675	TCGA-CJ-5675-01	KIRC	4	yes	yes	TCGA, 2013	2.77	1.6612	3.0228	3.1019	1.7067	3.0475	1.3725	1.8836	0.9815	-0.4038	0.4597	-0.6534	-2.2079	0.6707	-4.0896	-1.2472	-1.4492	-3.124	-2.4562	-8.8099	-7.6833	8.2757	3.7753	3.8279	3.8335	7.8157	4.0644	2.0806	3.4701	2.1463	1.3384	1.8309	4.0148	1.0377	-1.3724	0.6677	-1.4797	-0.6792	-0.741	-0.0633	-0.2236	-1.6928	0.0658
TCGA-B0-5692	TCGA-B0-5692-01	KIRC	4	yes	yes	TCGA, 2013	2.9825	1.3105	3.8184	3.3755	1.0255	3.2333	1.615	0.7236	1.3559	-0.4621	-0.2718	-0.8065	-1.937	-0.0715	-3.5738	-1.7237	-1.154	-2.941	-2.6441	-7.475	-7.414	7.9577	2.9635	2.6905	3.8031	7.7249	4.8343	2.022	3.7655	1.9812	0.6963	2.9848	3.7664	0.6635	-2.5882	0.9835	-1.1457	-0.9441	-0.6755	-0.6653	-0.2877	-0.855	-1.0553
TCGA-CZ-5452	TCGA-CZ-5452-01	KIRC	4	yes	yes	TCGA, 2013	1.6348	0.6246	3.0772	3.2013	1.6515	3.5788	1.915	0.3252	0.6254	-0.0798	0.9711	-0.04	-1.3707	0.1542	-3.4229	-1.5759	-0.5248	-2.407	-1.544	-8.4414	-7.9357	8.8806	4.2314	4.0751	3.5521	7.6863	3.5795	1.5375	2.957	2.1059	-0.1239	2.0629	4.4044	0.4839	-2.3349	0.2107	-1.1065	-0.7927	-1.1551	-1.3209	-0.7471	-1.0546	-1.2919
TCGA-AK-3429	TCGA-AK-3429-01	KIRC	4	no	no	TCGA, 2013	2.568	1.5301	3.3781	3.6406	1.3922	3.8178	0.9853	0.9469	1.2975	-0.4378	-0.0464	0.2682	-2.3714	0.5355	-5.593	-0.3998	-1.3666	-2.8548	-0.985	-8.1008	-8.6446	7.2315	3.6722	2.7535	2.6673	7.8478	4.6902	2.7368	4.4006	3.4824	0.7103	2.2343	3.967	1.1663	-1.7852	1.0617	-1.3214	-0.8907	-1.2325	-0.014	1.1087	-2.1192	-0.665
TCGA-CJ-5678	TCGA-CJ-5678-01	KIRC	4	yes	yes	TCGA, 2013	2.7455	1.0811	3.8127	4.1324	4.3161	4.8223	2.4781	0.9788	0.8896	-0.8052	-0.2206	0.53	-0.7274	-0.4589	-6.7376	-0.9077	-1.1016	-3.1952	-2.1834	-7.4015	-7.6429	7.8013	4.3181	3.5445	4.4994	7.7938	4.7995	2.6239	4.1384	3.9638	1.1819	3.2063	4.0621	0.7724	-2.412	0.0989	-2.3373	-0.7816	-1.3708	-1.6789	-0.2471	-2.96	-0.108
TCGA-B2-4099	TCGA-B2-4099-01	KIRC	4	yes	yes	TCGA, 2013	2.173	1.2347	4.3807	3.4064	4.2704	4.5453	0.835	1.6537	0.7901	-0.6184	0.1946	0.4121	-0.2862	0.4624	-6.8072	-0.0155	-0.6912	-2.9321	-1.3938	-7.1068	-8.3153	5.1892	4.6629	3.4009	2.8738	6.8088	4.1254	3.0136	2.9769	4.4968	0.1899	1.1495	3.16	0.9608	-0.7686	0.4529	-1.0021	-0.07	-0.6152	-0.5809	0.4428	-2.3641	-0.2425
TCGA-CZ-5470	TCGA-CZ-5470-01	KIRC	4	yes	yes	TCGA, 2013	2.2076	1.3279	4.9084	3.6637	4.2076	4.4315	1.9176	1.3471	-0.0997	-0.3596	0.3147	-0.0883	-1.7493	-0.3949	-3.8129	0.1801	-1.2716	-2.7445	-1.9643	-6.1013	-6.4697	5.189	2.5786	3.2301	2.6749	5.4895	2.8333	2.3978	2.8001	1.9569	-0.1069	1.6591	3.7977	1.66	-0.3805	0.5528	-1.8194	-0.4627	-0.9296	-0.616	-0.19	-2.0656	-1.4936
TCGA-B8-4154	TCGA-B8-4154-01	KIRC	4	yes	yes	TCGA, 2013	3.7406	2.1743	5.9797	4.8682	3.8271	5.8853	1.4661	1.6494	2.0109	-0.7015	0.1291	-0.3849	-0.7529	-0.1081	-7.087	-1.8464	-1.8108	-4.4817	-1.2868	-7.848	-9.8611	3.7447	2.8999	2.0537	2.2109	5.2776	2.3559	2.6319	3.3007	2.9466	0.1125	1.6444	4.5517	0.8425	-0.4733	0.3471	-1.5112	-1.059	-1.1735	0.5808	-0.0743	-2.9366	0.2228
TCGA-CJ-5683	TCGA-CJ-5683-01	KIRC	4	yes	yes	TCGA, 2013	2.8628	1.8812	3.4884	4.2638	1.6754	3.8293	0.5884	0.3549	2.1494	0.9214	0.4724	0.2309	-2.3912	-1.036	-3.2287	-0.9285	-1.3408	-3.0072	-3.082	-7.078	-6.6445	-0.3803	0.7177	0.6256	2.2393	0.9211	-0.8571	1.9464	2.3047	3.9922	0.0995	2.9992	5.9468	3.2091	2.2627	2.007	0.1812	0.0283	1.3344	1.5124	0.8169	-0.5793	0.3221
TCGA-DV-5566	TCGA-DV-5566-01	KIRC	4	yes	yes	TCGA, 2013	2.6093	1.3818	4.6437	4.7978	1.4873	3.6136	0.8112	1.0007	0.7477	0.4548	-0.2029	0.6241	-2.0021	-0.5362	-3.1465	-1.1992	-1.1275	-2.1545	-2.3571	-5.8824	-5.898	0.2885	2.0677	2.1199	1.589	2.497	0.7235	2.8956	3.1206	5.422	0.375	2.1719	6.3469	2.4249	2.5751	1.2853	-0.8079	0.2254	0.4818	2.314	1.3288	-0.5023	0.5311
TCGA-BP-5176	TCGA-BP-5176-01	KIRC	4	yes	yes	TCGA, 2013	2.7714	1.2909	4.0628	4.5082	1.631	4.1721	0.9129	0.7383	1.8275	0.1122	0.2469	-0.1595	-2.3968	-0.426	-4.0883	-0.8693	-2.0204	-3.7514	-3.4424	-9.2589	-9.1295	1.5878	1.4682	1.9489	1.9745	2.4499	0.7353	2.5267	2.4776	1.7953	0.3799	2.5003	6.2696	2.6117	2.5826	1.3812	0.4682	0.2374	1.7859	1.5096	1.2544	-0.6223	-0.3707
TCGA-B0-5696	TCGA-B0-5696-01	KIRC	4	yes	yes	TCGA, 2013	3.1137	1.6112	5.0986	4.9276	3.4169	4.29	1.7231	1.5347	1.9649	0.3164	0.3584	-0.2985	-2.1731	-0.4482	-5.1681	0.2371	-0.9862	-3.0068	-2.7789	-8.7836	-8.672	0.4371	0.7517	0.4419	1.8758	1.6017	0.5642	1.905	1.7618	0.6248	-0.054	2.3514	5.4549	2.1876	3.3665	0.9879	-0.7303	-0.1996	1.8082	1.3721	0.294	-0.6291	-0.1525
TCGA-AK-3436	TCGA-AK-3436-01	KIRC	4	yes	yes	TCGA, 2013	2.6782	0.5234	2.782	4.2034	2.0029	3.3829	0.4891	0.529	0.801	1.1187	-0.1556	-1.078	-1.1029	-0.4651	-4.363	-1.3252	-0.4045	-2.994	-1.6853	-8.3679	-8.7146	1.0402	0.6652	-0.3463	2.3911	1.1258	0.3121	2.1011	1.1904	-1.4173	-0.4088	3.5851	5.9238	2.1768	2.562	0.2127	-2.0731	0.0888	1.7646	2.1552	-0.28	-0.2738	-0.271
TCGA-CJ-5679	TCGA-CJ-5679-01	KIRC	4	yes	yes	TCGA, 2013	3.6214	1.8386	3.1326	7.1779	2.5723	3.7185	0.4869	1.0465	0.9943	0.5491	0.2347	-0.6105	-2.0637	-0.1869	-4.8054	-0.0138	0.4853	-1.9787	-3.9458	-7.9066	-7.3463	-0.6102	0.5773	0.9547	2.0946	0.0635	-1.0887	1.7681	1.5196	0.1983	0.4686	5.4063	8.075	2.2086	5.6434	2.244	-1.8696	-0.2644	1.7197	1.3888	-0.6754	-0.6077	0.0537
TCGA-BP-5174	TCGA-BP-5174-01	KIRC	4	yes	yes	TCGA, 2013	3.6863	2.0124	5.9855	6.2927	3.3135	5.422	1.4472	0.086	1.1449	-0.3675	-0.1139	-0.3322	-1.3659	-0.4857	-3.7434	-1.5788	-1.3145	-2.0163	-2.2144	-7.6015	-8.032	0.2293	0.305	1.2904	1.3519	1.4126	0.6866	0.8232	1.52	-0.5456	-0.9633	2.4141	4.305	1.3655	0.2743	1.2713	-1.4822	-0.4322	0.8472	-0.3615	-0.9492	-0.6936	-0.5937
TCGA-B8-4151	TCGA-B8-4151-01	KIRC	4	yes	yes	TCGA, 2013	3.6793	2.4561	6.2151	5.8022	3.1768	4.7903	1.2219	1.6556	1.9838	0.5182	0.0968	0.3952	-0.8963	-0.2089	-4.9193	-1.3423	-0.9025	-3.0364	-0.7737	-8.0267	-8.3451	-0.3347	1.3968	1.1274	1.1193	3.4343	2.0513	0.1577	2.4546	2.0684	-0.9637	1.1896	5.556	0.3731	-2.0159	0.824	-0.9713	-0.6881	-0.5879	0.7585	0.3597	-2.773	-0.023
TCGA-CJ-5680	TCGA-CJ-5680-01	KIRC	4	yes	yes	TCGA, 2013	3.3828	1.2188	4.0106	3.6859	4.7022	4.5616	0.5445	0.0107	1.7122	0.5128	0.7096	-1.3936	-2.4512	0.2081	-1.1267	-1.4458	-1.5706	-3.0417	-3.6311	-8.7387	-8.0717	-0.6235	0.8463	0.8492	0.6318	-0.1459	-1.4326	1.3827	0.9934	-1.1161	-1.425	1.4219	4.2797	2.205	1.8582	1.7178	-0.7602	0.4843	2.6964	1.7992	0.0364	0.2911	-1.6784
TCGA-AK-3455	TCGA-AK-3455-01	KIRC	4	yes	yes	TCGA, 2013	5.6727	2.9673	6.4467	8.1766	3.9588	4.6453	1.6127	0.5899	1.5752	0.3207	0.9726	-0.759	-2.4868	0.0286	-7.0279	-1.4417	-0.4743	-3.3979	-2.22	-9.4979	-10.0201	5.8941	1.2575	1.7618	3.8747	6.4722	3.3139	2.0458	3.1584	-0.1675	-0.4991	5.6871	3.8156	1.3989	-2.68	-0.26	-2.2818	-1.4749	-1.7058	-0.8404	-1.5705	-4.4898	0.4891
TCGA-B0-5107	TCGA-B0-5107-01	KIRC	4	yes	yes	TCGA, 2013	0.7962	0.9753	2.3292	1.9729	1.8135	3.2268	1.2088	-0.5936	-0.0337	-2.5285	0.0321	-0.4775	1.8008	0.7629	-0.8921	-0.5486	-0.5293	0.4937	-0.1235	0	-2.032	5.1515	2.5356	3.4514	0.8614	6.6667	2.8817	-1.4713	2.7463	1.7997	-0.5962	-0.3396	1.5559	-0.5864	-5.1823	-0.5509	-1.0014	-0.0396	-1.5172	-3.4576	-1.1804	-1.1712	-1.1021
TCGA-AK-3458	TCGA-AK-3458-01	KIRC	4	yes	yes	TCGA, 2013	2.529	1.9714	4.9155	3.3938	6.1995	5.3685	2.0199	0.8123	1.8866	-0.0913	-0.2781	-0.6054	0.8623	0.146	-7.3535	-1.2472	-1.0444	-3.0509	-1.0903	-6.6387	-9.4299	2.2151	0.9292	0.2224	0.6826	3.0909	1.2067	1.3756	1.2911	-0.7054	-0.7386	0.0284	5.0526	0.7766	-0.011	-0.6567	-2.5835	-0.9351	0.0934	-0.3535	-0.8574	-3.7862	-0.1171
TCGA-AK-3451	TCGA-AK-3451-01	KIRC	4	yes	yes	TCGA, 2013	3.5818	2.2411	5.6701	6.2592	7.4078	6.256	2.6257	0.0306	0.6575	-1.2344	0.3195	-0.6166	-0.2085	-0.5353	-9.3071	-0.4565	-1.0259	-2.5063	-1.9538	-8.4772	-10.6448	3.6677	1.0688	0.8501	1.823	2.8226	0.8685	1.2806	0.9274	-1.167	0.2264	2.1964	3.7535	0.8052	-1.3095	-1.0036	-3.4891	-1.2048	-0.7505	-2.5009	-1.8324	-3.9694	-0.1331
TCGA-A3-3363	TCGA-A3-3363-01	KIRC	4	yes	yes	TCGA, 2013	3.1149	1.0329	3.4963	3.9018	4.3189	3.7775	0.4362	0.2233	2.3332	0.1006	1.3902	-1.0341	0.0405	0.206	-4.4034	-1.9705	-2.8714	-3.2836	-2.4045	-7.4144	-8.3613	-0.1151	1.3673	0.1584	1.286	0.4542	-0.5415	3.0227	1.3863	-1.6339	0.3451	2.0076	-0.7466	0.1638	-1.9016	-0.9282	-1.2618	0.0645	-0.835	-0.3166	0.0101	-1.0152	0.2249
TCGA-B8-4621	TCGA-B8-4621-01	KIRC	4	yes	yes	TCGA, 2013	4.0763	1.7642	3.8267	5.2803	3.4801	4.4239	0.9667	0.2243	2.6478	0.7376	2.3039	-1.3127	-2.8092	-0.079	-3.4626	-1.2227	-2.7248	-4.3125	-4.4735	-9.3815	-9.8733	1.2067	2.1378	2.0073	3.036	2.1205	-0.2395	3.0467	1.9832	-0.8552	-1.098	2.9189	2.6402	0.0037	-1.8011	0.8944	-2.1496	-1.1478	-0.7773	0.6268	-1.3891	-0.4973	0.5416
TCGA-VP-A87C	TCGA-VP-A87C-01	PRAD	1-ERG	yes	yes	TCGA., 2015	0.4115	0.0254	-0.8312	-0.3786	-2.6981	-0.9105	-0.8414	-0.0166	-0.6199	7.3727	0.7373	-0.3758	-3.1827	0.9494	-2.2892	-1.8547	-0.9968	-3.0038	-2.1553	-8.96	-5.5564	5.3786	2.6117	2.8011	1.0903	5.2715	3.642	2.7175	2.5352	4.832	2.3411	-0.1464	-0.1294	-0.939	1.6465	-0.5027	-0.1157	0.3264	2.3168	1.1898	1.3734	1.1827	-0.2682
TCGA-CH-5754	TCGA-CH-5754-01	PRAD	1-ERG	yes	yes	TCGA., 2015	0.5064	1.1643	0.6312	-0.9609	0.5417	0.4889	-0.7486	0.2461	-0.7018	8.1638	0.208	0.6368	-1.5075	0.2697	-0.5618	0.0051	0.6722	1.572	0.4231	-3.269	-1.7839	0.7966	0.082	0.8248	-0.9583	5.0526	5.8731	1.0151	0.5027	1.1556	0.0889	-1.5777	-0.7704	-0.6156	-1.5596	0.4791	0.9157	1.2431	0.9048	-0.3989	0.3291	0.167	1.1978
TCGA-J4-A6G1	TCGA-J4-A6G1-01	PRAD	1-ERG	yes	yes	TCGA., 2015	0.3163	0.845	0.2956	0.154	0.4403	0.6753	0.0684	-0.2395	-0.9668	7.2362	0.6697	-1.0409	-1.7268	0.4826	-2.8866	-1.0911	-0.5132	-0.8947	0.5573	-5.5709	-4.0289	3.9289	-0.2266	1.0188	0.522	-0.0144	-1.0015	2.1806	1.4491	0.5607	0.4128	-0.324	-0.6773	-1.2727	0.5024	-1.16	0.1357	0.3406	2.2532	0.0861	0.7245	1.2494	-0.4605
TCGA-KK-A8I4	TCGA-KK-A8I4-01	PRAD	1-ERG	yes	yes	TCGA., 2015	0.851	0.997	0.2165	0.489	-0.3272	0.1204	0.1836	0.3908	-0.7709	7.2757	0.4045	0.0415	-1.7124	0.0916	-3.8463	-1.1592	0.7305	-1.5342	-1.2066	-9.1716	-7.1806	1.4587	0.6534	1.3713	-0.8505	0.663	-0.2999	2.454	1.074	2.2468	1.3702	0.1573	0.4055	0.359	2.4897	-0.4495	0.7393	1.0666	3.7515	1.4895	0.8946	1.6334	0.0108
TCGA-XJ-A9DI	TCGA-XJ-A9DI-01	PRAD	1-ERG	yes	yes	TCGA., 2015	0.3134	-0.1971	-0.5036	-0.3097	-1.7313	0.8241	-0.6838	-0.0906	-0.2039	6.909	0.2109	-0.4291	-2.0814	-0.1359	-2.6701	-3.2422	-0.9889	-2.5385	-2.1616	-9.294	-7.1722	0.5267	0.1628	0.429	-0.7421	1.0188	1.8726	1.2772	0.6854	1.4687	1.4793	0.1048	0.4546	-0.0168	1.4824	0.0427	1.1139	1.263	3.1275	2.1257	1.3538	2.3176	-0.2678
TCGA-EJ-5498	TCGA-EJ-5498-01	PRAD	1-ERG	yes	yes	TCGA., 2015	1.2907	1.3339	0.9119	0.701	-0.8211	1.1559	-0.3972	1.0829	0.4011	9.7001	1.6307	-1.0142	-4.5156	0.4157	-2.849	-1.6488	-1.2003	-2.8502	-2.7502	-10.062	-6.9726	-1.5403	0.0863	0.048	-0.9526	-3.0509	-2.5479	2.1906	0.6045	2.1773	0.9943	-1.0068	0.9547	0.1456	2.5045	0.4416	0.089	0.8372	3.4819	4.3606	1.2682	1.6734	1.3677
TCGA-FC-7708	TCGA-FC-7708-01	PRAD	1-ERG	yes	yes	TCGA., 2015	1.7471	1.3885	0.9499	1.3023	-2.5295	0.9489	-0.4422	0.781	-0.4695	9.4226	1.0158	-0.3145	-3.259	0.1525	-2.9329	-1.0178	-0.3204	-2.2812	-1.761	-10.8941	-7.2453	-1.1604	-0.2759	0.248	-1.3435	-2.6185	-2.5415	0.6911	0.705	1.3983	1.4996	0.0583	0.9298	0.0239	2.5647	0.5974	-0.0294	0.3962	3.34	2.8736	1.2873	2.2973	1.3162
TCGA-G9-6384	TCGA-G9-6384-01	PRAD	1-ERG	yes	yes	TCGA., 2015	2.2517	1.2644	1.3889	0.7488	-1.8487	0.784	-0.9257	0.5836	-0.0013	9.6732	2.2942	0.0764	-2.4885	0.6376	-1.6671	-1.4514	0.7622	-1.6368	-1.3022	-9.2157	-6.1783	-1.956	-0.8105	0.2727	-2.3327	-3.114	-2.8351	0.0916	0.8478	2.7499	0.2835	-2.198	0.5364	-0.65	-0.1194	1.7142	0.729	1.0962	2.4974	3.0376	1.9683	1.1814	2.3729
TCGA-HC-7748	TCGA-HC-7748-01	PRAD	1-ERG	yes	yes	TCGA., 2015	2.2288	1.2095	0.962	0.5656	-2.8017	0.2776	-1.0466	0.6683	0.1596	8.3745	2.2861	-0.3699	-3.3278	0.63	-1.6837	-1.0591	0.2384	-2.1964	-1.953	-9.7656	-6.4104	-1.4875	-0.0849	0.1771	-1.5289	-1.8242	-1.3632	1.7834	0.7991	2.5472	0.4569	-1.5167	0.3477	-0.3682	1.7371	0.7584	0.7857	1.0272	1.8517	2.9148	1.5514	1.1	1.8108
TCGA-CH-5789	TCGA-CH-5789-01	PRAD	1-ERG	yes	yes	TCGA., 2015	1.8564	1.5738	1.6956	1.003	-2.2184	1.5664	-0.5195	0.2283	1.0294	8.8928	3.1632	-0.0877	-3.1923	0.3548	-3.6067	-0.6046	0.6095	-2.7068	-2.819	-9.9376	-6.7016	-1.7888	1.1425	0.6755	-1.4157	-3.3239	-3.4956	0.5222	1.1682	4.3166	1.9515	-2.13	0.9393	-1.6119	-0.7239	0.5311	-0.1179	0.2596	2.4914	1.9294	1.1193	0.8332	1.5363
TCGA-EJ-5516	TCGA-EJ-5516-01	PRAD	1-ERG	yes	yes	TCGA., 2015	2.7909	2.0294	2.2508	0.6453	-1.0054	1.2982	-0.665	0.922	0.7151	9.4983	2.277	-1.492	-3.7406	0.0944	-1.4979	-0.7812	-0.0961	-2.7537	-2.5896	-8.5674	-5.4353	-0.8587	0.0652	0.3099	-0.5454	-1.3324	-0.8558	2.1766	0.5236	0.5333	0.6606	-0.4832	-0.637	0.1794	1.4314	0.7307	0.0179	0.9704	1.0525	3.4526	1.2996	0.3445	1.1686
TCGA-EJ-5503	TCGA-EJ-5503-01	PRAD	1-ERG	yes	yes	TCGA., 2015	2.1715	1.8132	1.2103	1.3663	-0.8764	1.758	-0.3008	0.1153	0.4245	8.1498	1.4247	-0.6246	-2.1234	0.2028	-2.6835	-1.6152	0.4003	-2.754	-4.0149	-10.4322	-7.1376	-2.9642	-1.6724	-1.0624	-2.0512	-3.864	-2.8576	-0.0249	-0.4241	-0.7855	0.2321	-1.8565	0.4131	-1.2749	-0.3482	0.4961	0.5464	0.9311	3.8414	1.815	0.271	2.3352	1.3379
TCGA-KK-A8IC	TCGA-KK-A8IC-01	PRAD	1-ERG	yes	yes	TCGA., 2015	1.1259	1.0798	0.8235	1.1001	1.1525	1.1634	0.1376	0.6158	0.0416	8.3956	0.7781	0.2709	-2.5186	0.2332	-2.8314	-1.683	0.3996	-1.0539	-0.4512	-8.1484	-6.0133	-2.6329	-0.1738	-0.4065	-2.1062	-2.8072	-2.1016	0.4008	0.3089	2.2076	1.0881	-0.1837	1.0243	0.1206	2.7246	-0.0619	0.2474	1.4287	2.8423	1.2559	1.1756	1.1409	0.1816
TCGA-ZG-A8QZ	TCGA-ZG-A8QZ-01	PRAD	1-ERG	yes	yes	TCGA., 2015	1.1238	1.3547	1.3337	0.7225	-0.0066	1.0641	-0.4334	1.2515	-0.8452	7.9335	0.8813	-0.3964	-1.0425	-0.0934	-3.2572	-1.4258	0.5948	-0.8896	-1.593	-8.4333	-6.9786	-0.9764	-0.9934	-0.5687	-2.036	-2.2432	-1.5543	0.9203	-0.1112	2.5024	1.3097	-0.2844	0.3199	-0.9128	1.2832	0.2042	0.9301	0.8619	2.9234	1.65	1.5358	0.8512	0.1845
TCGA-HC-A8D1	TCGA-HC-A8D1-01	PRAD	1-ERG	yes	yes	TCGA., 2015	2.1231	1.4993	0.92	1.2462	-0.0874	1.353	0.1956	0.3659	-0.115	8.6353	1.5837	-0.3462	-2.0392	0.0009	-3.1624	-1.0371	0.3354	-0.9189	-1.3387	-9.4755	-6.7918	-1.2526	-1.3266	-0.1451	-2.2256	-2.9131	-2.1291	0.2518	0.3228	1.8881	0.4106	-1.5513	0.2128	-1.1453	-0.1298	0.0369	0.857	0.6391	2.6725	1.3775	1.1432	0.5484	0.8937
TCGA-KK-A6E6	TCGA-KK-A6E6-01	PRAD	1-ERG	yes	yes	TCGA., 2015	2.1458	1.6992	1.998	1.0178	1.1865	1.9674	0.6603	0.6974	-0.8752	9.0423	2.1851	0.1823	-0.9562	0.3856	-4.0034	-0.7315	-0.2363	-0.2893	1.2078	-8.1922	-6.6433	-1.4348	-1.6184	-0.3166	-2.0238	-3.2483	-2.2742	0.5337	0.5005	1.8495	1.281	-0.5718	-0.169	-0.1704	1.4949	0.0493	0.4944	0.993	1.6947	0.3863	1.1657	0.1149	1.0558
TCGA-KK-A8I5	TCGA-KK-A8I5-01	PRAD	1-ERG	yes	yes	TCGA., 2015	2.3551	2.0338	2.7369	1.9921	1.7241	1.2481	0.6644	1.3289	-0.1416	8.2764	0.8466	1.2559	-1.0984	0.0497	-4.511	-0.6566	0.9943	0.129	-0.1333	-9.4403	-6.8916	-3.1309	-1.0009	-1.0217	-2.9674	-4.1299	-2.7417	-0.0721	0.3678	1.3826	0.2352	-0.5754	0.6106	-0.609	0.5901	0.0051	-0.2731	0.251	2.4437	0.0444	0.7085	-0.3438	0.9658
TCGA-YL-A8HK	TCGA-YL-A8HK-01	PRAD	1-ERG	yes	yes	TCGA., 2015	0.5323	0.9367	0.5864	0.2396	-0.3739	1.0888	-0.3714	-0.1831	-0.157	8.0473	1.5136	0.4402	-2.0326	0.0306	-1.2547	-1.254	-0.0353	-0.9211	-2.2173	-8.1442	-5.4421	-2.4883	-1.1043	-0.3119	-1.905	-4.261	-3.9174	1.0257	0.1588	1.9351	0.5477	-0.3831	1.4711	0.0176	2.7663	0.7995	1.2481	1.0461	3.8937	2.156	1.4867	2.3008	1.5862
TCGA-XQ-A8TB	TCGA-XQ-A8TB-01	PRAD	1-ERG	yes	yes	TCGA., 2015	0.9283	0.9584	0.8198	0.5419	-0.0561	0.2584	-0.8284	0.6572	0.1367	8.0407	2.8804	-0.5614	-1.3349	0.2447	-1.7213	-1.5698	-0.4548	0.2536	-0.938	-7.259	-5.2382	-2.0527	0.2428	-0.8988	-2.7512	-4.6689	-4.1308	-0.2362	0.1501	2.1206	0.5488	-1.0779	0.0845	-0.5243	2.211	0.1221	1.376	0.9441	2.9822	1.9173	1.4123	0.8944	1.08
TCGA-J9-A8CK	TCGA-J9-A8CK-01	PRAD	1-ERG	yes	yes	TCGA., 2015	1.8695	1.9784	1.3352	1.5712	1.4056	2.018	0.0054	1.2475	-1.5025	6.7847	0.0559	0.2091	-0.5628	-0.8585	-3.2347	-1.5452	-0.1593	-0.1559	-1.2236	-7.5018	-5.5148	-3.2837	-2.0609	-1.8739	-2.9549	-4.862	-3.3361	-0.5855	-0.3626	0.5626	0.0915	0.2486	1.5186	0.2067	4.0444	0.0826	0.2081	0.2363	4.8755	1.3426	1.0804	0.8567	1.3461
TCGA-EJ-A7NG	TCGA-EJ-A7NG-01	PRAD	1-ERG	yes	yes	TCGA., 2015	1.9485	1.5734	1.961	1.8632	0.8864	1.3321	0.1983	0.4295	-0.16	8.6533	2.3474	-0.2725	-1.5789	-0.0426	-3.6819	-1.7103	0.1913	-2.0783	-2.5969	-10.0545	-7.3295	-3.274	-2.1461	-0.9579	-2.549	-4.2924	-3.4161	-0.5085	-0.7315	0.4103	0.2967	-0.6053	0.9199	-1.1284	0.8329	-0.0156	0.8764	1.0613	5.0363	2.5851	0.3301	2.1771	1.151
TCGA-G9-6356	TCGA-G9-6356-01	PRAD	1-ERG	yes	yes	TCGA., 2015	0.9673	1.5041	1.3991	1.2724	1.1268	1.7247	-0.386	1.3601	-0.3291	7.0818	1.4638	-0.4902	-1.9151	0.2952	-3.7271	-1.1024	-0.3261	-0.7337	-1.9493	-8.8267	-6.4618	-0.4004	-1.3687	-0.4719	-1.5887	-1.9593	-0.9847	0.9393	0.0509	-1.7272	1.1073	-0.5029	-0.8359	-0.783	0.3297	0.8037	1.107	1.095	2.4909	1.3881	0.2504	1.4368	0.0686
TCGA-EJ-7328	TCGA-EJ-7328-01	PRAD	1-ERG	yes	yes	TCGA., 2015	0.8474	0.7619	0.9118	0.6047	-0.0327	1.7822	-0.3212	0.6598	-0.6855	7.4031	0.7054	-0.5795	-1.4807	0.4492	-3.2948	-2.6708	-0.4474	-0.6474	-0.9464	-8.9928	-7.0093	0.7796	-0.7671	0.4684	-0.9216	-0.8746	-0.3887	0.7241	0.487	-1.0187	-0.0497	-0.8116	-0.8253	-0.2952	0.3558	0.0738	0.7672	0.5552	2.7814	1.3308	0.3833	1.1343	-0.8656
TCGA-VP-A872	TCGA-VP-A872-01	PRAD	1-ERG	yes	yes	TCGA., 2015	2.1136	2.1303	2.0922	1.4024	0.4603	1.0513	0.1188	0.6067	-0.0942	6.8057	0.9157	1.0999	-0.1374	0.3938	-4.1701	-0.1094	-0.8693	-1.3435	-2.114	-8.5413	-7.424	-1.0774	-1.8944	-0.5713	-1.5397	-2.6987	-2.5177	0.4206	0.0403	-0.2369	0.5318	1.298	-0.321	-0.901	2.3224	-0.9304	-0.4055	0.5811	3.1794	-1.5309	0.5578	0.9454	2.9901
TCGA-G9-7522	TCGA-G9-7522-01	PRAD	1-ERG	yes	yes	TCGA., 2015	2.4353	1.9978	2.8006	2.3094	1.0673	2.0684	0.1403	0.6106	0.504	8.035	1.9615	0.2876	-1.7658	0.3597	-4.343	-0.0201	0.3306	-1.8475	-1.4255	-10.755	-7.9769	-2.1637	-2.1854	-0.6807	-1.7491	-4.2644	-3.407	-0.3858	-0.491	-0.9189	0.1082	-0.8516	-0.0697	-0.9282	0.1946	0.5344	0.0586	0.376	3.2677	0.4589	0.2668	0.5095	1.4331
TCGA-KC-A4BR	TCGA-KC-A4BR-01	PRAD	1-ERG	no	no	TCGA., 2015	0.7915	-0.0031	0.8094	0.7493	-0.2941	2.3103	0.7683	-0.1058	-0.555	7.575	-0.2009	1.1727	-2.7512	-0.1127	-3.9023	-1.9644	0.2769	-0.7877	-2.7965	-10.5895	-7.6935	-3.8705	1.1942	0.2102	-2.7923	-3.5903	-4.235	0.0653	1.6222	6.3434	1.1109	-1.1489	3.718	-0.2847	3.0541	0.0328	0.7414	0.7857	10.6076	2.9067	1.4849	2.9373	1.846
TCGA-EJ-5502	TCGA-EJ-5502-01	PRAD	1-ERG	yes	yes	TCGA., 2015	1.3337	0.9217	0.7814	0.7701	-2.4721	0.8498	-0.649	-0.1793	-0.1088	8.8253	0.6428	-0.865	-3.4783	0.4826	-2.6099	-2.1806	-0.2935	-2.6167	-3.3828	-10.529	-7.0396	-1.5277	0.2743	0.5815	-1.3102	-2.3311	-2.3173	0.3551	-0.0595	0.628	-0.3941	-0.6457	0.0872	-1.4082	-0.0592	0.3119	0.2845	0.873	11.2912	2.0823	0.6094	2.5161	0.4912
TCGA-YL-A8HJ	TCGA-YL-A8HJ-01	PRAD	1-ERG	yes	yes	TCGA., 2015	0.848	0.1175	-0.0122	0.1484	-0.8353	1.4802	0.3112	-0.2236	-0.4201	7.4088	0.4123	-1.4309	-3.0496	0.3103	-1.3926	-2.9638	-0.8683	-1.8694	-2.8954	-9.6937	-6.5147	-1.7158	-2.2094	-0.9709	-1.7552	-4.0594	-3.4013	0.4498	0.601	-1.3366	-0.0412	-0.0597	0.0522	0.3664	3.5438	-0.7496	0.9063	0.9267	13.3285	3.3186	0.6461	3.3867	-0.3334
TCGA-KK-A6DY	TCGA-KK-A6DY-01	PRAD	1-ERG	yes	yes	TCGA., 2015	2.1041	2.0296	1.0167	1.0426	0.012	0.6908	-0.4214	-0.0191	-0.049	8.95	1.2914	0.6317	-1.0815	0.4954	-2.7497	-1.4621	-0.0805	-0.4781	-1.272	-8.7077	-6.1183	-1.1025	0.637	0.8715	-1.3322	-1.6207	-1.7957	0.5995	0.7397	5.4965	1.0615	-0.6794	1.0945	-1.657	-1.5337	-0.8166	0.6625	0.6121	0.9552	0.6756	1.0047	-0.3746	1.5945
TCGA-HC-7211	TCGA-HC-7211-01	PRAD	1-ERG	yes	yes	TCGA., 2015	2.1587	1.0409	0.7756	0.7773	-1.6364	0.365	-0.6083	0.7051	1.1124	9.0959	2.3402	0.0264	-2.1718	0.8279	-1.4519	0.767	2.1709	-1.0293	-2.4372	-7.4056	-4.1554	-1.7922	2.1273	0.9643	-1.8113	-1.8959	-2.729	0.758	0.4644	5.8718	0.5586	-1.8147	0.3233	-1.0471	-2.049	0.4689	-0.4033	0.533	-0.5511	1.5146	0.7695	-0.0973	2.3466
TCGA-CH-5766	TCGA-CH-5766-01	PRAD	1-ERG	yes	yes	TCGA., 2015	2.3331	2.0756	1.3923	1.0036	-0.459	0.9013	-0.8515	0.5591	1.4517	8.9963	1.559	0.3462	-2.34	0.6562	-2.0923	-0.0852	1.2028	-1.2592	-1.8242	-7.9213	-5.2108	-1.5194	-0.4727	-0.2748	-1.7251	-1.1646	-0.9523	0.1238	0.4895	3.4634	0.8339	-2.4706	-0.3225	-1.8995	-3.4608	-0.0053	-0.0976	0.9565	-0.7098	0.6023	1.3233	-0.7698	1.598
TCGA-CH-5739	TCGA-CH-5739-01	PRAD	1-ERG	yes	yes	TCGA., 2015	2.129	0.8604	0.8039	0.5178	-1.4228	0.9805	-0.6981	0.5989	0.039	9.2385	2.573	-0.3762	-1.6945	0.756	-1.5682	-0.7996	-0.2415	-0.1545	-0.8322	-7.2784	-5.0142	-0.9466	0.8082	0.298	-2.1806	-1.7664	-1.4376	0.727	0.8499	2.3775	0.3489	-1.6261	0.5656	-0.9479	0.6322	-0.1117	0.5574	0.3457	1.2017	2.4314	1.2326	-0.4024	0.4663
TCGA-J4-A83I	TCGA-J4-A83I-01	PRAD	1-ERG	yes	yes	TCGA., 2015	1.8469	1.6957	1.0007	0.676	-0.6025	-0.4966	-0.9102	0.324	0.5857	7.2714	1.8998	-0.4215	-0.9427	0.3899	-2.0969	-0.5427	0.7472	0.0415	-0.9911	-8.4449	-5.5966	-1.371	-1.014	-0.7021	-3.2188	-1.8331	-0.4028	0.188	0.1687	0.387	0.476	-1.6999	-0.4268	-1.6331	-0.8584	-0.905	0.147	0.8165	0.8003	0.6161	0.8556	-0.9767	0.9736
TCGA-CH-5744	TCGA-CH-5744-01	PRAD	1-ERG	yes	yes	TCGA., 2015	2.7601	2.6533	2.0953	0.6258	0.5835	1.1169	-0.2451	0.8014	0.282	8.8167	2.3546	0.1195	-0.7516	0.7539	-2.1225	-0.222	1.6607	-0.8217	-1.5312	-8.1776	-5.4265	-2.5262	-0.3216	-0.2235	-2.7642	-3.7862	-3.1367	0.0541	0.4368	4.1349	0.1398	-2.0626	0.251	-1.1823	-3.1511	1.0378	1.0046	1.3997	1.1302	-0.5612	1.0998	0.0724	1.8276
TCGA-EJ-7314	TCGA-EJ-7314-01	PRAD	1-ERG	yes	yes	TCGA., 2015	1.8743	2.1525	1.8225	0.6597	0.2448	0.8843	-0.3501	1.326	0.1037	8.295	1.8554	0.9023	-0.4882	0.0472	-1.8991	-0.1637	1.9546	0.3418	-1.125	-6.7023	-4.4557	-3.328	-0.9722	-1.1446	-4.0565	-4.5504	-2.4753	-0.6299	-0.9672	2.7661	-0.0581	-2.2473	0.3768	-1.9266	-2.8548	0.7143	1.1508	0.6047	0.2594	0.4235	1.6138	0.137	2.164
TCGA-KC-A4BN	TCGA-KC-A4BN-01	PRAD	1-ERG	yes	yes	TCGA., 2015	1.9525	2.2836	2.1357	2.0033	-0.2429	1.0437	0.3872	0.112	0.9008	9.2841	1.156	1.3367	-1.0452	1.0082	-2.8286	0.952	1.2008	1.0668	-0.8653	-7.6166	-4.9775	-2.4995	-0.0045	-0.0603	-3.5067	-3.4079	-2.7504	-0.8314	0.1687	3.0082	0.429	-2.8494	0.3648	-2.7985	-3.6982	0.1741	0.2511	-0.0302	1.0045	-0.5662	0.2821	-0.578	2.8442
TCGA-HC-7209	TCGA-HC-7209-01	PRAD	1-ERG	yes	yes	TCGA., 2015	2.8393	2.1434	1.9929	0.8877	-0.4211	1.5654	-0.2723	0.3549	-0.1055	9.1257	2.0348	0.6092	-1.6759	0.0407	-2.4353	-0.1684	0.0921	-0.5539	-2.5473	-7.7255	-5.2984	-2.0602	0.3595	-0.0903	-2.0553	-2.4954	-1.6065	0.4347	0.1211	3.1791	-0.1826	-1.2519	0.2346	-0.2727	-1.2601	0.0604	0.384	0.8734	0.3534	1.0509	1.0551	-0.2107	2.1087
TCGA-J4-A83N	TCGA-J4-A83N-01	PRAD	1-ERG	yes	yes	TCGA., 2015	2.4409	2.238	3.0578	1.3127	1.7121	1.9734	0.2833	0.7178	-0.139	8.303	1.5069	0.9509	0.2367	0.196	-3.657	-0.5217	1.343	1.2627	0.889	-6.7401	-5.2049	-2.8231	-1.9336	-1.0645	-3.8629	-5.1092	-3.5408	-1.503	-0.3128	1.2846	-0.1109	-3.0668	-0.2945	-2.0643	-4.2077	-0.399	0.9421	0.53	0.3905	-1.5083	0.1252	-1.8709	1.0104
TCGA-2A-A8VL	TCGA-2A-A8VL-01	PRAD	1-ERG	yes	yes	TCGA., 2015	3.1305	3.1887	3.2014	2.7502	2.1323	2.408	0.8911	1.0987	0.6267	9.3393	1.4863	1.4789	-0.2897	-0.0262	-4.3845	-0.6052	1.0609	-1.4622	-1.5306	-9.7853	-7.571	-3.9624	-3.4483	-1.9121	-4.1401	-5.0076	-3.0338	-1.7505	-0.6645	0.2359	0.1582	-3.0671	0.4967	-2.354	-2.657	-0.3602	0.1036	0.1457	2.6115	-0.7558	0.4228	-0.3616	2.8288
TCGA-J4-A67T	TCGA-J4-A67T-01	PRAD	1-ERG	yes	yes	TCGA., 2015	1.6135	1.6638	1.376	1.7012	-0.4223	0.9254	0.1814	0.0232	0.1476	8.0149	1.5647	0.8613	-1.6352	-0.1887	-4.4464	-0.8785	1.045	0.6215	-0.382	-9.3135	-6.97	-1.967	1.1571	1.1699	-2.544	-0.1574	0.6179	-0.7334	0.7945	2.3671	0.9972	-2.0278	0.5472	-2.2307	-0.4335	-0.4752	0.368	0.0413	2.3734	0.5292	0.2007	0.3911	2.1201
TCGA-G9-6377	TCGA-G9-6377-01	PRAD	1-ERG	yes	yes	TCGA., 2015	1.096	1.8283	1.3643	1.0688	0.4433	0.9901	0.1458	1.1718	0.1682	7.1586	1.0492	0.6831	-0.8662	0.9841	-4.8173	0.2536	0.6902	0.5716	0.4463	-9.012	-6.7105	-1.2509	0.5096	0.1987	-2.0696	-1.4215	-0.3914	0.3533	0.5286	1.8634	0.3594	-1.5303	-0.4445	-1.8508	-1.6093	-1.0476	0.1028	0.0092	0.9802	-1.1221	0.4159	-1.0414	1.6227
TCGA-HC-7747	TCGA-HC-7747-01	PRAD	1-ERG	yes	yes	TCGA., 2015	2.1599	2.2845	1.8799	1.356	0.5899	1.8853	0.6984	0.6572	0.5924	10.0537	1.4695	0.352	-0.8947	0.1949	-4.7951	-0.334	0.3049	-0.199	-0.7974	-9.174	-6.8255	-0.5496	-1.3581	-0.123	-1.2911	-1.4363	-0.3652	-0.3464	-0.2692	-1.8843	0.3151	-1.3662	-0.8744	-2.5341	-1.8359	-0.9832	0.3013	-0.0957	0.8163	0.2599	0.3624	0.1714	1.6531
TCGA-KK-A8IH	TCGA-KK-A8IH-01	PRAD	1-ERG	yes	yes	TCGA., 2015	2.5849	2.6268	2.2467	1.353	1.1115	0.6876	0.8017	0.1744	0.853	7.151	0.9231	-0.201	-0.2148	0.5343	-3.9011	0.1626	0.5479	0.1546	-0.2816	-7.9652	-6.4221	-1.8113	-1.6577	-1.4292	-2.3364	-2.253	-0.6803	-0.0828	-0.5383	-1.0359	-0.2414	-0.7278	-1.1197	-2.2901	-2.1867	-1.1514	0.128	0.1301	0.5281	-1.4611	0.2781	-1.5258	1.6962
TCGA-G9-6336	TCGA-G9-6336-01	PRAD	1-ERG	no	yes	TCGA., 2015	2.2253	2.4627	2.1264	2.1364	1.0454	1.8587	0.2731	0.7309	0.0575	8.8169	0.859	0.5447	-0.7088	-0.1367	-4.6704	-0.6816	-0.2074	-0.5916	-1.1283	-9.4693	-7.0988	-3.2691	-1.8356	-1.3478	-2.5235	-4.5817	-3.0258	-1.2176	-1.0827	-0.2583	0.3462	-1.1348	0.4661	-1.5669	-1.047	-0.165	0.1718	0.3347	2.0334	-0.3071	0.4516	0.3044	1.9974
TCGA-EJ-7315	TCGA-EJ-7315-01	PRAD	1-ERG	yes	yes	TCGA., 2015	1.5687	1.3302	0.8529	0.3995	-0.5582	0.9387	-0.7469	1.1327	-0.1561	7.215	1.603	-1.5663	-0.9462	0.597	-1.8256	-0.9766	-1.0813	-1.5972	-0.2364	-7.177	-4.725	1.5367	-0.7687	-0.0516	-0.6973	-1.8092	-1.0248	2.1518	0.451	-4.3947	-0.9414	0.2797	-2.8702	-0.1253	1.7392	0.0707	-0.0278	1.1626	1.1884	0.3284	0.6923	0.9943	0.6236
TCGA-HC-A632	TCGA-HC-A632-01	PRAD	1-ERG	yes	yes	TCGA., 2015	1.0937	0.648	0.4377	-1.1961	0.3348	0.2416	-0.5562	0.1945	0.5322	7.5362	2.1182	-1.3587	-0.1602	1.3378	-1.426	0.004	1.111	-0.3958	-0.4722	-5.7424	-4.4606	1.8281	-1.0138	-0.5011	-2.0672	-1.6771	-1.0216	-0.2714	0.6431	-4.342	-0.3167	-1.9975	-2.4372	-0.9	-0.0302	-0.8739	0.9239	1.1088	1.3377	1.5669	-0.3298	0.5268	-0.1613
TCGA-HC-7821	TCGA-HC-7821-01	PRAD	1-ERG	yes	yes	TCGA., 2015	2.4879	1.4797	1.2066	0.5196	-1.2099	0.6128	-0.3944	1.184	0.4941	8.3195	1.7801	-0.3968	-1.7532	0.5284	-1.3509	-1.4066	0.8083	-1.1282	-0.7931	-8.624	-4.832	-0.2778	-0.8094	-0.8617	-2.224	-2.143	-0.7882	0.9124	-0.2029	-1.2221	-0.3127	-1.4297	-0.3265	1.1225	1.8757	1.3017	0.3057	1.2191	0.819	1.8299	0.9575	0.8905	2.2424
TCGA-KC-A4BV	TCGA-KC-A4BV-01	PRAD	1-ERG	yes	yes	TCGA., 2015	1.7491	1.3173	0.691	-0.3275	-0.3115	0.8609	-0.52	-0.0423	0.0897	7.0525	1.6937	-0.1128	-1.0893	1.3333	-0.834	-1.5559	-0.358	-1.3436	-0.3145	-7.0252	-4.1488	-1.1831	-1.8192	-1.0258	-3.2263	-1.548	0.1085	-0.6303	0.0374	-2.5305	0.2273	-1.5485	-1.5353	-0.0888	1.7147	0.5379	1.0633	1.9107	2.6601	2.1028	1.4032	1.2719	1.1395
TCGA-HC-7081	TCGA-HC-7081-01	PRAD	1-ERG	yes	yes	TCGA., 2015	3.0457	2.2285	1.9579	1.5851	-0.9674	2.2001	-0.2598	1.2088	-0.362	7.7229	1.7511	-1.9643	-3.4292	0.4028	-0.7211	-0.653	-0.153	-2.7297	-2.6219	-9.4921	-6.1343	-1.3832	-1.5728	-1.1882	-1.2756	-4.6496	-4.0665	2.5525	0.0435	-4.3398	-0.6346	1.2018	-1.5019	1.7089	3.9608	0.9305	0.695	1.3941	3.0451	3.149	1.5673	2.1573	1.2527
TCGA-J4-A6M7	TCGA-J4-A6M7-01	PRAD	1-ERG	yes	yes	TCGA., 2015	1.6625	0.6892	1.0278	-0.2376	-4.057	0.4595	-1.8468	1.6042	1.9891	9.1881	2.6242	-1.7615	-2.67	1.3352	1.7609	-0.9564	0.0299	-1.0587	-1.0164	-5.9893	-2.6659	-3.4544	-2.7509	-1.3036	-3.8713	-7.4546	-6.2412	0.5151	-0.6137	-2.8194	-1.4436	-1.1838	-1.5166	-0.2095	-0.8382	1.3096	1.7361	1.4098	1.9316	5.0118	1.3894	0.8	0.4488
TCGA-EJ-7327	TCGA-EJ-7327-01	PRAD	1-ERG	yes	yes	TCGA., 2015	2.2434	1.3232	0.9291	-0.1759	-2.8532	0.3374	-1.659	0.6234	0.4744	7.7805	1.5485	-1.7641	-1.7892	0.8556	1.2584	-1.0581	-0.2317	-1.2009	-0.7485	-6.1135	-2.6174	-2.5724	-2.9431	-1.3471	-3.011	-4.6656	-3.2222	-0.4037	-0.6943	-4.4079	-0.895	-1.3141	-1.921	-0.3766	1.6618	1.0337	1.0806	1.0607	2.2867	3.2264	1.2063	1.2792	0.413
TCGA-EJ-5495	TCGA-EJ-5495-01	PRAD	1-ERG	yes	yes	TCGA., 2015	1.5732	0.8596	0.3308	-0.3877	-1.0012	0.9978	-1.3655	0.3746	0.2054	8.5976	1.4396	-2.0241	-3.8976	0.2225	-0.0621	-1.1391	-1.0071	-2.3618	-1.5869	-7.7413	-4.8062	-0.799	0.305	0.1028	-1.2624	-2.312	-2.7218	2.5639	0.7385	-0.951	-0.7424	-0.5623	-1.4192	1.4195	2.598	0.7639	0.5708	1.273	2.3982	4.4522	1.2623	1.6841	0.2574
TCGA-EJ-7785	TCGA-EJ-7785-01	PRAD	1-ERG	yes	yes	TCGA., 2015	2.52	1.4569	0.9141	0.2266	-3.2406	0.7909	-1.3654	0.2751	0.5906	8.8451	1.8919	-1.3717	-3.6579	0.2873	-0.5517	-2.4849	-0.1087	-2.0026	-2.9231	-8.9703	-5.4167	-2.0141	-0.4061	-0.2839	-1.2232	-3.5009	-3.6291	1.7678	0.5349	0.4901	0.0821	-0.9329	-0.1449	-0.7027	1.8692	0.6777	1.1872	1.1965	3.9542	4.0887	1.0185	2.6493	0.599
TCGA-EJ-5527	TCGA-EJ-5527-01	PRAD	1-ERG	yes	yes	TCGA., 2015	1.9799	1.3501	0.2957	0.0407	-0.8202	0.593	-1.2235	1.3819	1.1309	8.496	3.0197	-1.4275	-3.4543	0.3909	-1.4383	-1.3676	-1.2449	-1.9717	-2.2477	-8.7118	-5.6229	-0.8064	0.0418	-0.4903	-1.0634	-3.777	-3.4672	1.6009	1.1228	0.1739	0.1459	-1.1926	-0.4889	-0.036	1.4663	0.9725	0.5876	1.0121	1.1455	3.7697	1.651	0.8287	0.4435
TCGA-EJ-5526	TCGA-EJ-5526-01	PRAD	1-ERG	yes	yes	TCGA., 2015	1.7502	1.4107	0.9301	0.1907	-2.4605	0.6168	-1.0454	0.8628	0.4531	9.6292	2.4673	-1.6353	-2.5908	0.5148	-0.1216	-0.7085	-0.7918	-2.6743	-2.6163	-6.6212	-3.7696	-1.9795	-0.2612	-0.8794	-1.1635	-2.3169	-1.5202	0.6011	-0.0339	-0.9609	0.2524	-1.2911	-0.0822	-0.3268	0.4577	0.2642	-0.1026	0.5829	1.144	3.7959	1.1751	0.7264	1.4384
TCGA-EJ-5524	TCGA-EJ-5524-01	PRAD	1-ERG	yes	yes	TCGA., 2015	2.2151	1.4253	0.8786	-0.5183	-1.4951	0.8484	-0.6472	0.6428	0.454	9.528	2.4316	-1.5263	-2.5726	0.628	-0.0339	-0.9565	0.3222	-2.1588	-0.7849	-7.0649	-3.8451	-1.0633	-1.0018	-0.7565	-1.857	-3.2526	-2.524	0.6217	0.4402	-2.4084	0.164	-1.901	-1.3196	-0.3003	1.0217	0.5557	0.317	1.3085	1.207	3.4407	1.3869	0.5521	0.2711
TCGA-QU-A6IP	TCGA-QU-A6IP-01	PRAD	1-ERG	yes	yes	TCGA., 2015	1.9667	1.4282	2.229	0.5202	-3.4666	1.2766	-0.8647	1.0347	0.7389	9.2149	2.554	-0.1142	-2.9293	0.6511	-0.8444	-1.7069	-0.557	-1.8259	-3.068	-8.4496	-5.0397	-2.5685	-1.4822	-0.7112	-2.9106	-4.7267	-3.1551	-0.0005	-0.7867	-0.0481	0.4746	-1.0741	-0.4	-1.4214	-0.7971	0.2071	1.835	1.3814	2.5285	3.3197	0.661	0.9214	0.757
TCGA-EJ-7783	TCGA-EJ-7783-01	PRAD	1-ERG	yes	yes	TCGA., 2015	1.4866	1.1626	0.1704	0.0045	-1.4927	0.4176	-1.3327	0.5631	0.599	9.1093	1.5219	-1.5654	-2.9835	0.3736	0.8286	-1.3042	-0.6439	-1.5949	-2.6033	-7.8175	-4.5207	-2.8326	-1.6576	-0.9078	-1.9812	-4.9821	-4.3464	0.6022	0.0546	0.1821	-0.0937	-1.8455	0.344	-0.8895	-0.5617	1.6837	1.2778	1.7563	2.7185	4.7212	1.2981	1.5196	0.8419
TCGA-EJ-5508	TCGA-EJ-5508-01	PRAD	1-ERG	yes	yes	TCGA., 2015	1.8978	1.6331	1.4853	0.5912	-1.7365	0.4368	-0.7111	1.3136	0.7066	9.1857	2.3499	-1.0849	-2.61	0.5238	-1.0196	-0.6401	0.3523	-1.3809	-1.0071	-7.3858	-4.4542	-0.6563	-0.1656	-0.0596	-1.6281	-3.1061	-3.0335	1.122	0.0185	-0.2423	-0.4515	-1.5259	-1.0769	-0.9179	-1.3226	0.3859	0.4523	0.696	0.4876	3.2422	1.0846	0.6528	0.4576
TCGA-EJ-5497	TCGA-EJ-5497-01	PRAD	1-ERG	yes	yes	TCGA., 2015	2.8099	1.9414	1.7595	0.9402	-1.6267	0.8251	-0.9551	1.3047	0.4651	9.492	3.4687	-1.0393	-2.6176	0.5419	-1.904	-0.8361	0.3374	-1.489	-2.7792	-8.4758	-5.7533	-2.567	-0.9658	-1.2018	-1.9133	-5.4338	-4.2336	0.6286	0.2467	-0.706	-0.7619	-1.4473	-0.4842	-0.7251	-0.3856	0.8868	0.3922	0.9423	1.097	2.4709	0.2963	0.3018	1.2397
TCGA-EJ-A65F	TCGA-EJ-A65F-01	PRAD	1-ERG	yes	yes	TCGA., 2015	1.8219	1.4664	1.4361	0.3308	1.1197	1.5103	0.0666	1.6581	0.8691	8.0897	1.4432	-0.9179	0.0751	0.6878	-1.3579	-1.9138	0.3427	0.0985	-0.5379	-6.8305	-4.8483	-1.8472	-1.9562	-1.2765	-3.5744	-3.6802	-2.5047	-0.3833	0.2152	0.5006	0.0339	-2.389	-0.4498	-0.4073	-0.5559	0.6014	1.1772	1.0307	0.7204	1.9809	0.7367	-0.3628	0.8189
TCGA-EJ-7321	TCGA-EJ-7321-01	PRAD	1-ERG	yes	yes	TCGA., 2015	2.158	1.8763	1.6201	0.1912	0.6247	0.283	-0.4582	0.7443	0.4513	8.3164	2.3263	-0.5774	-0.7313	1.0006	-1.0199	-1.9677	0.9039	1.1415	0.9951	-6.4693	-4.3066	-0.5738	-0.8363	-0.1793	-2.8007	-2.4563	-1.5025	-0.4154	0.3047	0.1438	-0.6693	-3.0725	-1.4178	-2.5856	-4.0636	-0.4928	0.9719	0.5154	-0.5585	0.5596	0.6729	-1.1083	0.6295
TCGA-CH-5764	TCGA-CH-5764-01	PRAD	1-ERG	yes	yes	TCGA., 2015	1.8986	1.2635	1.0517	-0.3333	-0.5443	0.8751	-1.2379	0.5367	0.7366	8.6971	2.5125	-1.0113	-1.8013	0.7754	-0.6334	-0.5231	0.0431	0.2711	0.4069	-6.9809	-4.3493	-1.3151	-1.0834	-0.2871	-2.7259	-3.2118	-2.5476	0.6094	0.4769	2.5235	0.5701	-2.4014	-0.5829	-1.7362	-2.2073	-0.1827	0.9719	1.1624	0.5737	2.2548	1.3481	-0.3009	1.0087
TCGA-CH-5790	TCGA-CH-5790-01	PRAD	1-ERG	yes	yes	TCGA., 2015	2.5798	2.3147	1.7234	0.3943	-0.8186	0.1481	-0.3018	0.0754	1.1359	8.8804	2.9574	-0.4888	-1.0372	1.1168	-1.1793	-0.7131	0.5345	-0.277	-0.6867	-8.1518	-5.6424	-3.079	-0.2701	-0.7679	-2.3068	-5.6141	-4.1177	0.5852	-0.3486	-0.0563	-0.4348	-2.1729	-0.9979	-2.0786	-3.097	-0.8652	0.8938	0.5949	-0.3172	1.2098	1.0864	-0.3961	1.8221
TCGA-EJ-5506	TCGA-EJ-5506-01	PRAD	1-ERG	no	yes	TCGA., 2015	2.837	1.9121	2.1801	0.7422	0.0765	1.4537	-1.2474	0.8296	1.6117	10.4109	3.3644	-1.868	-1.6558	1.0392	-1.4546	-1.0502	-0.3632	-2.5554	-1.7229	-8.6969	-5.214	-3.55	-2.1998	-2.0412	-3.4764	-3.0188	-1.0382	-1.1705	-1.0349	-3.3807	-0.9633	-2.9989	-0.5856	-2.8862	-3.0004	-0.0101	-0.0616	0.0106	1.6583	2.1568	0.9936	0.7521	1.3614
TCGA-CH-5791	TCGA-CH-5791-01	PRAD	1-ERG	yes	yes	TCGA., 2015	1.4712	2.1192	1.173	-0.578	0.5172	0.3335	-0.9261	0.6349	1.3641	8.5475	2.2327	-1.0822	-0.4599	1.5575	-1.3771	0.6797	0.4973	-0.4415	-0.9248	-6.255	-4.0746	-2.6858	-1.6625	-1.1961	-2.4334	-3.5498	-2.2449	0.0848	-0.2263	-4.0292	-0.0768	-1.5193	-2.599	-1.0046	-1.6771	0.0218	0.702	1.3251	-0.1629	1.0059	0.5706	-0.3906	1.752
TCGA-EJ-5522	TCGA-EJ-5522-01	PRAD	1-ERG	yes	yes	TCGA., 2015	2.5461	1.9911	1.8097	0.255	-0.4888	0.2291	-0.8237	0.6565	0.8976	9.6243	3.0588	-1.7183	-2.862	0.7432	-0.1073	0.0099	-0.0845	-1.697	-1.7621	-6.9094	-3.5708	-0.8994	-1.4966	-0.9059	-2.1536	-2.9699	-2.2156	0.4284	-0.3797	-3.7367	-0.4508	-2.1101	-2.278	-1.779	-1.1007	0.3564	0.1347	0.7924	0.8244	2.2353	0.6495	0.2638	1.7333
TCGA-EJ-5542	TCGA-EJ-5542-01	PRAD	1-ERG	yes	yes	TCGA., 2015	2.4816	2.0863	2.0726	0.2351	-0.6791	1.2128	-0.8935	0.7184	0.9263	9.5114	2.9012	-1.766	-2.844	0.6638	-0.3462	-0.2992	-0.3064	-1.1061	-0.7054	-6.7458	-3.8536	-2.2505	-1.9161	-1.2642	-2.6335	-5.5086	-4.6571	0.3997	-0.1304	-4.4025	-0.5561	-2.3604	-1.9164	-0.9167	-0.3571	-0.0026	0.4087	1.2219	0.6571	2.3694	0.174	-0.0538	1.3363
TCGA-HC-7818	TCGA-HC-7818-01	PRAD	1-ERG	no	yes	TCGA., 2015	1.84	2.0489	2.1258	1.413	-0.7734	1.9444	0.2482	0.6534	0.6831	8.8425	2.1545	-0.0267	-1.7367	0.8838	-2.488	-1.5259	0.5747	-0.172	-1.0227	-8.9021	-6.1694	-1.3457	0.1035	0.4169	-1.6591	-2.9936	-3.1768	0.1098	-0.4957	0.014	0.3707	-1.205	-0.8463	-1.5742	-1.3849	0.2875	0.2886	-0.095	2.4028	0.3839	0.124	0.5398	0.3508
TCGA-EJ-7797	TCGA-EJ-7797-01	PRAD	1-ERG	yes	yes	TCGA., 2015	1.4437	1.6322	1.2251	0.9056	-0.9383	1.9309	-0.4529	0.1625	0.0516	9.064	1.9889	-0.6397	-1.0705	1.1105	-2.7472	-0.6219	1.0208	0.0198	-0.3047	-8.2041	-5.7154	-3.1109	-1.8632	-0.6526	-2.3454	-3.3238	-1.9291	0.2421	-0.4373	-0.6638	-0.4528	-1.8944	-0.8107	-1.3579	-2.1883	0.239	0.8884	1.1141	1.8453	0.8841	0.2708	0.412	1.4783
TCGA-HC-8260	TCGA-HC-8260-01	PRAD	1-ERG	yes	yes	TCGA., 2015	2.956	2.4071	2.4394	1.4391	-0.1011	2.2095	0.2443	0.8689	0.4066	8.5361	2.3725	-0.6794	-1.3337	-0.1355	-3.3185	-1.4328	0.2779	-1.4404	-0.3168	-9.2659	-6.9205	-3.1924	-2.689	-1.7686	-3.0976	-4.0098	-2.029	-1.6518	-0.8863	-2.8557	0.3695	-1.7694	-0.4214	-1.8279	-1.1315	-0.2096	-0.0736	0.2156	2.1562	0.7827	0.1104	1.0043	2.4898
TCGA-EJ-5512	TCGA-EJ-5512-01	PRAD	1-ERG	yes	yes	TCGA., 2015	2.0093	1.686	1.9487	0.5963	0.5943	1.9846	-0.1872	0.8732	0.4547	9.5222	1.8493	-0.5608	-1.3352	0.3007	-3.6559	-0.3774	0.1183	-0.8333	-0.6744	-8.7569	-6.3605	-3.4323	-3.1712	-1.555	-3.0161	-3.9318	-2.185	-1.4373	-1.0052	-2.5465	0.0096	-2.4358	-0.7485	-2.6721	-2.4889	-0.3186	0.4207	0.6164	2.9395	1.6595	-0.2472	0.1938	1.8147
TCGA-EJ-5525	TCGA-EJ-5525-01	PRAD	1-ERG	yes	yes	TCGA., 2015	1.4405	0.7402	1.1396	-0.9418	-0.2701	-0.0247	-0.8681	0.6202	-0.075	7.7095	1.4705	-1.2398	-0.6198	-0.4355	1.5682	0.4344	0.682	1.7769	1.9695	-1.0721	0.4349	-2.2197	-1.6635	-2.2133	-2.478	-7.3897	-6.3826	0.7157	-0.2997	-1.7163	-0.8693	-1.2538	-1.3711	0.6512	4.4959	-0.2127	1.9358	1.5391	0.2252	3.1692	1.7682	-0.0304	0.1234
TCGA-YL-A8SF	TCGA-YL-A8SF-01	PRAD	1-ERG	yes	yes	TCGA., 2015	0.8736	0.6762	0.9068	0.4462	1.4435	0.6956	-0.6759	0.2851	-0.4657	6.0948	0.8513	-0.9742	1.004	0.0943	-0.5553	-2.3075	0.0586	0.3059	0.6307	-3.2847	-2.6705	-2.5069	-2.9586	-2.4815	-3.0969	-6.1622	-4.4839	-0.7578	-1.1469	-3.7955	-1.1114	-0.0552	-1.7227	-0.6747	2.9636	-0.8408	1.3062	1.9752	1.9159	2.1446	1.0988	1.1782	-0.272
TCGA-J9-A8CM	TCGA-J9-A8CM-01	PRAD	1-ERG	yes	yes	TCGA., 2015	1.6126	1.5057	1.5214	-0.3957	2.7668	1.4862	0.1646	0.1749	-0.3311	7.3272	0.1715	-0.6364	-0.1302	0.1843	-1.0653	-1.3688	-0.0184	1.2622	0.6209	-5.4295	-4.3457	-2.9381	-3.2097	-2.3004	-3.2355	-5.5043	-3.9237	-0.6395	-1.3846	-3.1249	0.156	-0.8673	-0.1996	-0.4876	3.3992	-1.0199	1.1714	0.5552	4.0367	1.4867	0.3244	1.0922	0.0339
TCGA-EJ-5530	TCGA-EJ-5530-01	PRAD	1-ERG	yes	yes	TCGA., 2015	2.2189	1.496	1.6355	0.4511	-1.6041	0.8203	-0.9564	0.5985	0.6939	8.1367	3.0069	-0.9759	-1.0632	1.3661	-0.6275	-0.8519	0.2619	-0.369	0.2024	-7.4591	-4.3706	-3.2516	-2.6111	-1.718	-3.3673	-7.0545	-5.672	-0.3256	-0.4327	-3.7068	-0.7076	-1.8476	-1.9641	-0.9987	-1.3578	0.4091	1.0826	1.3957	5.5885	1.8966	1.0272	0.7229	1.557
TCGA-VN-A88K	TCGA-VN-A88K-01	PRAD	1-ERG	yes	yes	TCGA., 2015	1.5096	1.5908	2.0167	0.5243	1.8541	1.4502	-0.2978	1.3779	0.6533	7.0893	1.1709	0.8378	1.2255	0.7221	-2.584	-1.0954	1.278	1.6277	1.2551	-6.6137	-5.1001	-3.8438	-2.1841	-1.5374	-3.9048	-4.3934	-2.0256	-0.4328	0.271	-1.1284	-0.7177	-2.2988	0.3207	-0.3324	-0.458	-0.0943	1.8674	0.693	2.2446	1.1751	1.584	-0.0346	0.6617
TCGA-KK-A7B1	TCGA-KK-A7B1-01	PRAD	1-ERG	yes	yes	TCGA., 2015	1.8541	2.1744	2.7249	2.4918	0.3304	2.0355	-0.2183	0.9156	-0.8364	8.4994	1.1046	-0.1748	0.0438	-0.3438	-3.3843	-1.2713	0.5068	0.641	-0.1503	-7.4741	-6.0382	-2.5791	-2.2738	-1.8908	-2.1571	-5.0535	-4.3389	0.4016	-0.5336	-0.6586	-0.2497	1.0692	-0.129	0.0246	2.0716	-0.0575	1.0925	0.1419	3.1304	1.1232	0.7489	0.75	0.606
TCGA-VN-A88L	TCGA-VN-A88L-01	PRAD	1-ERG	yes	yes	TCGA., 2015	2.1401	1.9273	2.0903	2.6859	2.238	2.3215	0.2244	1.5738	-0.3519	8.2313	1.63	0.6747	-1.2141	0.2091	-2.9713	-1.354	0.7674	-1.0241	-1.2642	-8.9223	-6.4528	-3.8934	-2.9716	-2.2569	-2.7381	-6.8465	-4.8584	0.1987	-0.1195	0.0484	0.2567	0.8338	0.8896	0.629	1.1447	0.6548	0.646	0.5336	4.0476	0.8883	1.2874	0.2898	1.0593
TCGA-G9-6361	TCGA-G9-6361-01	PRAD	1-ERG	yes	yes	TCGA., 2015	1.9852	2.0109	2.0787	1.5549	1.1056	3.4248	0.3245	1.1489	-0.3821	7.5013	0.86	-0.3416	-0.0992	0.6172	-3.6665	-1.201	0.3886	-0.3322	-0.6504	-8.609	-6.9764	-4.1082	-3.5479	-2.2826	-3.7754	-6.3585	-4.1165	-1.006	-0.5885	-3.6476	-0.2808	-0.8429	-0.105	-1.1295	1.2992	-1.1741	0.8594	0.5701	4.9587	0.9392	0.4011	0.5335	1.443
TCGA-G9-6329	TCGA-G9-6329-01	PRAD	1-ERG	yes	yes	TCGA., 2015	1.0696	1.9121	1.733	0.3361	1.9428	2.2915	0.2638	1.1283	-0.3101	7.2572	0.2321	0.0317	-0.4549	0.4503	-3.9895	-1.1515	0.0097	-0.9084	-0.1519	-9.0949	-6.5541	-2.2683	-2.0378	-1.0867	-2.2425	-4.138	-2.9835	-0.5577	-0.324	-0.9137	0.0216	-1.6454	-0.5053	-0.744	-0.1517	0.1749	0.7215	0.6579	4.0654	1.2319	1.0253	1.0579	0.713
TCGA-G9-6365	TCGA-G9-6365-01	PRAD	1-ERG	yes	no	TCGA., 2015	1.0423	1.8726	2.3018	1.3192	1.7142	2.4215	0.4535	0.4526	-1.4314	7.1829	0.5479	-0.883	-1.1378	0.5984	-4.1419	-1.2314	-0.4659	-0.1914	-1.4669	-8.9441	-7.04	-2.369	-2.3758	-1.4121	-2.5565	-4.5471	-3.3378	-0.0629	-0.5903	-2.1867	0.37	-0.2556	-0.2199	-0.6586	2.1318	-0.7874	1.0352	0.9789	4.9682	1.9705	0.5772	1.1014	1.0429
TCGA-HC-A8D0	TCGA-HC-A8D0-01	PRAD	1-ERG	yes	yes	TCGA., 2015	0.6391	1.1565	1.6701	0.97	1.4166	1.8156	0.1699	0.5431	-0.3007	6.4154	0.7894	-0.6329	-0.0088	-0.0347	-2.8326	-1.8985	0.4731	1.2598	-0.5514	-6.6306	-5.5914	-1.529	-2.259	-1.3025	-2.0497	-3.5813	-2.5725	-0.5806	-0.922	-3.1487	-0.3452	-0.9217	-0.7307	-1.1813	0.483	-0.806	0.7326	-0.243	2.9147	0.5298	0.7329	0.9542	0.042
TCGA-G9-6364	TCGA-G9-6364-01	PRAD	1-ERG	yes	yes	TCGA., 2015	2.9659	2.1931	2.0855	1.5652	0.6889	2.1228	-0.5912	1.2969	0.314	7.5042	1.8303	-1.1155	-2.2261	0.2516	-3.4915	-1.8312	0.1656	-1.5879	-2.0124	-9.9317	-6.9107	-3.7968	-2.7634	-1.0987	-2.8405	-4.8545	-3.1513	0.0545	-0.4319	-4.321	-0.5549	-0.5239	-0.9313	-0.2176	0.4814	0.9695	0.6128	1.1794	4.1836	1.9389	0.097	1.4789	1.5173
TCGA-VP-A879	TCGA-VP-A879-01	PRAD	1-ERG	yes	yes	TCGA., 2015	2.2614	2.4725	1.8078	1.4228	0.4305	1.8352	-0.7025	1.3633	0.1447	7.422	1.2065	-0.4865	-1.6426	-0.1087	-2.3184	-2.3624	-0.4433	-1.8131	-2.0485	-10.6968	-7.6607	-4.8991	-3.2831	-2.0915	-3.4833	-6.4691	-4.7648	-1.8551	-1.0846	-2.7673	-0.6181	-1.5934	-0.0338	-1.6367	0.088	0.3212	1.2234	0.6784	5.396	1.7446	0.8974	2.2959	1.3013
TCGA-EJ-A7NK	TCGA-EJ-A7NK-01	PRAD	1-ERG	yes	yes	TCGA., 2015	2.3934	2.4134	2.6464	1.6253	0.0678	1.9747	0.5347	0.2447	0.2024	8.2808	0.7565	-0.6407	-1.6451	0.1623	-3.2841	-1.9721	-0.3485	-2.0406	-3.1136	-10.3277	-7.4296	-3.9763	-2.4373	-1.8047	-3.2401	-3.3324	-1.0326	-1.8015	-1.4706	-2.3779	-0.4109	-2.5012	0.1071	-1.9457	-1.1446	-0.2433	1.0163	1.1179	5.9552	1.4339	1.0498	2.2518	1.9433
TCGA-M7-A720	TCGA-M7-A720-01	PRAD	1-ERG	yes	yes	TCGA., 2015	3.0158	3.2287	2.8862	2.6731	0.6036	2.5588	0.1532	0.3531	0.3369	8.8098	1.567	-0.4846	-1.2572	0.0172	-4.0086	-1.3045	-0.2717	-2.1151	-1.8445	-10.195	-7.8197	-4.5932	-3.1951	-1.9985	-2.6656	-4.8738	-2.5697	-1.0887	-1.4144	-3.0665	-0.3097	-0.9383	0.0898	-2.2382	-1.6832	-0.4668	-0.1232	-0.2453	4.1565	0.8908	0.112	1.5438	1.8994
TCGA-XJ-A9DK	TCGA-XJ-A9DK-01	PRAD	1-ERG	yes	yes	TCGA., 2015	2.4293	2.7741	2.4512	2.4461	0.7043	2.4719	0.2388	0.0896	0.0342	8.3967	1.8705	-0.3006	-0.6169	0.0978	-3.391	-0.8615	0.0624	-0.6765	-1.7064	-8.2735	-6.3888	-4.0687	-3.2763	-2.5953	-3.2738	-5.4419	-3.1707	-1.1626	-1.2144	-1.867	0.0051	-1.3022	0.2733	-1.1056	-0.2684	-0.1702	-0.0145	0.1101	3.7816	0.6268	0.396	1.3287	1.8386
TCGA-G9-6385	TCGA-G9-6385-01	PRAD	1-ERG	yes	yes	TCGA., 2015	2.1801	2.2329	2.3264	1.5163	0.1953	2.3475	-0.27	0.2645	0.3642	8.4789	0.9097	-0.0038	-1.3664	0.441	-3.0688	-0.9097	-0.3687	-1.7831	-1.9071	-9.6098	-6.6226	-3.6872	-2.6018	-1.6883	-3.0203	-5.2653	-3.7317	-1.6188	-1.3296	-2.1348	0.0698	-1.4584	0.4193	-1.1114	-0.3908	-0.3068	0.5402	0.9342	4.0893	1.4288	0.0515	1.6104	1.6347
TCGA-G9-6342	TCGA-G9-6342-01	PRAD	1-ERG	yes	yes	TCGA., 2015	1.8969	2.62	2.4623	1.9301	0.0381	2.0517	0.0065	0.815	0.5604	8.3292	2.1972	0.2814	-0.4929	0.9376	-3.051	-0.3933	0.5423	-0.2565	-1.2197	-8.315	-6.1264	-3.6393	-2.7523	-2.0177	-3.4377	-5.8433	-4.0193	-0.082	-0.6658	-1.2783	-0.0278	-1.6297	-1.0809	-0.6428	-3.0733	0.5253	0.9225	0.9435	2.6101	-0.255	0.304	0.3954	1.6405
TCGA-KC-A7F6	TCGA-KC-A7F6-01	PRAD	1-ERG	yes	yes	TCGA., 2015	1.301	2.1973	1.9724	1.1586	1.7153	1.4042	-0.189	0.8216	-0.4227	7.3292	0.8942	0.4026	0.098	0.2911	-2.5498	-0.9992	1.1421	1.476	1.0975	-6.8627	-4.5927	-2.8009	-2.5141	-1.5622	-3.8278	-4.8281	-3.4927	-0.6819	-0.7064	-0.6105	-0.2977	-1.5636	-0.6839	-1.4369	-1.5406	-0.8153	1.0813	0.7551	2.7834	-0.2429	0.256	-0.3275	0.8501
TCGA-J4-A83K	TCGA-J4-A83K-01	PRAD	1-ERG	yes	yes	TCGA., 2015	2.5552	2.0277	2.5013	1.7864	0.9749	2.2738	0.304	1.0136	-0.1761	9.2745	1.8142	-0.0482	-0.8251	0.3064	-2.9047	-1.4482	0.5478	0.3194	-1.8002	-8.8501	-6.3429	-3.614	-2.8866	-1.6592	-3.5193	-6.3383	-4.317	-1.5227	-1.0266	-2.3289	-0.0734	-1.933	-0.7919	-1.7178	-0.81	-0.0699	1.0299	0.3672	4.2831	0.7448	0.1485	0.7168	1.1752
TCGA-G9-6351	TCGA-G9-6351-01	PRAD	1-ERG	yes	yes	TCGA., 2015	2.9061	2.6898	3.1093	2.2841	0.3118	2.224	0.9194	1.3341	0.5546	8.4769	1.3512	0.8347	-0.8088	0.5538	-4.1449	-0.5642	0.4849	-0.9378	-1.0561	-9.4811	-7.1154	-3.865	-3.1094	-1.6993	-3.2681	-5.7872	-4.0571	-1.2647	-1.2372	-2.0141	-0.0496	-1.9495	-0.2208	-2.249	-2.1079	-0.5596	0.4812	0.6241	2.9216	0.0493	0.1809	0.0203	2.4645
TCGA-EJ-A46D	TCGA-EJ-A46D-01	PRAD	1-ERG	yes	yes	TCGA., 2015	2.3317	1.4511	3.0974	2.0471	1.0826	3.1451	0.5537	0.9805	0.3227	8.4844	1.0179	-0.2833	-0.8024	0.5374	-3.3537	-1.6768	0.2485	-0.2691	-0.4137	-9.1692	-7.2015	-3.5488	-2.7317	-2.0431	-3.1208	-6.1903	-4.6388	-0.9913	-1.331	-3.508	-0.5074	-2.202	-0.4231	-2.304	-2.255	-0.3064	0.8685	0.4867	3.6306	0.7247	-0.6776	0.7272	1.5286
TCGA-G9-6353	TCGA-G9-6353-01	PRAD	1-ERG	yes	yes	TCGA., 2015	2.8825	2.2481	2.7316	2.1165	1.0296	3.2432	0.6416	1.0536	0.3526	8.1259	1.3634	0.3021	-0.8169	-0.1593	-4.2901	-1.3733	-0.4386	-1.1303	-3.118	-11.0373	-8.065	-4.1968	-3.8493	-2.6204	-3.6451	-6.8606	-4.6002	-2.0119	-1.1059	-2.9277	-0.309	-2.2113	0.2687	-1.8085	-1.2961	0.0198	0.7821	0.3582	5.518	0.7943	0.5969	1.9104	2.444
TCGA-J4-8198	TCGA-J4-8198-01	PRAD	1-ERG	yes	yes	TCGA., 2015	2.9178	2.227	2.2848	1.3099	0.0046	1.2362	-0.682	0.5544	0.4807	8.2933	2.1095	-1.5152	-1.3178	0.5091	-0.8923	-2.523	-0.3373	-0.9253	-0.1137	-7.3842	-5.2526	-3.7219	-2.8521	-2.2697	-3.7155	-6.7642	-5.0989	-0.8151	-1.0953	-4.7559	-0.8366	-1.987	-1.4296	-0.6543	-0.2809	0.8815	0.8697	1.1211	2.6306	2.7007	0.4072	1.2758	0.9413
TCGA-HC-7232	TCGA-HC-7232-01	PRAD	1-ERG	yes	yes	TCGA., 2015	2.7737	2.1078	2.2429	1.2569	0.7571	1.7343	-0.3984	1.0901	1.5199	8.0716	2.2667	-0.2919	-0.7383	0.6203	-2.1007	-1.0205	0.4469	-1.0182	-1.1254	-8.7754	-6.086	-4.1526	-3.1559	-2.1557	-3.099	-6.1971	-4.3445	-0.8062	-0.6439	-4.989	-0.8959	-1.6278	-2.0305	-0.065	-0.6717	1.2781	0.9289	1.4436	2.7345	1.1121	1.0251	1.0401	0.7362
TCGA-2A-A8VV	TCGA-2A-A8VV-01	PRAD	1-ERG	yes	yes	TCGA., 2015	2.247	2.5981	3.0179	1.0946	2.4518	2.4913	0.0206	1.4477	0.0521	8.3558	1.6542	-0.8308	0.5855	0.3517	-2.2763	-1.1128	-0.6568	0.099	-0.1161	-6.7422	-4.8365	-4.4009	-3.6362	-2.6097	-4.4856	-7.9568	-5.5095	-1.445	-0.9978	-5.6538	-1.1099	-2.6747	-1.5656	-1.6082	-1.3458	-0.3139	0.8285	0.4901	3.3969	0.3972	-0.4035	-0.3105	1.5428
TCGA-EJ-7793	TCGA-EJ-7793-01	PRAD	1-ERG	yes	yes	TCGA., 2015	3.2529	2.9921	3.1347	2.2773	0.4992	3.1731	-0.3866	1.0671	0.8369	8.4447	2.0208	-0.3728	-1.1271	0.6065	-1.8952	-0.2057	0.087	-1.748	-1.6137	-8.0977	-5.4097	-4.2009	-3.2372	-2.3018	-3.0193	-6.6935	-4.1474	-1.8523	-1.8507	-6.1128	-1.1144	-2.4398	-1.2114	-1.8	-3.2102	0.14	0.1055	0.228	3.2986	0.9975	-0.5345	0.8024	2.301
TCGA-J9-A52B	TCGA-J9-A52B-01	PRAD	1-ERG	yes	yes	TCGA., 2015	0.7235	1.9725	1.2559	0.2038	0.9916	1.6982	0.2956	1.5323	-0.3273	6.6672	0.4377	0.173	0.5786	0.0675	-1.4896	-1.2984	-0.9114	-0.0909	0.3701	-5.4397	-4.2564	-2.44	-3.254	-1.8096	-2.8041	-2.992	-0.6631	-1.0479	-1.2968	-3.4148	-0.7761	-1.5217	-0.6315	-0.4381	-1.0239	1.7641	0.7456	0.6834	2.6891	-0.3443	-0.4906	0.8701	0.6623
TCGA-EJ-5521	TCGA-EJ-5521-01	PRAD	1-ERG	yes	yes	TCGA., 2015	2.6601	3.2642	3.082	2.1736	2.2333	2.7091	0.8918	1.3854	0.8251	7.1527	1.4596	-0.0779	-0.8228	-0.1265	-3.8536	0.1923	0.3537	-0.6919	-0.9159	-8.7182	-7.1751	-3.3398	-3.1543	-1.8508	-1.8379	-4.6011	-3.0128	0.317	-1.0729	-4.3468	-0.8538	-0.3616	-1.2608	-1.3597	-2.57	-0.7262	-0.5445	0.3592	2.8423	-1.2107	0.0535	0.3241	2.5792
TCGA-HC-7820	TCGA-HC-7820-01	PRAD	1-ERG	yes	yes	TCGA., 2015	2.6227	2.0688	2.5359	1.8967	1.3867	2.2913	-0.8595	0.4192	0.6077	8.7581	1.3528	-0.2667	-0.5796	0.9321	-3.3145	-0.1903	0.931	-0.0387	-0.9894	-9.2775	-6.6506	-3.4936	-4.005	-1.1744	-3.7869	-3.3744	-1.0537	-2.6085	-1.3492	-5.2513	-1.2327	-2.7877	-2.29	-2.6083	-4.9003	0.0469	0.5908	0.4989	1.5014	-0.4863	-1.2284	-0.0529	1.8403
TCGA-CH-5752	TCGA-CH-5752-01	PRAD	1-ERG	yes	yes	TCGA., 2015	1.0996	0.6762	1.7148	-0.6069	1.2529	1.405	-0.6628	0.4355	0.6821	7.9109	2.5908	-0.4722	0.3665	0.1002	2.8748	0.1892	0.4958	1.9283	0.9754	-0.8892	1.0993	-2.8826	-2.9144	-1.9665	-3.9332	-7.8194	-6.3561	-1.4222	-1.2177	-1.8517	-2.6968	-2.9677	-1.3139	-0.6285	-1.535	0.4864	0.4759	0.4549	1.1671	2.5735	0.5725	-0.9528	0.5509
TCGA-YL-A8SP	TCGA-YL-A8SP-01	PRAD	1-ERG	yes	yes	TCGA., 2015	1.7986	1.2939	1.1341	-0.4706	1.7353	1.9307	-1.0056	1.4476	0.598	7.9692	1.9814	0.4355	0.872	0.269	1.9984	0.0095	0.3205	2.6479	2.3367	-1.9495	-0.4636	-5.5797	-3.7445	-3.1348	-4.9074	-9.1158	-7.6533	-0.7528	-1.3672	-2.0608	-3.3146	-3.2075	0.1985	-0.0962	-1.9423	1.5577	0.8324	0.6023	2.4534	0.965	0.3855	-0.8633	0.0064
TCGA-EJ-8469	TCGA-EJ-8469-01	PRAD	1-ERG	yes	yes	TCGA., 2015	1.5705	1.6299	1.8815	-0.7294	0.3236	0.451	-1.0272	2.009	0.6183	7.9476	2.9752	-1.1319	0.4745	1.2485	1.6747	0.0193	1.2209	1.6827	1.9573	0.1354	1.1435	-2.4583	-2.5558	-3.064	-4.3004	-7.0191	-5.7623	-1.824	-1.1682	-2.8273	-2.6649	-3.6791	-1.2902	-1.9401	-3.3634	-0.597	0.3404	0.203	-0.8854	1.3108	0.4998	-1.2487	1.5264
TCGA-VP-A876	TCGA-VP-A876-01	PRAD	1-ERG	yes	yes	TCGA., 2015	2.2121	2.3903	2.2358	0.1296	1.9856	1.2193	-0.2055	2.5176	0.1202	8.7065	1.372	0.0538	1.5672	0.7433	1.6768	0.0778	1.2677	1.6572	1.4289	-1.518	-0.3421	-2.8812	-3.9312	-1.427	-5.1918	-7.2586	-4.8023	-1.1454	-1.4854	-1.6364	-1.4077	-3.955	-2.1853	-2.5149	-5.7252	-0.7048	1.1225	0.364	-0.421	-0.8139	0.375	-1.9113	0.6601
TCGA-YL-A8SL	TCGA-YL-A8SL-01	PRAD	1-ERG	yes	yes	TCGA., 2015	2.1362	2.6298	2.0976	-0.2569	1.9725	1.1225	-0.0987	0.4721	0.2755	8.1882	1.4548	0.0988	2.646	1.1392	1.4362	1.6213	1.1056	2.3633	2.4145	0.7758	1.0306	-4.2244	-3.4818	-2.4952	-5.1251	-7.6285	-5.6336	-1.9374	-1.4738	-3.423	-3.2181	-3.8272	-2.3542	-1.5906	-4.6515	-0.1705	1.6973	0.9999	-0.4706	-0.7637	0.2475	-1.062	1.5396
TCGA-KK-A6E1	TCGA-KK-A6E1-01	PRAD	1-ERG	yes	yes	TCGA., 2015	1.7307	2.0621	1.9104	0.4945	2.0267	2.1836	-0.0937	0.6885	0.3779	7.9242	1.7314	0.5939	1.1327	0.8863	-1.3635	1.7304	1.338	1.9252	-0.0587	-2.9365	-1.8927	-2.8403	-2.2317	-1.7383	-3.3553	-1.7181	1.0758	-1.0815	-0.9047	-0.9357	-1.8311	-2.6095	-1.4671	-1.2896	-4.7249	-0.6313	-0.4015	0.3637	-1.5356	-2.6199	0.6809	-1.7434	3.0141
TCGA-V1-A8WW	TCGA-V1-A8WW-01	PRAD	1-ERG	yes	yes	TCGA., 2015	2.859	2.429	2.2616	0.5457	0.7479	0.8775	1.3737	0.8547	0.7589	7.2446	0.5616	0.5538	-0.645	1.0372	-2.1147	1.7231	0.1687	-0.8499	-0.5258	-6.8573	-4.3319	-2.2717	-3.0458	-1.6767	-2.6917	1.5314	3.9769	-0.5184	-1.1889	-4.1585	-0.7652	-1.6936	-0.8193	-1.1516	-0.9684	-0.0951	-0.5081	0.4477	2.1743	-1.4883	0.5825	0.0885	4.3687
TCGA-2A-A8VT	TCGA-2A-A8VT-01	PRAD	1-ERG	yes	yes	TCGA., 2015	1.4655	1.1316	0.8094	-0.7169	-0.6175	-0.0144	-0.8896	0.8962	0.7998	8.7031	1.9109	-0.4729	0.3608	1.0707	0.292	-0.944	0.1978	0.1983	0.2152	-5.6013	-3.5799	-2.1951	-2.8747	-0.9728	-3.8044	0.1697	2.5642	-1.5685	-0.7729	-2.5953	-1.5403	-3.9374	-2.4339	-1.8494	-4.9676	0.9785	1.5007	1.9838	0.2778	1.3069	0.9443	-0.1216	0.8326
TCGA-YL-A8SA	TCGA-YL-A8SA-01	PRAD	1-ERG	yes	yes	TCGA., 2015	3.0365	3.2846	2.3744	0.9886	1.178	1.8428	0.0023	1.6649	1.361	7.5345	2.5485	-0.1128	0.4701	0.9688	-1.7614	0.9644	0.9735	-0.7989	-1.8907	-7.5957	-5.3071	-3.1052	-1.9086	-0.9375	-3.6518	-2.8515	-0.1379	-0.9101	-0.5052	-1.7711	-1.0427	-1.8121	-1.6508	-1.1771	-5.9779	0.4697	0.6773	0.9882	-0.8503	-1.2877	0.3501	-1.3487	2.8285
TCGA-EJ-5507	TCGA-EJ-5507-01	PRAD	1-ERG	yes	yes	TCGA., 2015	2.3527	2.7395	2.4447	0.8576	-0.8388	0.8846	0.1207	0.4091	0.835	8.5752	2.1955	-0.9983	-0.9895	1.1099	-1.145	1.1709	0.0174	-1.0949	-0.6285	-5.3807	-2.9185	-1.2247	-2.2005	-0.8713	-1.8443	-1.3676	-0.5186	-0.1012	-0.1245	-4.2422	-0.0633	-1.3763	-2.7145	-1.069	-1.7283	-1.023	0.2645	1.2279	0.0522	-0.122	0.3512	-0.2583	2.34
TCGA-HC-7231	TCGA-HC-7231-01	PRAD	1-ERG	yes	yes	TCGA., 2015	2.7724	2.9252	2.5655	1.475	0.1837	1.5455	0.3872	0.9871	0.7451	8.7014	2.434	-0.9727	-0.9889	0.9353	-2.4036	-0.7273	0.8984	-0.0567	-0.7148	-7.9603	-5.4455	-0.3222	-1.5623	-0.6171	-2.3615	-1.9802	-0.9109	0.1404	-0.1266	-4.0667	-1.0477	-1.6984	-2.8	-1.5981	-3.2045	-0.0897	0.0388	0.6243	-0.5232	-0.6299	0.4725	-0.8418	1.5277
TCGA-G9-6363	TCGA-G9-6363-01	PRAD	1-ERG	yes	yes	TCGA., 2015	2.1654	2.7004	3.5767	1.3758	4.424	2.8159	0.0571	1.0428	-0.127	8.253	2.1012	-0.4341	0.3482	0.3293	-4.9708	1.2126	0.7938	-0.283	1.0432	-4.8079	-4.9043	-2.993	-3.4705	-1.8588	-2.9575	-4.4877	-2.9977	-0.145	-1.2671	-4.4108	-0.4829	-2.0761	-1.4869	-1.338	-1.5486	-3.2486	-1.6565	-0.5506	2.8371	-1.7823	0.2321	-2.3838	1.6406
TCGA-CH-5769	TCGA-CH-5769-01	PRAD	1-ERG	yes	yes	TCGA., 2015	1.2159	1.0872	2.1961	0.4914	0.6367	1.088	0.3244	-0.0137	-0.5031	8.5018	1.6162	-0.9957	-1.4015	0.4986	0.2567	0.8901	0.1091	0.6822	0.4962	-1.6205	0.333	-2.746	-1.7848	-1.3737	-2.4137	-4.7059	-3.8376	-0.2305	-1.0144	0.704	-0.0637	-0.9491	0.1795	-0.9273	-0.2365	-0.7535	-0.1805	0.0964	1.5568	0.0845	0.8658	0.1376	2.9886
TCGA-HC-7213	TCGA-HC-7213-01	PRAD	1-ERG	yes	yes	TCGA., 2015	1.2575	1.8194	1.117	-0.8016	0.0765	1.0169	0.1058	0.3407	0.5351	7.4695	1.1622	0.2778	-0.2666	0.99	0.4081	0.7079	-0.1783	-0.0489	2.0498	-2.7222	-1.0561	-2.0607	-1.378	-0.6203	-2.7729	-3.1061	-1.6425	0.1013	-0.1968	-1.097	-0.0726	-1.5252	-1.1346	-0.4411	-0.727	-1.0382	0.5954	0.3305	0.8578	-0.8513	0.5883	0.2461	1.979
TCGA-EJ-8472	TCGA-EJ-8472-01	PRAD	1-ERG	yes	yes	TCGA., 2015	1.2266	1.4334	1.6893	-0.8497	1.1972	0.9184	-0.338	1.0608	0.1157	8.2883	1.8608	-0.3001	0.3524	0.85	0.904	-1.2211	-0.6073	-0.7362	-1.0082	-2.3428	-0.4017	-3.7735	-2.3763	-1.6746	-3.7817	-5.4509	-3.4009	-1.5434	-0.6623	-0.7381	-0.4582	-1.9979	0.0522	-1.3317	-0.9278	-0.3589	0.445	0.2984	1.2813	1.0876	1.5033	-0.8037	0.2821
TCGA-CH-5794	TCGA-CH-5794-01	PRAD	1-ERG	yes	yes	TCGA., 2015	2.0042	2.0145	1.5325	0.0731	0.5957	1.2406	0.4945	0.8098	0.9311	8.2439	0.5422	0.5063	-0.4563	0.793	-0.8126	0.3727	1.4305	1.0171	-0.6274	-4.8415	-2.6258	-2.6616	-2.097	-1.1255	-2.5168	-5.9148	-4.827	-0.914	-0.2863	0.4146	-0.7751	-1.4325	-0.1066	-1.2537	-2.6703	0.2707	0.7967	0.5068	0.8388	-0.2491	0.3547	-0.0806	1.0521
TCGA-VN-A88Q	TCGA-VN-A88Q-01	PRAD	1-ERG	yes	yes	TCGA., 2015	1.7765	1.7612	1.6197	0.6497	1.5485	1.2411	-0.2229	1.9774	0.5087	8.5241	1.9165	-0.0624	0.0716	1.2312	-1.3089	-0.9345	0.5406	1.2789	-0.1032	-7.1953	-4.9809	-3.1156	-1.8989	-1.262	-3.9749	-6.1541	-5.105	0.1212	-0.4376	1.287	-1.6983	-2.7981	-1.2077	-1.2064	-3.9873	0.419	1.66	1.6122	0.7269	-0.3815	0.913	-0.5586	0.3623
TCGA-CH-5765	TCGA-CH-5765-01	PRAD	1-ERG	yes	yes	TCGA., 2015	2.1504	1.7539	1.9952	0.4814	1.3014	1.2853	-0.8059	1.2302	1.3947	8.0595	2.8486	-0.2827	-0.5036	0.6562	-0.1922	-0.0994	1.4136	0.0617	-1.0135	-5.2862	-3.053	-3.6209	-2.3803	-1.419	-3.4681	-7.5625	-6.6372	-1.0803	-0.4873	-1.0591	-1.7176	-2.7535	-1.1776	-1.8288	-4.0811	0.0672	0.9538	0.366	0.5951	2.2758	1.0002	-0.8511	0.7228
TCGA-HC-7212	TCGA-HC-7212-01	PRAD	1-ERG	yes	yes	TCGA., 2015	2.8079	2.1276	1.9047	-0.0046	-0.8087	0.825	-0.932	1.1487	1.0824	8.2373	2.7307	-0.6336	-0.7825	1.2561	0.8334	-1.0794	-0.2907	0.9797	-0.3758	-5.6343	-2.667	-2.2779	-2.0794	-1.6043	-3.3549	-6.4856	-4.9632	0.8682	-0.0545	-2.244	-2.0546	-2.734	-1.3752	-0.3623	-1.8462	1.2261	1.2553	1.3591	-0.3306	1.7728	0.9676	-0.1442	0.8242
TCGA-KK-A8II	TCGA-KK-A8II-01	PRAD	1-ERG	yes	yes	TCGA., 2015	2.7854	2.6985	2.8726	0.4175	0.8074	0.4888	-0.0809	1.428	0.6279	9.1958	2.8765	0.7896	1.1445	0.8799	-0.7264	-0.588	1.4414	1.0611	0.7053	-4.3909	-2.3696	-3.5065	-2.6203	-1.8194	-4.523	-4.7061	-2.1377	-0.6729	-0.7312	0.1369	-1.8127	-3.7966	-1.5436	-1.7363	-7.2854	0.2912	0.6662	0.4065	-1.8002	-1.2865	0.3188	-1.2279	2.3536
TCGA-CH-5741	TCGA-CH-5741-01	PRAD	1-ERG	yes	yes	TCGA., 2015	2.4836	2.3453	2.8542	0.3845	1.5692	1.5191	0.1219	1.3393	1.1235	8.8294	2.8401	0.8703	1.4675	1.1753	-2.7844	0.8658	1.6368	0.4024	-0.4243	-5.5592	-4.7616	-4.706	-2.4534	-1.4809	-4.1183	-6.8798	-5.0613	-1.3963	-0.4896	-0.7285	-1.7493	-2.699	-0.76	-1.0855	-5.4796	0.196	0.6628	0.6718	-0.9128	0.218	0.9516	-1.9651	1.3139
TCGA-CH-5746	TCGA-CH-5746-01	PRAD	1-ERG	yes	yes	TCGA., 2015	2.2372	2.1362	1.686	0.7108	0.2577	1.0745	-0.1853	0.9382	0.7781	9.2483	2.6256	-0.5537	-1.1484	0.9209	-0.7999	-1.4043	0.9161	-0.3585	-0.0937	-6.2199	-3.6759	-3.7289	-2.2654	-1.8438	-3.5305	-6.3065	-4.2715	-0.8652	-1.0509	-1.2001	-0.3027	-2.9952	-1.5385	-2.221	-4.0641	0.3136	1.2936	1.1399	1.16	0.9918	0.2614	-0.1491	1.4678
TCGA-EJ-5496	TCGA-EJ-5496-01	PRAD	1-ERG	yes	yes	TCGA., 2015	3.0905	2.368	2.6519	0.2445	0.6526	1.3942	-0.3557	1.6512	0.9545	10.7293	1.9546	-1.092	-1.0242	0.8808	-1.4498	-0.5138	1.3169	-0.1552	-0.6931	-6.3122	-3.746	-3.4781	-3.316	-1.67	-3.7635	-5.5625	-3.5109	-1.8591	-0.5287	-3.18	-1.3109	-3.5946	-1.8419	-2.4004	-4.8623	0.0971	0.4117	0.3245	-0.0028	0.9856	0.0304	-0.4127	1.2858
TCGA-YL-A8HL	TCGA-YL-A8HL-01	PRAD	1-ERG	yes	yes	TCGA., 2015	3.1318	2.8099	2.5942	0.4116	0.8308	2.1316	-0.039	0.997	1.5689	9.569	2.3578	-0.0094	0.8076	0.5699	-0.8776	0.7041	0.3501	-0.4077	-1.3489	-6.1127	-3.8458	-4.4117	-3.9395	-2.2502	-4.8984	-6.8456	-4.3554	-2.3066	-1.0496	-2.094	-1.4111	-3.0953	-1.3453	-0.9174	-3.9723	0.3952	0.5038	1.357	-0.4035	0.507	1.2763	0.0102	2.7179
TCGA-HC-8257	TCGA-HC-8257-01	PRAD	1-ERG	yes	yes	TCGA., 2015	1.6587	2.3434	2.0766	1.1341	1.7672	1.1144	-0.6465	0.5021	0.3679	7.5784	2.4463	-0.8003	0.2498	0.6539	-2.4625	-0.7077	1.2169	1.1992	0.8711	-6.1515	-4.7311	-2.0817	-2.4623	-1.1975	-3.6777	-4.1291	-2.6801	-1.5496	-1.0328	-5.4022	-1.1553	-2.5837	-2.773	-0.8577	-2.5098	0.6326	0.8495	0.8209	-0.196	0.2688	-0.6351	-0.4646	0.9832
TCGA-CH-5740	TCGA-CH-5740-01	PRAD	1-ERG	yes	yes	TCGA., 2015	3.1572	3.0408	3.8177	1.1578	1.3145	1.6742	0.1941	1.4365	-0.052	7.6599	1.9696	-0.2447	0.038	0.4956	-2.0688	0.1815	-0.1301	0.8495	1.4853	-5.2655	-3.6939	-1.1593	-3.1577	-1.0835	-2.8863	-3.4791	-1.9661	-0.4068	-1.2052	-2.7552	-0.712	-2.7925	-2.1922	-2.3625	-3.6199	-0.5862	0.2827	0.0761	-0.549	-0.3856	0.1531	-1.6594	1.0951
TCGA-HC-8213	TCGA-HC-8213-01	PRAD	1-ERG	yes	yes	TCGA., 2015	2.2616	2.4108	2.9264	1.4663	2.9406	1.5836	0.303	2.0121	1.1503	8.8056	1.9567	-0.3043	1.2006	0.6125	-4.2088	-0.6133	0.9122	1.3332	1.6467	-6.4758	-5.5739	-2.5227	-3.2437	-1.7481	-3.9417	-5.3322	-3.501	-1.1567	-1.017	-4.5722	-1.4808	-3.54	-2.6286	-2.8698	-7.8071	-0.7473	0.735	-0.2535	-0.6029	-1.7601	-1.0682	-2.5783	1.0504
TCGA-KK-A8I6	TCGA-KK-A8I6-01	PRAD	1-ERG	yes	yes	TCGA., 2015	2.6275	2.387	2.3866	1.7674	1.8406	2.5218	0.3583	1.3653	0.3822	8.9587	1.6945	-0.7136	1.0361	0.7539	-2.5441	0.3309	0.315	0.4919	0.8116	-6.6535	-4.7396	-3.5553	-2.5408	-1.7882	-3.0565	-6.0864	-3.8583	-0.9712	-1.8973	-4.5871	-1.4378	-1.5637	-1.6782	-1.7698	-4.06	-0.4472	0.7245	0.8639	0.7367	-1.0622	0.1351	-0.3156	2.1546
TCGA-KK-A59Y	TCGA-KK-A59Y-01	PRAD	1-ERG	yes	yes	TCGA., 2015	2.0113	2.7718	2.6743	1.5299	3.5287	2.034	0.4231	1.1749	0.5781	7.2901	1.1576	-0.161	0.5896	0.6972	-2.2837	0.0695	0.9126	1.1143	-0.5016	-6.5602	-4.3203	-3.5503	-3.5031	-2.4421	-4.2845	-5.4204	-3.4043	-1.3023	-0.8586	-3.9506	-1.2107	-2.4373	-1.5624	-1.6422	-4.4428	-0.3714	0.5646	0.6868	0.5191	-1.8027	-0.0655	-1.3253	1.9355
TCGA-HC-8262	TCGA-HC-8262-01	PRAD	1-ERG	yes	yes	TCGA., 2015	2.0728	2.3106	3.0614	1.2236	1.5077	1.9523	-0.0732	1.3237	0.2574	9.1099	1.221	-0.3285	0.2349	0.3757	-2.4226	-0.7049	1.1054	0.6882	0.4745	-5.9768	-3.9987	-3.1746	-3.6457	-1.843	-3.3739	-4.7414	-2.4867	-1.3074	-1.7038	-4.5921	-0.622	-2.862	-2.6131	-2.5327	-4.1745	-0.078	1.9607	0.4161	1.0199	-0.2257	-0.7011	-0.1625	1.1551
TCGA-VP-A87K	TCGA-VP-A87K-01	PRAD	1-ERG	yes	yes	TCGA., 2015	2.2943	2.1829	2.3067	-0.0168	0.8934	1.1718	-0.6542	1.3872	0.2426	8.3994	1.4246	-0.3984	1.8151	0.6171	-0.1905	-0.1361	1.4598	1.7835	0.489	-4.8867	-3.2125	-3.1442	-3.8107	-2.1561	-5.1222	-5.3227	-2.6451	-1.9336	-1.2697	-4.7732	-2.3298	-3.7203	-3.3492	-2.0315	-5.5944	0.68	1.1971	1.1238	-0.7248	-0.7334	-0.3598	-1.0409	1.0279
TCGA-HC-7077	TCGA-HC-7077-01	PRAD	1-ERG	yes	yes	TCGA., 2015	2.4481	2.8343	2.619	1.4109	0.6924	1.8577	-0.131	0.9506	1.0299	8.126	1.7984	-0.565	0.7821	1.2624	0.0353	-0.1913	0.8156	1.9409	0.5771	-4.1849	-2.1837	-3.3057	-3.0304	-1.9311	-4.9752	-4.4286	-1.8812	-2.9112	-1.2041	-6.4609	-2.1626	-4.1913	-3.0417	-2.8019	-8.1486	0.0258	0.9761	0.1303	-1.5638	-1.6267	-0.7633	-1.3015	1.525
TCGA-KK-A7B4	TCGA-KK-A7B4-01	PRAD	1-ERG	yes	yes	TCGA., 2015	2.0603	1.9529	2.3222	0.0243	1.1625	1.5385	-0.1254	0.604	-0.1045	7.4949	1.0391	-0.5049	0.3723	1.0281	0.122	1.2254	1.6453	1.7782	0.102	-1.8676	-0.4109	-1.3911	-3.1872	-2.2194	-3.6298	-3.9958	-2.5692	-2.2057	-1.1151	-5.0168	-1.5174	-2.2516	-2.0631	-1.4994	-2.2415	-1.2853	0.9187	0.9376	0.1714	-1.4754	0.4618	-0.8445	1.327
TCGA-KK-A8IA	TCGA-KK-A8IA-01	PRAD	1-ERG	yes	yes	TCGA., 2015	2.1601	2.4142	2.5486	-0.0819	1.6263	1.0837	-0.6679	1.2996	0.6378	8.0698	2.5257	0.1051	2.4733	1.1974	-0.3442	0.6583	1.3311	1.1058	-0.053	-2.8032	-1.5726	-3.0388	-3.1118	-2.605	-4.5737	-5.2534	-2.4999	-1.3532	-1.5932	-4.5537	-1.7469	-2.0261	-1.8481	-1.7883	-3.6648	-0.1653	0.4766	1.1637	-0.0422	-0.8317	0.081	-1.9913	2.7368
TCGA-KK-A7AU	TCGA-KK-A7AU-01	PRAD	1-ERG	yes	yes	TCGA., 2015	3.5614	3.566	2.9889	1.1991	2.7428	0.908	-0.5288	1.1969	0.5744	8.3244	2.047	-0.3601	2.5952	1.213	-0.6968	-0.4132	2.6204	1.625	1.8933	-2.8967	-1.6116	-3.4211	-4.5902	-2.6061	-4.963	-6.0221	-2.3461	-3.99	-1.7155	-6.8973	-3.8287	-3.3397	-2.6709	-2.0073	-10.5245	0.7103	1.3323	1.5417	-2.1595	-2.1339	-0.3127	-1.885	1.8338
TCGA-KK-A8I8	TCGA-KK-A8I8-01	PRAD	1-ERG	yes	yes	TCGA., 2015	1.8158	1.2643	1.9186	-0.5041	2.2639	1.7416	0.2659	0.9914	0.0129	6.6046	0.8281	0.0545	1.6272	0.4614	-1.8202	-0.3014	0.7582	3.3985	1.5925	-3.8986	-2.9575	-2.1538	-2.9578	-2.1756	-4.4335	-4.5586	-1.8949	-2.9125	-1.9055	-4.9271	-2.1978	-3.1988	-2.6549	-2.1783	-4.4256	-1.2568	1.2838	0.2737	-0.1087	-1.335	-0.0244	-1.4786	-0.5612
TCGA-EJ-A7NF	TCGA-EJ-A7NF-01	PRAD	1-ERG	yes	yes	TCGA., 2015	3.3638	2.9578	2.9881	1.6933	2.0833	2.2853	0.2384	1.5613	0.6451	7.3228	1.3934	0.0323	1.4307	0.6466	-2.1722	-0.3727	1.2972	1.3573	2.0985	-5.2878	-4.0418	-3.8625	-4.0813	-2.1143	-4.0422	-6.7007	-4.3626	-2.282	-1.8444	-5.1324	-2.0088	-2.8018	-3.0677	-2.266	-6.6824	-0.5917	1.0584	0.4117	0.9893	-2.3889	-1.2351	-1.5733	1.1137
TCGA-EJ-5499	TCGA-EJ-5499-01	PRAD	1-ERG	yes	yes	TCGA., 2015	1.5579	2.0146	1.5528	0.3932	1.925	1.6155	-0.0088	0.5708	0.2514	6.8906	2.2673	-1.2824	-0.7354	0.7489	-0.4474	-0.4401	0.2824	0.445	1.0527	-2.9459	-0.8304	-0.7773	-1.4425	-0.4206	-2.1802	-2.927	-2.1725	-0.6825	-0.5051	-2.7704	-0.5789	-1.6721	-2.2162	-1.6842	-2.3575	-0.7604	0.7751	0.5216	0.3663	0.8046	0.409	-0.1755	-0.1306
TCGA-HC-7744	TCGA-HC-7744-01	PRAD	1-ERG	yes	yes	TCGA., 2015	2.5593	2.5393	2.4319	1.0103	0.9205	1.6334	-0.3574	0.7136	1.1844	8.6246	2.6176	-1.0087	-0.1314	0.683	1.0423	0.4794	1.5486	1.3732	1.3448	-2.0963	-0.734	-3.7328	-2.2609	-1.6562	-3.4635	-5.7575	-4.8436	-1.6485	-1.6814	-4.0917	-2.1407	-2.2436	-2.996	-1.268	-5.3288	0.1269	0.7227	0.7113	-0.2667	-0.1857	-0.0148	-1.1637	1.5769
TCGA-CH-5768	TCGA-CH-5768-01	PRAD	1-ERG	yes	yes	TCGA., 2015	2.4529	2.0896	1.7111	0.5022	0.5602	0.5866	0.0801	0.7912	0.764	9.1558	2.3441	-0.8684	-0.195	0.3508	-0.4526	-0.4817	0.6007	1.7383	0.6762	-4.0742	-2.0276	-2.4739	-1.7684	-1.5698	-3.4458	-5.0945	-3.5188	-0.8769	-0.9995	-2.1108	-1.3026	-3.0563	-2.3923	-2.8946	-5.2695	-0.7504	0.9578	0.5258	-0.7078	0.4459	0.4811	-1.1206	1.3815
TCGA-EJ-7784	TCGA-EJ-7784-01	PRAD	1-ERG	yes	yes	TCGA., 2015	2.8911	2.4537	1.8117	-0.0507	-0.4992	0.2677	-1.0811	1.0504	1.7402	9.069	2.201	-0.6534	-0.3665	0.9674	1.1414	0.032	0.9429	0.5781	-0.0018	-4.4187	-1.7549	-2.6313	-1.3405	-1.4867	-4.1341	-5.4232	-3.7283	-1.7468	-0.9671	-3.2142	-1.5264	-3.5054	-2.6962	-2.3767	-4.2048	-0.3066	1.7354	1.1311	0.0444	1.151	0.0649	-0.1134	1.0315
TCGA-HC-A48F	TCGA-HC-A48F-01	PRAD	1-ERG	yes	yes	TCGA., 2015	2.819	2.4084	2.1595	0.9936	1.1357	1.6623	-1.0007	0.9536	1.4081	8.1855	2.5074	-1.3564	0.6573	1.1675	0.5426	-0.4963	0.6598	0.5517	-0.5497	-5.2257	-2.8949	-4.875	-4.2745	-3.4959	-3.9801	-7.7458	-5.0331	-1.3095	-0.9759	-6.2376	-1.0866	-1.1669	-1.4154	-0.1681	-3.0185	0.2318	0.9726	1.5926	0.5044	-0.0655	0.6531	-0.6114	1.9995
TCGA-VP-A87D	TCGA-VP-A87D-01	PRAD	1-ERG	yes	yes	TCGA., 2015	2.2254	2.0706	1.6966	-0.5296	1.4036	0.9387	-0.2894	1.8785	1.4557	8.3305	2.2148	-1.263	0.2289	2.0376	0.4828	-0.3536	1.3331	0.4044	-0.4019	-5.2243	-2.4462	-4.119	-4.1344	-2.0869	-4.7801	-6.925	-4.5727	-1.8699	-1.1386	-5.1139	-2.6076	-3.444	-2.4638	-1.711	-4.8869	1.0526	1.1834	1.4299	0.3861	0.8645	0.2379	-0.4748	1.3926
TCGA-HI-7171	TCGA-HI-7171-01	PRAD	1-ERG	yes	yes	TCGA., 2015	1.6865	1.3335	1.9147	0.4675	1.3378	2.0166	-0.3354	0.9561	1.222	6.8774	1.4795	-0.0922	0.6438	1.3653	-0.4796	0.8309	1.4254	2.1494	2.0176	-3.99	-2.081	-2.1533	-3.0568	-2.2123	-3.8421	-7.1017	-5.0796	-1.681	-0.8113	-3.8203	-1.743	-2.4724	-2.0353	-0.4585	-1.752	-1.0006	0.7893	0.6046	0.7639	-0.1748	0.3406	-0.9968	0.3622
TCGA-HC-7230	TCGA-HC-7230-01	PRAD	1-ERG	yes	yes	TCGA., 2015	2.3067	2.1883	2.075	0.6066	0.5934	1.4928	-0.1743	1.347	0.9162	8.3352	1.6239	0.426	0.8224	0.4771	-0.0916	-0.2993	1.2039	1.6522	0.2725	-4.0607	-2.3043	-3.8224	-3.1404	-2.3082	-3.8093	-7.3114	-5.1434	-0.7233	-1.2385	-1.4251	-1.4509	-3.2819	-1.9038	-1.6683	-5.3069	0.1587	0.9304	0.9741	-0.2904	-0.2304	0.3031	-1.1557	1.4261
TCGA-HC-A76X	TCGA-HC-A76X-01	PRAD	1-ERG	yes	yes	TCGA., 2015	3.1361	2.6936	3.6022	1.6375	2.4668	2.0105	0.4153	0.9554	0.5807	8.3896	1.7267	-0.3185	2.0808	0.5561	-0.9782	-0.4126	0.7308	1.8485	1.4205	-3.5093	-2.3619	-4.3509	-4.8653	-2.9441	-5.1336	-9.1601	-6.4848	-1.6138	-1.9651	-4.3689	-2.0351	-3.5662	-2.3419	-2.0091	-5.4519	-0.3755	1.1306	0.6761	0.5821	-0.7263	-0.3307	-1.1401	1.3883
TCGA-KK-A6E2	TCGA-KK-A6E2-01	PRAD	1-ERG	yes	yes	TCGA., 2015	2.6571	2.1134	2.0773	-0.0051	0.721	0.0922	-0.0367	0.9323	0.9995	7.9016	2.218	-0.2768	1.2531	1.4513	1.1537	-0.1371	1.4129	1.6023	1.6308	-3.7696	-2.4921	-1.8595	-2.1068	-1.158	-4.6031	-6.8852	-5.3411	-1.8651	-0.1353	-3.2141	-2.0884	-3.4328	-1.981	-1.1085	-5.1182	0.0108	1.5315	1.2445	-1.3348	0.4353	0.2751	-1.4305	0.0646
TCGA-VP-A875	TCGA-VP-A875-01	PRAD	1-ERG	yes	yes	TCGA., 2015	3.0063	2.4801	2.3284	0.1486	1.1848	0.5828	-0.2636	1.71	1.2024	9.7748	1.5075	-0.2394	1.7249	1.0183	-0.329	-0.881	0.6547	2.4858	1.7974	-3.1668	-1.5671	-4.0793	-3.5248	-2.7017	-5.6892	-7.791	-4.8614	-2.8942	-0.8652	-4.1582	-2.8269	-4.1618	-3.3533	-2.6378	-5.8425	-0.4261	1.1298	0.57	-0.5144	-0.8525	0.5854	-2.0371	0.5208
TCGA-V1-A8WS	TCGA-V1-A8WS-01	PRAD	1-ERG	yes	yes	TCGA., 2015	1.841	1.6881	1.7328	-0.4516	2.3058	0.9675	-0.7526	0.8307	0.4146	8.4443	0.8173	-0.1152	1.3234	1.1861	-0.7073	-0.8209	1.0089	2.5091	1.5716	-3.6366	-2.59	-3.2362	-3.8809	-2.5947	-4.7515	-6.8338	-4.5496	-2.9069	-1.7008	-4.3554	-1.9111	-3.2367	-2.2597	-2.4843	-3.9358	-0.5388	1.2817	0.194	0.5511	0.2201	0.3659	-0.8102	-0.7206
TCGA-V1-A8MJ	TCGA-V1-A8MJ-01	PRAD	2-ETV1	yes	yes	TCGA., 2015	1.1837	1.463	1.0252	1.0717	-0.089	1.4799	0.3487	0.1071	-0.5776	7.8656	1.097	0.2167	-1.793	0.1722	-5.1756	-1.1132	0.1464	-0.7502	-1.6711	-9.9006	-7.5019	0.8184	0.7067	1.1589	-0.6331	7.2883	8.3209	1.033	0.757	2.6661	0.2954	-1.163	-0.0965	-1.6008	-1.3117	-0.7469	-0.5859	-0.707	1.9923	-0.819	0.7364	0.1299	1.1809
TCGA-CH-5753	TCGA-CH-5753-01	PRAD	2-ETV1	yes	yes	TCGA., 2015	1.487	0.9848	1.0287	-0.8779	-1.672	-1.5709	-1.1522	0.9519	0.8164	9.0584	2.0768	-0.4622	-1.3353	0.8021	-0.4476	-0.7912	1.7208	-0.5597	-1.8131	-5.5803	-3.3661	-0.4752	1.8077	0.4648	-2.4429	3.6554	4.4584	0.8763	1.3801	6.1052	-0.0904	-3.842	-0.5657	-1.8738	-4.811	-0.1674	-0.3677	-0.1386	-2.4385	0.7381	1.0689	-1.6389	0.2003
TCGA-G9-6348	TCGA-G9-6348-01	PRAD	2-ETV1	yes	yes	TCGA., 2015	1.492	1.7771	2.3359	2.1226	0.7358	1.9369	0.4233	1.2568	-0.278	7.733	1.1466	0.3888	-1.3706	-0.1498	-5.9344	-1.3774	0.616	-0.0367	-0.6084	-9.318	-7.8376	-1.1412	-0.2714	-1.0007	-1.6656	-2.9047	-2.6337	0.0252	0.3574	1.9567	1.4338	0.3793	1.3194	-0.147	1.3901	-0.2839	-0.0244	-0.4044	2.3562	0.5208	0.9363	-0.1595	0.7665
TCGA-EJ-A8FU	TCGA-EJ-A8FU-01	PRAD	2-ETV1	yes	yes	TCGA., 2015	1.7519	1.122	1.6786	0.9555	-0.5026	2.004	0.0668	0.9454	-0.404	9.0239	0.7467	-0.5952	-2.4822	-0.1014	-2.7624	-1.8409	-0.0061	-1.83	-2.2895	-10.3369	-7.4473	-3.2213	-1.8549	-1.1036	-2.3222	-3.5729	-2.4256	-0.3762	-0.2052	0.7067	0.5953	-1.2483	1.2968	-1.0352	2.3031	0.5415	0.6521	1.031	5.163	3.3427	1.1298	2.2519	1.2699
TCGA-EJ-5510	TCGA-EJ-5510-01	PRAD	2-ETV1	yes	yes	TCGA., 2015	1.616	1.9224	0.8701	0.7116	0.7946	1.057	-0.3107	1.0831	0.5653	7.8991	1.7765	-0.8195	-1.737	0.6655	-3.3396	-1.7834	-0.3173	-1.0895	-2.7208	-9.3172	-6.317	-1.5478	-1.6572	-0.8196	-1.6972	-1.6972	-0.5781	0.3906	-0.5267	-1.6527	-0.6919	-1.8961	-0.3187	-1.2785	-1.1205	0.6994	-0.1087	0.8309	1.6732	1.4777	0.1512	0.5251	0.0873
TCGA-SU-A7E7	TCGA-SU-A7E7-01	PRAD	2-ETV1	yes	yes	TCGA., 2015	0.9008	1.3098	0.6311	0.674	-0.5645	0.4964	-0.3828	0.1597	0.2623	7.9139	1.9141	0.0359	-1.486	0.5391	-1.9982	-1.7686	0.5762	-0.9697	-2.3041	-9.0826	-5.9303	-0.9198	0.0784	0.3186	-1.7611	-0.4032	-0.5626	1.4705	0.8888	5.0833	0.8202	-1.0849	1.6054	-1.1117	-0.7462	0.9825	0.7621	0.8146	1.2915	1.0008	1.5192	0.5818	1.7349
TCGA-J4-A83M	TCGA-J4-A83M-01	PRAD	2-ETV1	yes	yes	TCGA., 2015	2.2926	1.5169	1.6983	0.6792	-0.9122	1.6733	0.4233	0.1828	0.172	7.977	0.8175	0.1849	0.0141	0.3458	-3.0775	-1.4197	0.8236	0.5842	-0.9066	-8.8823	-6.9036	-1.0936	-0.8336	-0.4336	-3.4401	-2.6803	-1.6067	-0.3943	-0.0516	1.5426	-0.0797	-1.9779	0.2663	-1.923	-1.9129	-0.3862	1.0505	0.0768	2.0261	-0.0394	0.8205	-0.2784	0.7823
TCGA-VP-A87J	TCGA-VP-A87J-01	PRAD	2-ETV1	yes	yes	TCGA., 2015	2.8145	1.3948	1.9766	0.8996	0.6477	1.1112	-0.4874	1.277	0.9024	8.2623	3.1627	0.9466	-0.4122	1.3782	-2.1124	1.4549	1.0828	-0.0088	0.2162	-7.222	-4.8199	-3.6765	-1.6912	-1.4244	-3.1948	-3.6898	-1.8204	-0.0118	-0.4843	0.6953	-0.3369	-2.3058	-0.3025	-1.4152	-2.4043	0.3736	-0.9269	-1.2419	0.2222	-0.2437	0.9175	-1.504	1.6077
TCGA-M7-A71Y	TCGA-M7-A71Y-01	PRAD	2-ETV1	yes	yes	TCGA., 2015	2.0241	1.9289	2.4303	1.3908	1.163	2.0206	0.4519	1.0834	-0.1536	7.7869	0.357	-0.4334	-0.1726	-0.1415	-4.3075	-1.2171	0.531	-0.0272	-1.3329	-8.7882	-7.1926	-3.7076	-3.6108	-2.4802	-3.1665	-4.8838	-2.4853	-1.5891	-0.9865	-2.9301	-0.5888	-1.7674	-0.7971	-1.8389	-1.0342	-0.4224	0.1597	-0.4306	3.861	-0.3226	0.1247	0.8698	0.8393
TCGA-YL-A8SJ	TCGA-YL-A8SJ-01	PRAD	2-ETV1	yes	yes	TCGA., 2015	0.5977	0.9469	0.0659	-0.4831	0.009	0.7842	-0.9429	0.7873	-0.2529	7.6117	1.4388	-0.6605	-0.6277	0.0773	1.1388	-2.6816	-0.4405	-0.4271	-0.8554	-5.6491	-3.1066	-4.7151	-3.4557	-2.5032	-4.2375	-7.5125	-5.391	-0.1124	-1.0601	-2.7204	-0.1925	-0.8584	-0.3434	0.2021	3.5245	0.7444	1.5952	1.0283	4.2798	3.6179	2.7383	1.6801	0.722
TCGA-EJ-7788	TCGA-EJ-7788-01	PRAD	2-ETV1	yes	yes	TCGA., 2015	1.8873	1.2131	1.4825	-0.5484	0.3054	0.8667	-0.7956	-0.4647	0.2455	7.7613	1.8782	-2.2422	-0.8662	0.3037	0.7	-0.43	0.4133	0.0333	0.2871	-4.3999	-1.908	-2.3007	-2.3984	-1.7388	-3.5125	-5.4451	-4.4808	-0.7813	-0.9444	-6.188	-0.9639	-2.1653	-2.6234	-0.7176	-0.0924	-0.4132	0.1993	0.4152	6.8885	1.5913	0.5268	1.1653	-0.3111
TCGA-KK-A7B3	TCGA-KK-A7B3-01	PRAD	2-ETV1	yes	yes	TCGA., 2015	1.2358	1.997	1.5743	1.5344	0.3445	1.0447	-0.1721	0.8867	-0.3319	6.3684	0.7021	-0.5811	0.3241	-0.0663	-3.6999	-1.7493	0.2463	-0.8	0.2456	-9.1019	-7.0124	-0.905	-2.403	-1.556	-1.8597	-3.8996	-2.1366	0.9353	-0.2848	-3.6664	-0.5358	0.4285	-0.6028	-0.4368	0.7109	-0.2195	0.5549	0.3994	2.9339	-0.9418	0.8771	0.2696	1.1807
TCGA-EJ-5501	TCGA-EJ-5501-01	PRAD	2-ETV1	yes	yes	TCGA., 2015	1.3387	1.3911	1.4089	0.771	-0.359	0.453	-0.2854	0.3578	0.3301	7.788	1.4789	0.2022	-1.146	-0.0053	-0.9827	-0.5844	1.029	-0.1192	-0.2509	-7.211	-4.9395	-3.5532	-2.0015	-1.3427	-2.694	-4.2657	-2.6927	-0.6441	-1.0277	-1.9551	-0.6153	-1.5165	0.1516	-1.331	0.0504	0.9695	0.601	0.5891	3.66	1.5401	0.3505	1.7175	1.1413
TCGA-EJ-A7NH	TCGA-EJ-A7NH-01	PRAD	2-ETV1	yes	yes	TCGA., 2015	3.1647	2.1876	2.2822	1.896	0.9153	1.9568	-0.4498	0.2239	0.6926	8.0178	1.6093	-0.2459	-0.3002	0.4354	-2.4007	-1.5993	0.218	-0.9094	-2.3056	-9.4016	-6.7514	-4.1294	-3.4702	-2.5415	-4.401	-6.5489	-4.5989	-1.5738	-1.8062	-4.6518	-1.0369	-2.4247	-0.944	-1.8053	-1.9291	0.0801	0.656	0.8435	3.8111	1.0026	0.1067	1.4353	1.8515
TCGA-EJ-5504	TCGA-EJ-5504-01	PRAD	2-ETV1	yes	yes	TCGA., 2015	2.6362	1.5369	1.8364	1.1333	0.1248	1.6818	-0.4733	0.5391	0.5442	9.5386	2.3667	-0.8936	-1.5842	0.5558	-1.7423	-0.2297	0.799	-0.2986	-0.6755	-6.6924	-4.2428	-2.9255	-2.0571	-1.0973	-2.7706	-3.9096	-3.0868	-0.4812	-0.5828	-3.7066	-0.407	-1.5273	-2.2178	-0.5442	1.0276	-0.5425	-0.5367	0.8471	1.3461	2.7023	0.635	0.5169	1.5822
TCGA-EJ-8474	TCGA-EJ-8474-01	PRAD	2-ETV1	yes	yes	TCGA., 2015	1.7644	1.2021	2.0881	0.9526	1.1438	1.676	-0.1094	0.3377	0.4052	8.2103	2.019	-1.2936	0.0376	0.6912	-1.1645	0.0352	0.3087	-0.0645	-0.564	-5.5343	-3.3359	-2.4669	-3.83	-1.9691	-2.7607	-5.8371	-4.3912	-0.558	-0.892	-4.9163	-0.9952	-1.4824	-1.635	-0.8156	-0.5256	-1.0427	0.0544	0.0806	2.3235	1.2501	-0.3849	-0.5431	1.018
TCGA-G9-6494	TCGA-G9-6494-01	PRAD	2-ETV1	yes	yes	TCGA., 2015	2.8379	2.0773	2.5086	1.7518	0.9387	2.8125	-0.4103	0.6335	1.3632	8.8714	2.486	-0.4815	-0.8028	1.216	-1.5616	0.8109	0.6057	-0.4698	-1.1501	-8.0547	-4.8359	-3.7489	-2.7051	-2.2032	-4.0499	-5.9838	-3.7426	-1.6874	-1.4189	-3.6373	-1.2727	-2.4477	-0.4404	-1.0623	-1.4856	0.4259	-0.2966	-0.1512	2.4217	2.0333	-0.2198	-0.1096	2.5077
TCGA-YL-A9WH	TCGA-YL-A9WH-01	PRAD	2-ETV1	yes	yes	TCGA., 2015	1.9408	1.6357	2.3094	-0.7128	1.4762	1.2141	-0.5096	0.0877	0.4482	6.8899	1.0653	0.5138	1.057	0.49	0.2187	0.9874	0.9689	2.1449	0.2563	-0.9083	-1.0133	-2.8571	-3.0909	-2.1617	-4.156	-3.0428	-1.2078	-0.8943	-1.3996	-4.4988	-1.5474	-2.1049	-0.4275	-1.578	-2.0108	-1.0266	-0.2968	-0.3397	0.4692	-1.9176	-0.8115	-1.0172	1.6954
TCGA-2A-A8W1	TCGA-2A-A8W1-01	PRAD	2-ETV1	yes	yes	TCGA., 2015	2.5873	2.2025	3.7954	0.8514	4.8016	2.3548	0.3634	0.414	1.4158	9.1805	1.8937	0.8727	1.7445	1.5438	-2.1154	1.2468	2.4231	2.0384	0.7216	-3.1351	-1.9951	-3.6749	-2.8585	-2.6122	-5.9691	-7.2768	-5.898	-2.028	-2.2632	-1.5704	-2.8212	-5.0106	-1.6244	-2.5381	-9.0072	-0.8621	-0.6827	-0.1412	-2.68	-2.4389	-0.6384	-3.8972	1.9215
TCGA-YL-A8SC	TCGA-YL-A8SC-01	PRAD	2-ETV1	yes	yes	TCGA., 2015	1.3851	1.4608	1.1026	0.091	1.1545	-0.4061	-0.6167	-0.1392	0.4552	7.7491	2.1392	-0.8589	-0.0549	0.9828	-0.4933	0.0162	0.4169	0.6402	-0.3702	-5.0668	-2.0911	-0.8632	-1.1248	-0.7008	-2.513	2.6216	4.9312	-0.7125	-0.3941	-3.3056	-1.0108	-2.8013	-2.3846	-1.3097	-3.0747	0.7198	-0.3375	-1.0565	-0.1724	-0.2436	0.1577	-0.599	0.9383
TCGA-CH-5750	TCGA-CH-5750-01	PRAD	2-ETV1	yes	yes	TCGA., 2015	2.3293	1.0448	1.5458	-0.5696	0.062	0.4502	-0.3407	0.4741	0.7566	9.5424	2.2038	0.248	-0.8643	0.7383	-0.4225	0.1292	0.2746	1.3948	0.2997	-3.3023	-1.0713	0.0793	0.3677	-0.1957	-2.1315	-0.5933	-0.6888	0.168	0.0432	2.0804	-0.4833	-2.8453	-1.6602	-1.7745	-3.3904	-1.0985	-0.1882	-0.2091	-1.5021	0.5057	0.3809	-1.743	1.0918
TCGA-HC-A8CY	TCGA-HC-A8CY-01	PRAD	2-ETV1	yes	yes	TCGA., 2015	2.2355	1.7472	1.8734	0.1844	0.9659	-0.2067	-0.0332	-0.4132	0.9653	7.7057	1.557	-0.1869	0.0627	1.5264	-1.0875	-1.4842	1.2829	0.4467	0.1807	-5.8139	-3.3287	-0.278	-1.7264	-1.0624	-3.3825	1.3218	2.4714	-0.5662	-0.363	-1.2414	-1.401	-4.2121	-2.2024	-2.2501	-5.8161	-1.1979	-0.0413	0.2934	-1.3694	-0.3506	-0.0402	-1.6785	0.5232
TCGA-EJ-7318	TCGA-EJ-7318-01	PRAD	2-ETV1	yes	yes	TCGA., 2015	3.0661	2.6509	3.0165	1.985	3.9181	2.8885	0.7342	0.9497	-0.1238	7.3053	-0.6037	0.2379	0.7698	0.0258	-5.2689	-0.3811	0.3554	1.0695	0.4279	-7.7815	-6.3447	-2.5884	-2.5689	-1.5253	-2.8965	-1.889	0.0633	-1.9415	-1.5885	-4.8139	-0.8405	-2.0946	-2.1337	-2.786	-3.5964	-1.4502	-0.4068	-0.5433	3.2766	-2.9425	-1.6788	-0.2602	2.0737
TCGA-2A-A8W3	TCGA-2A-A8W3-01	PRAD	2-ETV1	yes	yes	TCGA., 2015	0.9559	0.8443	1.8538	0.2769	0.163	1.4339	-0.7536	-0.0325	0.9586	8.8166	1.2917	-0.4788	-0.6228	0.7538	-0.1246	-0.6656	1.9296	1.3292	0.9833	-4.552	-2.8236	-3.5709	-2.7408	-2.1293	-3.9465	-5.9016	-4.7611	-0.5278	-0.9327	-2.2766	-1.9349	-2.6501	-1.2749	-0.6922	-1.8289	0.7128	0.8911	0.282	1.7923	1.4005	0.4462	0.272	0.5447
TCGA-EJ-5519	TCGA-EJ-5519-01	PRAD	2-ETV1	yes	yes	TCGA., 2015	2.5727	1.4977	1.0583	0.2319	-2.3168	0.7344	-0.0729	0.4408	1.369	8.6908	2.2076	-0.6859	-0.4897	1.6742	0.5607	-0.8225	1.4987	0.3762	-0.561	-5.1526	-2.1709	-3.8993	-1.7936	-1.9868	-3.7454	-5.9681	-4.8849	-0.3346	-1.0563	-2.602	-1.9501	-2.5634	-0.9024	-0.9174	-1.5091	0.9354	0.2411	0.0012	1.3979	1.4721	0.1737	0.1503	1.0331
TCGA-CH-5748	TCGA-CH-5748-01	PRAD	2-ETV1	yes	yes	TCGA., 2015	2.9744	2.4882	2.2988	1.1628	0.35	1.281	-0.5414	0.6058	1.6061	9.3032	2.1111	-0.8708	-0.3596	0.678	-1.0078	0.3817	0.7773	0.4285	0.8724	-5.0269	-2.5239	-2.8208	-2.8649	-1.0593	-3.6714	-3.7128	-2.7176	-1.6115	-1.4256	-5.8286	-1.8068	-3.3209	-3.423	-3.2955	-5.568	-0.8995	-0.0682	0.2271	-0.1393	-0.0125	-1.3223	-0.9298	1.5034
TCGA-HC-A631	TCGA-HC-A631-01	PRAD	2-ETV1	yes	yes	TCGA., 2015	2.3752	2.9968	2.2261	0.9778	1.526	0.9167	0.1877	0.1898	0.9097	9.0179	1.795	-1.0499	1.4666	0.4267	-0.6479	-0.0503	-0.1116	0.7527	1.4877	-2.6453	-0.5835	-3.2116	-3.5331	-2.4118	-4.5237	-4.3485	-2.0519	-2.9818	-1.2777	-4.5075	-1.6112	-2.7126	-1.0416	-1.8766	-3.3601	-0.3001	0.0487	0.3591	0.6111	-0.7576	0.2366	-0.9926	1.4795
TCGA-KK-A7AP	TCGA-KK-A7AP-01	PRAD	2-ETV1	yes	yes	TCGA., 2015	2.3446	2.2104	2.064	-0.4128	2.8711	1.2075	0.1492	0.3644	1.3489	7.0858	1.5079	-0.6559	2.9641	0.4443	-1.4594	-0.2816	0.6161	2.0289	2.1803	-3.9291	-2.3382	-3.8625	-3.6471	-2.4277	-5.5359	-5.9379	-2.9055	-2.6468	-1.9451	-5.4801	-2.7369	-3.6345	-1.9483	-2.8864	-5.3987	-0.429	0.882	0.1078	1.0468	-0.59	-0.2664	-1.8205	1.0605
TCGA-CH-5762	TCGA-CH-5762-01	PRAD	3-ETV4	yes	yes	TCGA., 2015	0.2225	0.2345	0.0074	-0.6012	-2.8564	0.0474	-1.0121	-0.3165	0.1325	8.6345	2.4458	-0.3314	-2.7911	0.8816	-1.676	-1.3933	0.7852	-0.3615	-1.2217	-6.8135	-4.0025	-0.5109	0.906	0.0509	-1.3625	-1.8594	-2.671	1.5412	1.9984	4.9637	1.0899	-1.8749	0.4083	-0.9302	-0.6337	-0.0898	0.3619	0.712	1.6265	2.8851	1.323	0.1135	0.1888
TCGA-CH-5763	TCGA-CH-5763-01	PRAD	3-ETV4	no	yes	TCGA., 2015	1.7551	1.2702	0.4976	0.6602	-2.9564	1.1445	-1.0961	-0.1474	0.3467	9.6714	1.6043	-0.563	-4.1136	-0.2059	-3.4184	-0.6016	-0.5278	-2.8251	-3.8434	-10.1068	-6.831	-2.1198	2.123	0.1236	-1.2391	-2.7811	-3.0912	1.8983	2.2829	6.0933	1.5785	-0.718	2.1265	-0.4337	3.7328	0.0682	0.1024	-0.0059	3.5975	4.1854	2.0177	1.6564	1.852
TCGA-CH-5771	TCGA-CH-5771-01	PRAD	3-ETV4	no	yes	TCGA., 2015	1.122	0.6642	0.2415	1.0455	-2.1282	0.3627	-0.8088	-0.0251	-0.0527	7.5742	0.6693	-0.4628	-2.6465	0.3282	-3.2273	-2.2948	-1.3669	-2.6214	-1.9528	-10.2094	-7.4226	-0.8561	0.3378	-0.1993	-1.1947	-1.5658	-1.2386	1.1543	0.8215	1.9897	0.7591	0.1184	0.8778	-0.4137	2.8676	-0.0112	0.7516	1.0919	4.2231	2.2352	1.1842	3.0326	0.4917
TCGA-HI-7168	TCGA-HI-7168-01	PRAD	3-ETV4	yes	yes	TCGA., 2015	0.6226	0.608	1.0845	0.6085	1.2307	2.1505	-0.292	-0.4467	-0.4671	7.9972	0.8752	0.5756	-1.5608	-0.2843	-2.0751	-0.9167	0.3454	-0.6963	-2.3973	-7.1532	-4.6309	-4.1312	-2.3081	-1.8382	-3.4974	-5.8927	-4.8733	0.0134	0.2053	1.9402	0.8973	-0.748	2.1431	0.2915	5.1595	0.3289	0.5455	0.6358	5.8421	3.3334	1.7007	1.5114	1.5287
TCGA-HC-A76W	TCGA-HC-A76W-01	PRAD	3-ETV4	yes	yes	TCGA., 2015	1.3685	1.2529	1.2842	1.4807	-0.8811	1.2619	0.1542	0.7814	-0.2987	6.8512	0.6712	-0.2188	-1.1144	-0.8654	-3.0454	-2.9735	-0.7284	-1.2142	0.1448	-8.4465	-6.5778	-3.1233	-1.7291	-1.213	-2.2491	-5.1773	-3.5396	1.4817	0.027	1.2934	0.5973	1.641	0.367	0.4067	3.037	0.5403	0.6596	0.1509	3.5506	2.7463	1.7663	1.9036	0.3003
TCGA-EJ-A7NM	TCGA-EJ-A7NM-01	PRAD	3-ETV4	yes	yes	TCGA., 2015	1.9081	1.8922	1.9581	0.1511	0.2155	0.4197	0.1404	1.6321	0.021	7.4266	0.8427	-1.5338	1.1204	0.5568	-1.4258	-1.6333	0.0839	0.3968	0.7187	-5.406	-3.947	0.2634	-2.8923	-0.4717	-2.3439	-0.9351	0.318	0.2044	0.1057	-3.0583	-0.6299	-1.1466	-1.8548	-0.9509	-1.1344	-0.6014	0.9465	0.6458	1.2642	-0.7088	0.3937	0.505	-0.6571
TCGA-V1-A8X3	TCGA-V1-A8X3-01	PRAD	3-ETV4	yes	yes	TCGA., 2015	1.9872	1.6287	1.9632	1.1176	0.1707	2.358	-0.7132	0.595	0.2264	9.3512	1.2393	-0.3127	-1.0174	0.7452	-2.1391	-0.9516	0.9295	0.1661	-1.0698	-8.219	-5.4986	-2.9613	-1.7767	-1.1675	-3.8399	-3.2675	-1.9394	-0.8862	0.1355	-1.0064	-0.3908	-2.4482	-0.3138	-1.1653	-0.3699	-0.3278	0.3187	-0.0819	3.536	1.8546	0.7702	0.3941	1.8377
TCGA-EJ-5511	TCGA-EJ-5511-01	PRAD	3-ETV4	yes	yes	TCGA., 2015	2.4951	0.9791	1.0995	0.3589	-0.7297	0.7831	-0.6959	0.292	1.3959	8.1332	2.0461	-1.2211	-1.3028	0.2275	-1.6853	-1.1903	1.4496	0.1666	-1.0644	-8.2518	-5.362	-3.777	-1.7321	-1.1313	-2.8487	-5.6958	-4.1029	-1.0983	-0.7296	-4.0749	-1.0273	-2.5709	-1.6991	-1.5258	-1.6832	-0.3843	0.6499	0.3978	5.5754	2.3346	0.1675	0.7427	0.4059
TCGA-V1-A8WV	TCGA-V1-A8WV-01	PRAD	3-ETV4	yes	yes	TCGA., 2015	1.4859	1.5719	1.0053	0.2011	0.6114	0.2556	-0.2637	0.3871	-0.6556	6.5117	-0.1932	-0.738	0.5074	-0.1584	-0.1649	-1.4978	0.1981	0.8297	-0.3203	-3.6424	-1.8233	-1.054	-2.8099	-1.8573	-2.3067	-2.8428	-0.8594	-0.6948	-0.7563	-3.5047	-0.478	-0.9118	-2.4601	-0.5833	-1.0943	-0.322	0.8058	0.3992	2.1047	-0.325	0.0306	0.7165	0.7548
TCGA-HC-7749	TCGA-HC-7749-01	PRAD	3-ETV4	yes	yes	TCGA., 2015	2.4341	2.2383	2.5036	1.1785	1.7649	1.7868	-0.2923	0.3116	1.1511	8.1907	2.6554	-0.5808	-0.3886	0.6847	-2.7697	-1.5486	0.7225	0.1174	-0.8109	-8.3211	-6.1723	-2.5646	-2.224	-1.4456	-2.7485	-3.8254	-1.7856	-0.6606	-0.7736	-4.4928	-0.9065	-1.7476	-2.489	-1.0974	-1.7856	-0.5337	0.3987	0.3461	1.5565	0.4713	0.3984	-0.2281	1.3423
TCGA-M7-A725	TCGA-M7-A725-01	PRAD	3-ETV4	yes	yes	TCGA., 2015	2.3713	2.9003	2.675	1.2855	2.3532	0.8778	-0.702	0.4064	0.3209	8.4021	1.8084	-0.6104	0.6992	1.0937	0.0325	1.2072	0.939	0.4858	1.5985	-2.4027	-0.5071	-3.742	-1.9426	-2.1987	-3.5964	0.1863	3.1681	-2.0509	-1.1272	-4.0335	-1.7093	-1.7789	-2.4289	-1.1283	-4.8776	-1.4344	-0.8105	-0.3357	-1.047	-1.7359	-0.7901	-2.1755	2.708
TCGA-KC-A7FD	TCGA-KC-A7FD-01	PRAD	3-ETV4	yes	yes	TCGA., 2015	1.3355	1.7	1.7992	0.284	1.297	1.1366	0.6991	0.3711	0.3369	9.1878	0.7977	-0.3203	0.9594	0.66	-2.2828	-0.7004	1.948	2.3953	0.9706	-4.7991	-2.3134	-2.9282	-1.0867	-0.5674	-4.0781	-3.9229	-2.8299	-1.3562	-0.067	-1.0984	-1.2406	-3.2526	-2.5891	-2.6127	-5.1841	-0.8815	0.8419	-0.574	-0.5182	-1.5771	-0.1528	-1.2769	0.9354
TCGA-G9-6371	TCGA-G9-6371-01	PRAD	3-ETV4	yes	yes	TCGA., 2015	2.0453	2.0296	2.5311	0.9377	0.7982	2.6628	-0.216	0.8831	0.7241	8.0988	1.9812	0.0782	0.2561	0.1695	-3.3824	0.3971	1.4276	1.6266	1.5767	-7.0692	-4.8704	-3.1674	-2.8563	-2.2099	-4.4307	-5.068	-2.7709	-1.6684	-0.973	-4.446	-1.2384	-3.1693	-2.2736	-2.3775	-4.5449	-0.9474	0.5145	-0.0238	1.514	-0.9428	-0.9145	-0.5088	1.6112
TCGA-XQ-A8TA	TCGA-XQ-A8TA-01	PRAD	3-ETV4	yes	yes	TCGA., 2015	1.4857	0.8151	1.4421	0.0364	2.2882	-0.5845	-0.7266	1.2521	1.2394	4.8146	1.2381	0.5591	3.5834	1.298	3.7328	3.4036	2.2358	3.9207	3.8113	9.4604	8.4944	-5.798	-5.2302	-3.985	-7.9374	-10.2333	-7.6874	-3.6929	-3.0546	-8.1724	-4.2465	-5.8232	-1.8018	-2.2774	-8.5031	0.9398	1.4043	-0.7341	-1.0683	-2.5424	0.1538	-2.4819	2.2836
TCGA-CH-5738	TCGA-CH-5738-01	PRAD	4-FLI1	yes	yes	TCGA., 2015	1.0444	0.6077	0.654	1.146	-2.3554	0.671	-0.5006	-0.3853	0.0433	8.1144	1.2193	0.041	-3.5834	0.1724	-2.9474	-0.8171	-0.3898	-1.5695	-1.301	-9.4951	-6.6067	0.9454	3.4081	1.7938	0.1857	-1.1067	-2.3558	2.9086	2.5007	7.2544	1.8162	0.0365	0.9282	-0.4171	1.8081	-0.3845	0	0.3314	1.7687	1.7318	1.3997	0.4449	0.6239
TCGA-V1-A8WN	TCGA-V1-A8WN-01	PRAD	4-FLI1	yes	yes	TCGA., 2015	2.4289	1.8014	1.8577	0.8544	-1.2004	0.9315	0.1458	0.8111	0.7013	9.8841	2.5117	-0.0112	-2.5207	0.4283	-1.9579	-0.3135	-0.4544	-2.1949	-1.6634	-8.79	-5.4799	-3.0132	-1.5749	-0.9507	-3.3241	-3.2484	-2.2355	-0.9419	-0.0629	0.6659	0.685	-2.7012	0.5195	-1.5688	-0.8737	0.5638	0.3466	0.0553	3.4279	2.5615	1.3436	1.0357	2.6643
TCGA-H9-7775	TCGA-H9-7775-01	PRAD	4-FLI1	yes	yes	TCGA., 2015	2.5815	1.887	2.6451	2.3937	1.2719	1.6488	-0.4791	0.7211	0.682	8.3121	2.4028	-0.9829	-0.5711	1.1255	-2.0583	-1.0261	0.4188	-0.6418	-0.9758	-8.5326	-5.7732	-3.2547	-3.0812	-1.6659	-3.0731	-6.4339	-4.8357	-0.2706	-0.6273	-6.2872	-0.5057	-1.0557	-1.8068	-0.9926	-0.851	-0.587	0.6307	0.0786	2.5818	1.4698	0.2395	0.466	1.4824
TCGA-KK-A8I9	TCGA-KK-A8I9-01	PRAD	5-SPOP	yes	yes	TCGA., 2015	0.5588	1.1624	0.5315	0.7296	-0.1378	0.8261	0.329	0.0139	-0.6198	8.0166	-0.326	0.5676	-1.4031	-0.2063	-4.6462	-0.62	0.7239	0.6174	-1.2743	-8.8657	-6.5796	-0.875	1.4036	1.4223	-1.4202	1.8622	1.9605	0.2912	1.222	3.3732	0.5531	0.0804	0.3757	0.4311	1.8681	-0.0856	0.0605	0.9386	2.0346	0.6859	0.5442	0.6992	1.2115
TCGA-J4-A6G3	TCGA-J4-A6G3-01	PRAD	5-SPOP	no	yes	TCGA., 2015	1.1886	1.2838	0.8983	0.6859	-0.8479	0.3736	-0.4719	-0.1371	-0.4516	8.9971	1.4723	0.1234	-2.5965	0.2257	-2.1566	0.4799	0.1428	-0.9809	-1.8411	-6.2256	-3.8999	0.104	1.8707	1.0074	-0.2546	0.3591	-0.9686	1.1499	1.3046	6.1651	1.4892	-0.3235	1.6172	-0.4054	0.6587	-0.3512	0.1222	0.484	1.5679	1.3671	0.8618	1.2809	2.5477
TCGA-EJ-8468	TCGA-EJ-8468-01	PRAD	5-SPOP	yes	yes	TCGA., 2015	2.2538	1.585	2.1462	1.4219	-1.0743	1.7012	-0.7316	0.2851	0.9398	8.2114	2.4462	-0.0462	-3.0755	0.7612	-3.1958	-1.6237	0.0904	-3.4518	-2.6343	-9.9078	-6.6611	-1.6581	-0.5924	-0.7736	-1.1072	-1.9962	-1.8344	1.6716	0.6705	2.2141	0.1865	-1.0725	0.2722	-0.3065	1.5765	-0.0114	-0.1354	0.048	1.8601	2.4738	0.8129	0.5567	2.1295
TCGA-EJ-7330	TCGA-EJ-7330-01	PRAD	5-SPOP	yes	yes	TCGA., 2015	2.8964	1.6125	1.4376	0.6558	-1.2606	0.5451	-1.4188	-0.1336	0.4908	8.4621	1.8082	-0.3374	-3.0043	0.1756	-2.8193	-1.8349	-0.0372	-1.774	-3.4732	-9.2838	-6.5143	-3.8702	-1.2289	-1.2205	-2.5234	-3.2283	-2.3696	0.3589	-0.0472	1.6683	0.0427	-2.0756	0.8383	-0.5833	0.4448	0.8573	1.0999	1.8489	3.3347	3.6215	1.2535	1.8726	1.3886
TCGA-G9-7510	TCGA-G9-7510-01	PRAD	5-SPOP	yes	yes	TCGA., 2015	1.7795	1.6043	1.6728	2.1674	1.1631	1.6939	-0.1	0.318	0.0533	8.2239	1.5061	0.372	-1.72	-0.1475	-4.2117	-1.2176	1.2161	-0.5222	-1.7204	-10.008	-7.4253	-3.2665	-0.6423	-0.7366	-2.1164	-3.6396	-2.489	0.2537	-0.0974	2.8419	1.0422	-0.8122	1.1213	-0.7405	1.0305	0.0919	-0.2649	0.7466	3.1878	1.3358	0.8281	1.5307	2.4065
TCGA-KK-A59Z	TCGA-KK-A59Z-01	PRAD	5-SPOP	yes	yes	TCGA., 2015	2.5204	1.8016	1.7696	1.1501	0.8202	1.902	-0.2054	0.1612	0.4026	8.0503	0.4218	0.5137	-1.742	-0.3695	-4.5258	-0.8344	-0.4285	-1.0261	-2.8652	-9.3611	-6.5289	-2.5727	-0.388	-1.4144	-1.9344	-4.0036	-3.8359	0.7392	0.2407	2.5344	0.6469	-0.0321	0.1469	0.1311	1.7273	-0.767	-0.3943	0.5002	3.8585	2.5151	1.136	1.5845	2.0206
TCGA-VP-A878	TCGA-VP-A878-01	PRAD	5-SPOP	yes	yes	TCGA., 2015	2.2677	1.3051	1.6628	2.8676	0.8301	2.0525	0.1724	-0.2836	-0.1025	8.5182	0.7499	0.3364	-1.4189	0.3477	-3.488	-2.2034	0.447	-1.1176	-1.9999	-9.015	-6.9696	-2.4087	-1.0841	-0.5269	-1.8766	-2.8651	-2.6626	-0.8355	-0.219	0.3662	0.203	0.3897	0.3987	0.6811	0.1956	-0.2124	0.1582	1.1422	3.3044	1.3278	0.3422	1.5924	0.8463
TCGA-ZG-A8QX	TCGA-ZG-A8QX-01	PRAD	5-SPOP	yes	yes	TCGA., 2015	1.8663	1.1872	3.5538	0.7394	2.2592	2.7024	0.4127	-0.992	0.3705	8.7075	1.5175	0.4879	-0.5824	0.2939	-4.0291	-0.7717	-0.7538	-0.5869	-0.6385	-8.6036	-6.4645	-3.9475	-4.9209	-2.1609	-5.3577	-6.2081	-4.8695	-2.0785	-1.2591	-0.6414	-0.6698	-3.1283	0.0081	-2.6283	-2.8575	-1.781	-1.4261	-0.4278	17.7622	-0.6736	-0.3833	0.0369	2.0451
TCGA-G9-6333	TCGA-G9-6333-01	PRAD	5-SPOP	yes	yes	TCGA., 2015	2.4886	1.7556	1.7476	2.1445	0.6794	1.8824	-0.0127	0.4881	0.1274	10.0229	0.7948	0.9179	-1.3278	0.4929	-3.6801	-0.7651	0.2005	-1.1084	-2.2459	-9.3578	-6.8158	-2.3126	-0.3392	-0.2786	-3.5553	-1.8186	-1.0709	-0.8599	0.1874	4.0594	0.0761	-2.3748	0.9141	-1.3499	-0.2006	-0.4899	-0.4512	-0.0742	2.8691	1.1342	0.9671	0.6497	2.3563
TCGA-VP-A87H	TCGA-VP-A87H-01	PRAD	5-SPOP	yes	yes	TCGA., 2015	3.4905	2.5543	3.0904	1.9906	-0.0933	2.0117	-0.0006	0.1561	0.2796	8.2332	0.911	1.493	-0.2025	0.3761	-1.7624	-1.1875	-0.3226	1.7004	-0.0607	-4.8353	-3.1623	-3.866	-2.0117	-1.0948	-3.6837	-4.7742	-3.3417	-1.8065	-0.6729	1.969	0.3159	-2.5705	-0.8116	-1.394	-2.381	-0.3754	1.5499	0.3306	1.6833	-0.3646	0.4498	0.128	2.2188
TCGA-VN-A88O	TCGA-VN-A88O-01	PRAD	5-SPOP	yes	yes	TCGA., 2015	2.2858	1.7633	2.2772	1.6154	1.4357	1.0668	0.3744	0.6822	0.3135	8.7348	0.7994	0.4119	0.1802	0.5585	-3.778	0.1364	0.8426	-0.1672	-1.8693	-8.0993	-5.7402	-2.5239	-2.5443	-0.6386	-4.7845	-0.6383	1.1361	-1.4843	-0.5427	1.4405	-0.4585	-3.7699	0.1981	-2.2276	-3.1299	-0.8915	-0.7913	-0.0497	6.3962	-0.6686	-0.189	0.1419	2.4105
TCGA-HC-8258	TCGA-HC-8258-01	PRAD	5-SPOP	no	yes	TCGA., 2015	2.8294	2.4667	2.0118	2.6498	0.8098	2.1711	0.3169	-0.1201	0.7689	9.0185	1.3828	0.1738	-0.8244	-0.2531	-4.3282	-1.1054	0.5241	-1.0092	-1.953	-9.4153	-7.3781	-4.0714	-1.8183	-1.1029	-3.0144	-3.0012	-1.9347	-0.2298	-0.6087	1.3591	0.1468	-2.2265	0.5659	-2.2277	-2.5474	-0.447	-0.1652	0.521	1.9132	0.3951	0.8771	-0.028	2.8794
TCGA-EJ-7782	TCGA-EJ-7782-01	PRAD	5-SPOP	yes	yes	TCGA., 2015	2.7147	1.439	0.6706	-0.0737	-1.61	1.1313	-1.1165	0.3385	1.5654	8.6765	1.9581	-1.4271	-0.7517	0.9369	0.1199	-1.0116	0.767	-1.1538	-1.7756	-6.0327	-3.3213	-2.5916	-1.8045	-1.6417	-3.1297	-4.6516	-3.6225	-1.4624	-1.2373	-2.7496	-0.7314	-1.9625	-2.1788	0.0314	-0.2801	0.1827	0.7934	2.2741	1.3815	2.6205	0.7892	2.4762	2.4504
TCGA-EJ-5531	TCGA-EJ-5531-01	PRAD	5-SPOP	yes	yes	TCGA., 2015	2.2228	1.9678	1.634	1.5149	-0.5334	1.2633	-0.5551	-0.2401	0.9242	8.3728	2.5194	-0.6892	-1.9498	0.3789	-2.7736	-0.4657	1.1173	-1.9156	-0.977	-7.6	-5.1259	-1.103	-1.352	-0.4716	-1.6249	-2.0786	-1.9418	0.1481	-0.7207	-2.6597	-0.3345	-1.4386	-1.0391	-1.5551	-1.2492	-0.619	-0.393	0.832	1.9482	1.4882	0.2105	1.7043	1.8373
TCGA-EJ-5509	TCGA-EJ-5509-01	PRAD	5-SPOP	yes	yes	TCGA., 2015	2.6472	1.5827	1.5662	1.3802	-0.7451	2.1278	-0.4408	0.007	0.7804	8.4346	1.0459	-0.5745	-1.4771	0.2497	-2.1877	-0.1564	0.0558	-0.7261	-1.0553	-8.0968	-5.811	-1.4384	-0.863	-0.8671	-1.4678	-2.6057	-1.6817	0.1153	-0.636	-2.1412	-0.3852	-1.169	-1.6401	-0.8386	0.051	-0.2122	0.207	0.8745	2.1306	1.5902	-0.2453	1.6424	1.0705
TCGA-YL-A8S8	TCGA-YL-A8S8-01	PRAD	5-SPOP	yes	yes	TCGA., 2015	1.3682	1.5118	2.179	0.2856	0.0785	1.2354	-1.3672	-0.6086	0.4681	8.1406	-0.0705	0.4788	-0.8424	-0.0513	-1.3829	-1.5296	0.7476	0.2716	-0.4917	-4.4518	-3.0715	-3.5864	-2.3024	-2.1707	-4.2273	-1.7868	-0.4339	-2.1581	-0.68	0.0595	-0.8508	-2.5649	-1.233	-0.9033	0.1126	0.2879	0.6742	0.7913	5.0074	0.9254	0.5239	0.4633	1.5498
TCGA-YL-A8SH	TCGA-YL-A8SH-01	PRAD	5-SPOP	yes	yes	TCGA., 2015	1.4875	1.0682	1.917	1.193	1.4294	1.8783	-0.0477	-0.2266	0.5142	8.9377	1.1658	0.233	-0.3935	0.5188	-1.3074	-1.4362	-0.32	-0.2021	0.1337	-6.8246	-4.5805	-4.2148	-3.6255	-1.9798	-4.2867	-6.2812	-4.3767	-3.04	-1.9463	-3.3457	-1.2192	-3.0123	-1.0196	-1.1521	-2.0224	-0.1275	0.1602	0.7315	10.4202	0.3274	-0.5212	2.3168	0.6579
TCGA-EJ-7115	TCGA-EJ-7115-01	PRAD	5-SPOP	yes	yes	TCGA., 2015	3.0421	2.0054	2.2918	1.1565	-0.3659	1.9279	-0.5231	0.0094	0.6971	8.9897	1.1815	-0.6848	-1.3108	0.4553	-1.4774	-0.9704	0.0079	-0.9618	-2.9364	-8.7366	-5.5554	-4.2981	-2.3139	-2.167	-3.033	-5.7799	-4.5381	-1.4127	-0.5401	-2.7499	-0.5528	-1.6604	-1.2031	-0.996	-0.07	0.4795	0.9229	0.9732	3.3139	2.5641	0.6422	2.043	1.708
TCGA-Y6-A8TL	TCGA-Y6-A8TL-01	PRAD	5-SPOP	yes	yes	TCGA., 2015	2.455	1.854	2.4972	1.6367	2.1399	2.3151	0.3891	0.4704	0.5104	9.4708	1.1927	0.1483	-0.2305	0.0869	-3.4183	-0.4175	0.5335	0.4241	-1.2041	-8.1322	-5.755	-3.4013	-3.3575	-1.6446	-4.0393	-5.4221	-3.8067	-1.6413	-0.8933	-2.2166	-0.2757	-2.1534	-0.6586	-1.9618	-0.598	-0.3458	-0.1705	0.4591	4.021	0.4537	-0.7189	0.4629	2.3216
TCGA-ZG-A8QY	TCGA-ZG-A8QY-01	PRAD	5-SPOP	yes	yes	TCGA., 2015	2.539	2.2979	2.5615	0.8013	2.5419	3.0248	-0.0818	0.0562	0.1366	8.9726	1.1228	-0.342	0.0795	0.2258	-1.5547	-1.6132	-0.5393	-0.8318	-0.7383	-5.7837	-4.5767	-4.4473	-3.5764	-2.4352	-4.9609	-5.702	-3.4014	-1.9588	-1.804	-2.6071	-1.2261	-2.3601	-0.1218	-0.3806	0.9604	0.4533	-0.1761	0.7702	4.0366	2.2835	0.6583	1.2376	1.9832
TCGA-FC-7961	TCGA-FC-7961-01	PRAD	5-SPOP	yes	yes	TCGA., 2015	2.6906	1.925	2.106	0.7038	0.3321	1.8558	-0.4838	-0.011	0.5377	8.2243	1.7085	-0.3682	-0.9578	1.1107	-2.3161	-0.1065	0.858	-2.0568	-0.8246	-4.3667	-3.081	-4.0481	-2.0046	-2.0871	-2.9509	-5.0984	-3.3648	-0.9829	-0.9906	-3.5645	-1.082	-2.0908	-0.8452	-0.8654	2.832	-0.4448	-1.131	0.1621	2.3763	1.9118	-0.0894	0.8232	1.8586
TCGA-YL-A8SO	TCGA-YL-A8SO-01	PRAD	5-SPOP	yes	yes	TCGA., 2015	2.4669	2.3482	3.3181	1.9517	1.7104	2.3691	0.5595	0.3079	-0.1376	7.4988	-0.1894	0.8823	0.4558	0.2053	-3.8978	0.8083	0.1059	0.7349	0.0771	-5.4979	-4.6819	-4.4441	-2.9028	-2.3989	-3.7964	-5.8878	-4.3429	-1.7632	-0.8776	-2.6589	-0.2508	-0.852	-0.3161	-0.9648	0.1738	-0.2185	1.0766	-0.0571	3.657	0.1107	-0.0931	0.5295	2.2627
TCGA-VP-A87B	TCGA-VP-A87B-01	PRAD	5-SPOP	yes	yes	TCGA., 2015	2.6309	1.8724	2.3461	1.3838	1.7634	1.42	-0.2844	0.5182	1.1143	8.3286	0.5761	-0.0264	0.6338	0.8544	-1.9348	-0.458	0.5889	0.9195	-1.5633	-6.2272	-4.2762	-3.491	-3.2268	-2.8878	-4.2962	-7.263	-5.4411	-2.5693	-1.3593	-4.262	-0.9788	-3.4092	-2.1919	-1.6799	-2.3031	-0.0698	1.3728	0.8859	1.961	0.3301	-0.2688	0.2767	2.2361
TCGA-VN-A88R	TCGA-VN-A88R-01	PRAD	5-SPOP	yes	yes	TCGA., 2015	2.6035	2.3339	3.7799	2.3978	2.6926	3.2928	0.6628	0.613	0.9432	8.0393	1.4314	0.4961	1.5372	0.8476	-3.5817	-0.0046	1.0548	1.1949	0.5359	-5.7832	-4.7616	-3.6168	-4.7103	-3.0351	-4.853	-4.162	-1.2378	-3.2241	-2.2015	-6.2496	-1.9506	-3.2212	-1.8032	-1.8314	-2.9766	-1.3194	-1.0519	-0.1099	0.8666	-2.0102	-0.6297	-0.3094	2.0216
TCGA-CH-5788	TCGA-CH-5788-01	PRAD	5-SPOP	yes	yes	TCGA., 2015	2.174	2.2617	2.9864	0.1126	1.2619	1.5103	-1.1928	0.0807	1.2679	9.3087	1.7091	-0.233	0.5967	0.9774	0.8065	0.8882	0.9746	3.1832	2.1128	1.7537	1.6323	-4.2493	-2.091	-1.9957	-5.4093	-6.508	-5.0047	-2.0512	-0.3926	-6.458	-2.1011	-4.1149	-2.8723	-1.8931	-3.9317	-0.2441	0.4112	-0.1766	-0.6172	-0.3478	-0.5756	-1.7187	1.7219
TCGA-YL-A8HM	TCGA-YL-A8HM-01	PRAD	5-SPOP	yes	yes	TCGA., 2015	3.8717	2.6519	4.5743	2.0042	3.2579	1.8981	0.5231	0.0701	0.9114	8.5207	1.3298	-1.2684	2.0812	1.4584	-1.185	1.9028	1.6442	1.8051	0.7905	-0.3987	-0.7267	0.1919	-2.7732	-2.1037	-3.6585	-0.0442	1.3719	-3.3647	-1.4855	-7.2931	-3.0746	-3.6984	-4.6552	-2.8952	-5.6182	-2.242	-1.5119	-1.2695	-1.8767	-2.4595	-1.7782	-2.6294	1.8329
TCGA-KK-A8IK	TCGA-KK-A8IK-01	PRAD	5-SPOP	yes	yes	TCGA., 2015	3.6446	3.2645	3.1724	0.3476	4.3189	3.5004	0.6257	0.2018	1.9384	8.1383	2.1228	-0.5589	2.7277	0.8723	-1.1906	0.4512	1.7763	1.7012	2.069	0.1546	0.0355	-4.5955	-4.3853	-4.1268	-6.0561	-8.2002	-5.151	-3.7611	-1.8601	-5.9971	-3.2819	-5.1506	-3.8408	-3.3627	-7.1552	-2.467	-0.7531	0.2356	-1.3541	-2.1866	-1.3594	-2.3884	2.7596
TCGA-KK-A59X	TCGA-KK-A59X-01	PRAD	5-SPOP	yes	yes	TCGA., 2015	2.7862	3.3104	4.5828	2.1426	4.1412	3.1257	0.81	-0.4599	0.0081	9.1429	1.3129	0.2122	1.2922	0.4677	-3.3507	1.7174	0.142	-0.2416	0.9776	-3.1534	-2.7419	-3.9895	-3.0728	-2.3378	-4.081	-2.7743	-0.6327	-2.0629	-1.8952	-2.9812	-0.5487	-1.7132	0.96	-0.8201	-0.5174	-1.3591	-2.1405	-0.2707	1.1719	-0.9943	-1.333	-1.374	2.4801
TCGA-XJ-A83G	TCGA-XJ-A83G-01	PRAD	5-SPOP	yes	yes	TCGA., 2015	3.7838	3.4971	3.7992	2.4953	1.8893	2.5115	0.4265	0.6739	0.6837	7.9456	0.4179	0.8984	1.62	0.2658	-4.3949	-0.3515	1.3025	1.1127	0.1005	-5.8707	-4.7912	-4.2571	-3.9223	-2.6056	-5.0535	-6.4257	-4.5057	-2.5076	-2.6883	-3.6324	-1.4188	-3.5766	-1.7946	-2.9011	-4.7006	-1.3608	-0.8204	0.2908	0.9367	-2.2663	-0.9957	-1.1816	2.6783
TCGA-EJ-A65E	TCGA-EJ-A65E-01	PRAD	5-SPOP	yes	yes	TCGA., 2015	3.3991	2.8444	3.376	2.1651	1.4132	1.9702	-0.3846	0.7127	0.5123	10.4581	1.2603	-0.2721	-0.1947	1.2934	-2.3054	-0.0041	0.5518	-0.2023	-0.48	-5.1925	-3.2771	-4.3567	-3.7893	-2.0843	-4.274	-5.4261	-3.5407	-1.0764	-1.4978	-1.2233	-0.5225	-3.2853	-0.6472	-1.4145	-4.1932	-0.0508	-0.446	0.3778	-0.4436	-0.2693	0.1387	-1.1509	1.8647
TCGA-HC-8261	TCGA-HC-8261-01	PRAD	5-SPOP	yes	yes	TCGA., 2015	3.5813	2.9545	3.1141	1.8268	1.2825	2.3505	-0.418	0.2947	1.0701	9.6039	1.8897	-0.5301	0.4007	0.2177	-1.7122	-1.2501	-0.3353	0.1132	-1.7164	-6.28	-4.1864	-2.7104	-2.9308	-1.7029	-3.4841	-3.0811	-1.2834	-1.972	-1.989	-5.7616	-1.6609	-2.3046	-3.4678	-2.5167	-4.0555	-0.8807	-0.2967	0.1929	1.2201	-0.4899	-1.1893	0.2797	2.0082
TCGA-EJ-7123	TCGA-EJ-7123-01	PRAD	5-SPOP	yes	yes	TCGA., 2015	3.3221	2.3575	2.1316	1.8917	0.6879	1.9386	0.1207	0.0739	1.6557	9.8987	2.3262	-0.0664	-0.1315	0.646	-1.9235	-0.3319	0.6902	0.667	-1.2787	-6.3102	-4.2758	-3.6575	-2.0389	-1.1738	-3.6663	-4.6881	-3.4431	-1.8923	-1.0126	-3.8254	-1.2182	-2.9303	-2.5817	-1.6875	-4.0474	-0.2574	0.2396	1.1434	0.564	0.8166	-0.5473	-0.0901	1.6081
TCGA-EJ-5505	TCGA-EJ-5505-01	PRAD	5-SPOP	yes	yes	TCGA., 2015	3.8487	3.3085	2.8892	1.6215	0.8639	2.8541	0.0182	0.7049	1.4949	9.805	3.1095	-1.1183	-0.8603	1.1606	-1.2318	1.1942	0.2716	-0.8986	0.2328	-6.3183	-3.5524	-4.7797	-3.4955	-2.4189	-4.0924	-7.4535	-5.1397	-1.9563	-1.9126	-5.9446	-1.578	-3.7371	-2.5569	-2.6859	-5.0346	-0.3374	-0.5712	0.6045	-0.1195	1.7506	-0.7146	-0.075	2.5658
TCGA-HC-7080	TCGA-HC-7080-01	PRAD	5-SPOP	yes	yes	TCGA., 2015	2.5335	1.7895	2.3438	0.5044	0.6185	1.9769	-0.5767	1.0514	1.8908	9.5973	1.5841	0.9813	1.3544	1.3073	-1.4097	-0.8519	1.3021	0.5404	-0.3237	-5.6379	-3.954	-4.027	-3.5664	-1.9339	-5.8647	-4.9998	-2.7221	-1.7503	-1.829	-4.0209	-2.7847	-3.7627	-2.3578	-1.7435	-6.5275	0.8861	0.0413	0.7617	-0.7414	-1.1281	-0.1185	-0.8775	1.2891
TCGA-EJ-A8FS	TCGA-EJ-A8FS-01	PRAD	5-SPOP	yes	yes	TCGA., 2015	3.2074	1.9211	3.2904	2.1093	1.608	2.2824	-0.1626	0.4268	1.769	8.646	1.6286	-0.0825	1.4039	1.0044	-1.7152	0.0141	1.6036	1.0223	0.1316	-4.7336	-2.8646	-4.0175	-3.548	-2.4573	-4.4663	-2.8881	0.0025	-3.3595	-2.0726	-5.3465	-2.436	-4.7431	-3.2309	-3.7033	-7.7997	-1.4909	0.8761	0.2013	-1.1154	-1.8814	-1.6499	-1.8684	2.3554
TCGA-KK-A8IF	TCGA-KK-A8IF-01	PRAD	5-SPOP	yes	yes	TCGA., 2015	4.1675	2.779	3.0461	1.1647	2.1796	2.0467	0.0785	0.4002	1.5326	8.4496	1.8297	0.5206	2.0006	0.0958	-3.2076	0.1469	1.3032	1.7927	0.1218	-4.3446	-3.8826	-5.1712	-3.9995	-2.9922	-5.5544	-4.8483	-2.7612	-3.8399	-1.2904	-4.3147	-1.9343	-4.1138	-3.2607	-2.2273	-4.3089	-2.6013	1.1294	-0.5976	0.7864	-1.6224	-0.7637	-2.4617	1.6326
TCGA-KK-A6E0	TCGA-KK-A6E0-01	PRAD	5-SPOP	yes	yes	TCGA., 2015	3.8059	3.1868	3.2528	1.8558	2.3939	2.7512	0.7549	0.0638	1.1868	10.2799	2.0997	0.5812	0.4953	0.6244	-2.5938	1.499	1.7885	1.4087	-0.3662	-4.3307	-3.2943	-4.0096	-3.3948	-1.8372	-4.3438	-5.2234	-3.0803	-2.9356	-1.8673	-5.2011	-2.2479	-3.8647	-1.7574	-2.1224	-5.3557	-0.4878	-0.9897	-0.1177	-0.5463	-1.8791	-1.4197	-1.4415	1.7932
TCGA-HC-7210	TCGA-HC-7210-01	PRAD	6-FOXA1	yes	yes	TCGA., 2015	2.1373	1.4024	0.6926	1.4872	-2.8745	0.4694	-1.0283	-0.4734	0.4816	9.5656	2.1418	-0.3023	-3.5941	0.2758	-2.0238	-0.4286	-0.0749	-2.8729	-3.4356	-11.119	-7.5754	-1.8617	1.5244	0.7244	-1.4802	-2.7643	-3.4254	1.6792	1.131	5.0553	0.6621	-0.5314	1.4179	0.0519	2.7333	0.9974	0.0236	1.4913	2.6196	2.7563	1.3675	2.0147	2.7857
TCGA-KK-A8IG	TCGA-KK-A8IG-01	PRAD	6-FOXA1	yes	yes	TCGA., 2015	1.7815	1.185	2.5265	1.1886	1.2551	1.8375	0.0133	-0.1221	-0.6374	8.3807	1.0589	0.0355	-1.2122	0.6158	-5.05	-1.2812	-0.1472	-1.0057	-1.5688	-9.5471	-7.8503	-3.5221	-1.4117	-1.6901	-3.5524	-4.3774	-4.9682	-0.9431	-0.1517	0.8516	0.3345	-1.3057	0.0124	-0.2944	2.2422	-1.2377	-0.3228	0.3706	13.1942	1.8945	0.8358	1.7861	1.6498
TCGA-CH-5737	TCGA-CH-5737-01	PRAD	6-FOXA1	yes	yes	TCGA., 2015	3.0982	2.8451	2.5229	1.9983	1.4988	2.3579	0.4533	0.5671	1.4662	9.9851	2.0889	0.9349	0.0149	0.178	-2.9032	-0.0908	0.884	-0.4633	-1.553	-7.6821	-5.62	-4.1748	-0.6404	-0.5822	-3.1448	-6.0023	-4.9654	-1.1604	-0.2893	1.1397	0.1923	-1.9748	-0.178	-1.7298	-4.0648	0.504	0.0764	0.9978	-0.6308	0.1218	0.5964	-0.5224	3.1371
TCGA-KK-A8IB	TCGA-KK-A8IB-01	PRAD	6-FOXA1	yes	yes	TCGA., 2015	1.1363	1.4363	2.2006	2.0099	2.3502	2.3573	0.7057	-0.0468	-0.3253	6.7566	0.1934	0.6653	-0.1083	-0.1026	-4.6063	0.3019	0.8491	1.972	0.2816	-6.5554	-5.1064	-0.4354	0.5448	-0.2515	-2.1667	-1.8596	-2.0351	-1.7163	0.9672	1.4952	0.7551	-0.7244	-0.7293	-1.5882	-0.22	-1.4652	0.4004	0.0054	2.5964	-0.7796	-0.7702	-0.4764	2.2362
TCGA-HC-8265	TCGA-HC-8265-01	PRAD	6-FOXA1	yes	yes	TCGA., 2015	2.2128	1.7284	1.7366	1.1378	1.3227	2.4621	0.1345	2.3156	0.4517	7.9518	1.1363	0.6466	-0.0764	-0.1841	-3.5389	-1.9448	1.4492	0.5061	-0.3804	-6.9678	-5.5515	-2.9021	-2.106	-1.36	-3.6225	-1.405	-0.3888	-1.5134	-0.6087	-0.7476	-0.1658	-2.5269	-0.7	-1.1647	-2.1506	-0.7219	0.0484	0.5229	1.4536	-0.5602	0.1766	0.5259	1.3308
TCGA-EJ-5494	TCGA-EJ-5494-01	PRAD	6-FOXA1	yes	yes	TCGA., 2015	2.0835	1.8554	1.5466	2.2886	-0.1002	1.3857	-0.4136	1.47	0.1336	9.1009	2.2152	0.0462	-0.5568	0.215	-1.6894	-0.6006	-0.0208	0.1717	0.1607	-7.216	-4.6449	-2.6152	-1.5692	-0.9133	-3.1782	-3.5423	-2.7066	1.2491	-0.9604	1.1929	0.2843	-1.9898	-0.1381	-0.3819	-1.8912	0.9371	2.099	0.7135	1.0939	1.2054	0.7973	-0.029	1.1063
TCGA-J9-A8CP	TCGA-J9-A8CP-01	PRAD	6-FOXA1	yes	yes	TCGA., 2015	2.1344	2.1242	2.6717	1.7741	1.692	1.7978	-0.0459	0.4707	0.3956	8.17	0.9957	0.5611	0.0237	0.4227	-3.2601	-2.0818	1.2149	-1.1853	-0.8846	-9.257	-6.5266	-3.5159	-1.3836	-1.0703	-3.9785	-4.0804	-2.8578	-0.5386	0.0274	-0.9581	0.4614	-1.4552	-0.6853	-0.7331	0.9494	0.734	-0.2856	0.1394	1.8456	1.4519	0.4313	0.3464	1.0489
TCGA-EJ-7789	TCGA-EJ-7789-01	PRAD	6-FOXA1	yes	yes	TCGA., 2015	3.6116	2.5015	2.5984	-0.0595	1.2257	1.5441	-0.994	0.3272	1.2727	8.4607	1.5079	-1.3148	1.67	0.6158	1.799	0.1256	1.0806	1.7027	2.9489	1.1523	2.282	-3.6834	-2.9519	-3.5339	-5.2222	-7.6005	-5.7086	-3.4308	-1.6235	-6.5337	-2.6363	-5.392	-3.4546	-1.9156	-5.0996	-0.4463	0.9964	1.1425	0.3261	0.7621	-0.5525	-1.5051	1.5271
TCGA-YL-A9WI	TCGA-YL-A9WI-01	PRAD	6-FOXA1	yes	yes	TCGA., 2015	3.0787	2.4224	3.6373	1.5465	1.861	1.49	-0.7095	0.3283	1.2988	7.993	0.9157	0.3833	1.3432	1.1331	-1.4206	0.9965	1.6986	2.755	1.0563	-0.2252	0.2062	-2.7728	-2.7711	-2.5503	-4.6885	-1.8604	-0.1099	-3.9719	-1.7729	-6.352	-1.5645	-3.8657	-2.7593	-2.2663	-4.4034	-0.8047	0.3424	-0.1002	0.55	-0.9978	-1.1043	-1.882	2.1586
TCGA-G9-7523	TCGA-G9-7523-01	PRAD	7-IDH1	yes	yes	TCGA., 2015	0.3791	0.6361	0.9981	0.7744	-0.0603	1.4465	0.1554	-0.5554	-1.2602	8.0614	0.3503	-0.4874	-3.5915	-0.5463	-5.1719	-3.1051	-1.4558	-3.1763	-2.4256	-11.9215	-9.8051	-0.2854	-1.353	-0.4577	-1.6598	-2.931	-2.2968	1.0558	1.3292	-0.587	0.9995	0.293	1.9592	1.7733	5.9965	0.3583	-0.3951	1.0616	16.6158	3.3266	0.2827	3.329	-0.7038
TCGA-EJ-7125	TCGA-EJ-7125-01	PRAD	7-IDH1	yes	yes	TCGA., 2015	1.854	0.6829	1.867	1.2344	-0.541	2.3412	-0.1585	-0.7494	0.89	8.758	2.4275	0.1941	-0.5372	0.9398	-0.7407	-0.3614	0.3354	-0.3274	-0.8362	-5.5543	-3.2921	-1.8342	-1.168	-0.0771	-3.3783	-4.5888	-5.0095	-0.6783	0.721	1.1107	0.1316	-1.9893	-0.3785	-0.8865	-1.4186	0.1822	0.3269	1.3532	2.1728	2.0519	0.539	0.1708	0.7737
TCGA-CH-5772	TCGA-CH-5772-01	PRAD	7-IDH1	yes	yes	TCGA., 2015	2.5253	1.6667	3.3234	0.8741	0.9443	0.5899	0.1897	1.9331	0.1768	8.7321	1.7195	-0.1771	-0.6072	0.4326	-2.2282	-0.3508	1.2765	0.1017	0.0118	-5.2449	-3.0414	-2.3543	-2.8976	-1.0164	-3.5963	-3.4501	-1.9762	-0.6451	-1.1002	-1.9098	0.0756	-2.88	-1.6449	-1.2773	-2.812	-0.1073	-0.0528	0.0523	0.5579	1.7516	0.7786	-1.0337	1.3948
TCGA-TK-A8OK	TCGA-TK-A8OK-01	PRAD	8-other	yes	yes	TCGA., 2015	1.3294	0.0894	-0.1754	-0.0271	-0.006	0.8945	-0.9868	1.27	-0.9362	6.2542	1.2685	-0.4312	-3.433	-1.1179	-2.4026	-3.5613	-1.1021	-3.6728	-3.4612	-10.835	-7.6126	-3.62	-1.1651	-1.0498	-1.9655	-4.2332	-3.8194	2.1197	1.4645	3.3531	1.9968	-0.0147	3.4438	1.2141	6.8764	0.6674	1.2063	1.3608	6.5179	5.7611	2.9449	3.0262	0.3198
TCGA-HC-8266	TCGA-HC-8266-01	PRAD	8-other	yes	yes	TCGA., 2015	1.3582	1.627	0.8858	1.1376	-1.8031	0.8501	-0.3012	0.6346	-0.2794	8.1855	1.7429	-0.6164	-2.5462	0.1252	-2.9514	-1.6787	-0.371	-2.4729	-0.9018	-9.0231	-6.2541	3.2669	1.6631	2.1616	0.1988	5.2593	4.2913	1.1945	0.2938	0.7433	1.3748	-1.0496	-0.7809	-1.2246	-0.5544	-0.5581	-0.0944	-0.205	1.306	0.7648	0.4469	1.7157	0.7756
TCGA-EJ-8470	TCGA-EJ-8470-01	PRAD	8-other	yes	yes	TCGA., 2015	1.0792	1.0238	1.3851	1.2017	-0.5695	0.0405	-0.2196	0.5675	0.2691	9.781	2.0998	-0.2562	-1.5971	0.7095	-1.9119	0.747	0.2343	-1.0878	-1.4919	-6.1924	-4.2154	3.1674	2.1169	1.9035	-0.3167	3.7849	3.1681	1.2058	0.7837	3.3589	0.5488	-1.702	-0.8462	-1.9113	-2.8849	-0.4017	-0.1496	0.2028	-1.9682	0.1714	-0.4399	-0.9182	0.9917
TCGA-HC-7233	TCGA-HC-7233-01	PRAD	8-other	yes	yes	TCGA., 2015	2.213	1.3089	1.6693	1.6793	0.3636	1.2865	0.0932	0.7866	0.1143	7.9295	2.3535	-0.5969	-2.7217	0.0062	-2.7591	-0.9295	-0.1189	0.1651	-1.1881	-8.8965	-6.0664	0.8581	0.1803	0.9715	-1.1771	2.3644	2.0644	1.1079	0.0787	-1.0606	0.1735	-1.5209	-1.3831	-1.3188	-0.599	-0.846	-0.6591	-0.8312	1.5672	0.6848	0.0431	0.0069	0.0967
TCGA-G9-7521	TCGA-G9-7521-01	PRAD	8-other	yes	yes	TCGA., 2015	1.8342	1.4826	1.4165	-0.096	-0.1424	0.9305	-0.2347	0.0711	0.4106	8.2637	1.827	-0.4212	-2.0017	1.7034	-2.3343	0.267	0.7706	-1.8343	-0.7065	-7.7621	-5.0689	-0.0139	-0.0727	-0.3476	-1.0765	1.9778	3.1031	0.0744	0.58	0.1479	-0.1139	-1.9229	-0.0742	-0.4598	0.7568	-1.0091	-0.9201	0.4303	4.3854	0.5546	0.7048	0.0313	1.8264
TCGA-HI-7170	TCGA-HI-7170-01	PRAD	8-other	yes	yes	TCGA., 2015	0.4178	0.6802	1.061	1.9739	-0.0132	1.6223	-0.1155	0.1075	-1.5214	6.4445	0.2075	0.4137	-2.9111	0.3749	-4.4005	-2.0005	-0.3674	-1.4067	-2.2986	-10.2254	-7.6219	-1.2433	0.8708	0.492	-1.3697	-1.4293	-1.234	1.7439	1.1396	4.4445	1.675	-0.0012	3.1442	0.56	3.1651	-0.186	0.2011	0.2623	4.6725	2.2332	1.1193	2.2204	1.302
TCGA-KC-A4BL	TCGA-KC-A4BL-01	PRAD	8-other	yes	yes	TCGA., 2015	0.7046	1.54	0.5892	0.8037	-1.4402	0.2316	-0.5932	-0.009	-0.3181	7.5836	0.7841	0.3729	-1.8757	0.104	-2.7907	-2.5196	0.2794	-0.5402	-2.3992	-9.1224	-6.7267	-2.2835	-0.5508	-0.0832	-1.7492	-1.8763	-1.1225	0.3173	0.5484	4.1783	1.7747	-0.7116	1.079	-0.646	0.9273	0.15	1.6615	0.8919	3.5418	1.6375	1.6375	2.4057	0.8915
TCGA-YL-A8SK	TCGA-YL-A8SK-01	PRAD	8-other	yes	yes	TCGA., 2015	0.9894	1.1124	0.285	0.7977	-1.637	0.3365	-0.6264	0.2976	-0.63	7.2426	0.0216	-0.3629	-2.191	0.0169	-3.5217	-3.0201	-1.6074	-1.9851	-1.9597	-9.8653	-7.3573	-1.8212	0.0013	0.314	-1.9502	-0.1178	0.044	0.802	0.7555	5.2584	1.8807	-1.0812	2.164	0.1753	2.0555	-0.2098	0.8693	1.4307	4.1665	2.6445	1.6883	1.7029	0.7555
TCGA-KK-A8IL	TCGA-KK-A8IL-01	PRAD	8-other	yes	yes	TCGA., 2015	0.8938	0.6489	0.4957	1.1553	-0.3447	0.6016	-0.4238	0.0775	-0.5887	8.2626	0.6339	-0.065	-1.8803	0.4104	-3.5245	-1.2269	1.0234	0.9445	-0.7733	-8.0694	-5.2857	0.3637	2.4254	1.5553	-0.5301	3.233	2.4415	0.5914	0.5647	2.8599	1.0214	-0.4204	0.0508	-1.0926	0.1057	-1.3897	-0.16	-0.2428	1.0452	-0.4614	0.4421	0.2439	1.307
TCGA-HC-7737	TCGA-HC-7737-01	PRAD	8-other	yes	yes	TCGA., 2015	1.8585	0.9935	0.6487	1.9556	-3.0889	1.6943	-0.1778	-0.335	0.5019	9.2205	0.9212	0.6493	-3.2529	0.0166	-3.526	0.0474	0.9913	-1.6212	-3.0432	-9.8893	-7.341	-0.6806	1.7698	0.6181	-0.7308	-1.6011	-2.7266	1.6638	1.7019	6.6059	2.6895	0.0616	1.9285	0.0779	1.2458	0.1661	0.144	0.8928	1.8207	2.318	1.4367	0.8412	1.9189
TCGA-HC-7736	TCGA-HC-7736-01	PRAD	8-other	yes	yes	TCGA., 2015	0.6225	0.9746	0.8664	0.6361	-1.5622	0.9995	-0.7971	-0.4231	0.6881	9.3616	1.6701	0.1101	-2.5434	0.4766	-0.4347	-1.2514	1.3535	-0.2673	-1.0515	-7.14	-4.415	-2.4767	0.3449	-0.3203	-1.7158	-4.1709	-3.7169	0.6063	0.9804	4.5754	0.955	-1.4373	0.5567	-1.1239	-0.1885	0.8579	0.9725	0.954	2.0685	2.6739	1.708	1.2401	1.4659
TCGA-HC-7740	TCGA-HC-7740-01	PRAD	8-other	yes	yes	TCGA., 2015	2.1178	1.3236	0.7576	0.9862	-1.8282	1.2491	-0.8707	0.0471	0.0695	7.8055	0.9297	-0.3605	-3.106	0.2462	-3.5496	-2.7679	-0.8467	-3.2703	-3.9429	-11.7557	-8.4772	-2.7768	-0.3199	-0.6685	-1.8639	-2.6004	-1.3825	0.8839	0.6092	4.0202	1.7625	-1.0767	1.4956	-0.7923	1.5094	0.3856	0.9582	0.8673	5.3558	3.5363	1.799	2.7442	2.022
TCGA-G9-6370	TCGA-G9-6370-01	PRAD	8-other	yes	yes	TCGA., 2015	2.1589	2.1626	1.2606	1.5283	-1.1672	1.564	-0.1287	0.9022	0.3895	8.2661	1.4825	-0.3248	-3.1102	-0.1067	-3.63	-1.974	-1.0367	-3.0279	-4.0014	-10.7798	-8.2221	-3.0887	-1.2964	-0.9616	-1.9435	-3.7428	-2.5769	-0.0114	-0.0419	2.2457	0.8791	-1.3736	2.2618	-0.8556	0.893	0.3095	0.5481	1.1425	4.0029	2.6925	1.2394	2.4555	1.6479
TCGA-YL-A9WJ	TCGA-YL-A9WJ-01	PRAD	8-other	yes	yes	TCGA., 2015	1.5661	1.4303	2.2816	1.7357	-0.327	1.8348	-0.3319	-0.0666	-0.1664	9.246	0.7902	0.4831	-1.7598	-0.0279	-3.066	-0.7058	0.3539	-0.1595	-1.2957	-9.0024	-6.8577	-1.551	-0.2861	-0.5541	-2.2211	-2.4178	-2.5712	-0.0625	-0.0489	2.7493	0.8192	-1.2467	0.1764	-0.8661	1.764	-0.3338	-0.033	0.0876	2.9579	0.7685	0.3701	1.1811	2.2556
TCGA-CH-5792	TCGA-CH-5792-01	PRAD	8-other	yes	yes	TCGA., 2015	1.4769	1.1469	1.0318	0.9801	-1.688	1.9061	-0.1438	-0.1866	0.1182	7.6895	1.5935	-0.4703	-2.4692	0.3255	-2.3831	-1.8319	-0.5717	-1.7787	-1.4195	-9.5384	-6.648	0.0139	0.5706	0.8449	-0.6111	-0.7204	-1.4224	0.7052	-0.2835	-0.4725	0.9138	-0.0273	-0.5362	-0.6803	1.2766	0.4121	0.1911	0.8172	3.3801	1.3317	0.617	2.6874	0.5749
TCGA-V1-A8MU	TCGA-V1-A8MU-01	PRAD	8-other	yes	yes	TCGA., 2015	1.3306	1.4645	1.7225	1.089	0.6148	2.6957	-0.1188	1.0982	-0.4395	7.3891	0.2744	-0.6196	-1.7991	0.0736	-3.7979	-2.0665	-0.272	-2.0336	-1.6572	-9.683	-7.1915	-1.4461	-1.3049	-0.7044	-2.0791	-2.1696	-1.4682	0.2814	0.1193	-1.7518	0.3435	-0.4099	-0.296	-0.0036	1.6501	-0.0234	0.0309	0.9069	4.4211	1.3062	0.0857	1.7437	1.0688
TCGA-YL-A8HO	TCGA-YL-A8HO-01	PRAD	8-other	yes	yes	TCGA., 2015	2.6784	2.0938	1.9535	2.3027	1.6185	3.9795	-0.2577	-0.2951	-0.4765	7.0662	0.942	-0.4619	-1.4023	0.5305	-3.1511	-1.6844	-1.2089	-1.2915	-1.1496	-7.2918	-5.9065	-0.9497	-1.7404	-0.624	-1.9383	-3.1378	-2.657	-0.4452	-0.1522	-1.8703	0.5794	-0.8264	-0.335	0.5263	1.4054	-1.2054	-0.18	1.3113	4.2162	1.5546	0.2972	1.8828	1.3289
TCGA-VP-A87E	TCGA-VP-A87E-01	PRAD	8-other	yes	yes	TCGA., 2015	0.814	0.3228	1.2669	1.1873	-0.6594	1.0263	-0.2569	-0.7794	-0.5942	7.8984	0.6601	0.4974	-4.079	0.0178	-5.1885	-2.469	-0.8562	-2.7249	-3.6874	-12.5951	-9.5411	-0.0408	1.8803	0.8202	-1.267	0.2294	-1.3227	0.6277	1.8724	7.0127	2.161	-0.6021	2.9303	-1.2943	2.7433	-1.0495	-1.1423	-0.692	17.1407	0.991	0.4337	2.0108	0.767
TCGA-EJ-A6RC	TCGA-EJ-A6RC-01	PRAD	8-other	yes	yes	TCGA., 2015	1.2467	0.8818	1.1036	0.8382	-0.2264	1.8264	0.1226	-0.1917	-0.3727	7.871	-0.279	-0.3734	-1.9637	0.1991	-3.2574	-2.442	-0.2937	-1.9845	-2.4902	-10.2839	-7.6737	-1.33	-1.9417	-0.8143	-2.5088	-2.6023	-1.8384	-0.8348	-0.1127	-1.6104	0.2428	-1.3083	0.0111	-1.9149	0.9775	-0.8264	0.4494	0.6169	12.3306	1.891	-0.2439	2.6074	0.4819
TCGA-EJ-7792	TCGA-EJ-7792-01	PRAD	8-other	yes	yes	TCGA., 2015	1.2702	0.5256	1.1803	1.1764	-0.9	1.5884	-0.8935	-0.7716	-0.5137	8.6095	1.3526	-0.9125	-4.2543	0.2787	-2.8975	-2.6264	0.2695	-2.2753	-3.3667	-11.1455	-7.7254	-1.4246	-1.3695	-0.6654	-1.4879	-3.2156	-3.2374	1.2238	0.8708	-1.3952	0.3835	-0.5411	0.2531	-0.22	3.4889	-0.058	0.2319	0.6744	11.692	3.3303	0.1657	3.2473	-0.3157
TCGA-VN-A88I	TCGA-VN-A88I-01	PRAD	8-other	yes	yes	TCGA., 2015	-0.1543	-0.1291	0.2994	0.1737	0.0432	1.6057	-0.221	-0.4631	-0.8573	5.9953	-0.6091	-0.5931	-2.2927	-0.5732	-4.2718	-3.7959	-1.3571	-3.2231	-3.5049	-11.8526	-9.2423	-2.3435	-1.7622	-1.0388	-2.2693	-3.1072	-2.3551	0.8051	0.6715	0.2768	0.7218	0.164	1.628	0.7035	5.7405	0.51	1.3554	1.0884	12.2366	3.115	0.5543	5.2104	-0.8108
TCGA-J4-8200	TCGA-J4-8200-01	PRAD	8-other	yes	yes	TCGA., 2015	1.9799	1.5741	3.0098	1.4595	0.4082	2.7295	0.3863	0.456	0.6901	9.2494	1.672	0.2098	-2.7619	-0.0339	-5.0357	-0.6117	0.6991	-0.6719	-1.2996	-9.8413	-7.5244	-3.5239	-2.5325	-1.6432	-3.4836	-4.483	-3.2805	-2.0045	0.0349	-0.3159	-0.6329	-2.4633	0.4008	-1.551	-0.1662	-1.1084	-1.156	-0.8904	14.4855	0.4318	-0.3527	0.9167	1.3448
TCGA-KC-A7FE	TCGA-KC-A7FE-01	PRAD	8-other	no	yes	TCGA., 2015	0.9903	1.7077	1.892	1.244	0.58	2.5857	-0.2662	-0.2635	-0.469	7.5614	1.0555	-0.7255	-1.7203	-0.359	-3.7948	-2.324	-0.6209	-1.7398	-1.7952	-9.9334	-7.8341	-3.9648	-3.8726	-1.8554	-3.6818	-5.2166	-3.7682	-1.2053	-0.991	-2.3371	0.2791	-1.1809	0.6024	-0.4674	2.2084	-0.6032	0.2425	0.6605	11.2451	2.8458	0.3117	3.0337	0.0419
TCGA-EJ-A8FN	TCGA-EJ-A8FN-01	PRAD	8-other	yes	yes	TCGA., 2015	1.6882	1.3392	2.8363	1.2347	2.045	2.5372	0.5557	-0.5999	0.6274	8.8979	1.052	-0.2197	-0.9654	0.505	-3.6654	-1.9799	0.4748	-0.6752	-2.4425	-9.2996	-7.2221	-3.1273	-3.5986	-1.6047	-3.8864	-4.7325	-3.8917	-2.106	-1.5009	-3.9386	-0.916	-2.9583	-1.1401	-2.2942	-2.4281	-1.6196	-0.4001	-0.1884	15.6178	-0.402	-1.3461	1.0422	0.7835
TCGA-2A-A8VO	TCGA-2A-A8VO-01	PRAD	8-other	yes	yes	TCGA., 2015	1.5977	1.4614	2.4937	1.1949	0.942	1.7443	0.2268	0.247	1.0445	8.4216	0.1	0.3748	-0.2532	0.3633	-3.8896	-1.8201	0.9134	0.1923	-0.9547	-8.3042	-6.2682	-3.1885	-2.2985	-1.3505	-3.4469	-3.7801	-2.6399	-1.6434	-1.3361	-1.9899	0.5765	-1.7805	-0.6395	-2.123	-1.6878	-1.9484	-0.8091	-0.3206	9.6709	-0.5989	-0.6101	-0.5787	1.5075
TCGA-VN-A88P	TCGA-VN-A88P-01	PRAD	8-other	yes	yes	TCGA., 2015	1.463	0.8289	2.2444	0.9706	2.103	1.5923	0.077	1.0192	-0.1726	7.4917	0.5896	0.7032	-0.6302	0.3668	-4.2426	-1.6006	1.1412	0.9045	-0.3443	-9.645	-7.3071	-2.5258	-2.9863	-0.9931	-3.6326	-4.373	-2.99	-1.0188	-0.6275	-1.9641	-0.5837	-2.1382	-0.8898	-1.1424	-0.8842	-0.9654	-0.2662	-0.5566	11.5794	-0.4048	-0.216	-0.1828	-0.103
TCGA-XJ-A83H	TCGA-XJ-A83H-01	PRAD	8-other	yes	yes	TCGA., 2015	1.242	1.1572	1.7192	1.2987	0.4658	1.9779	-0.1902	0.3686	0.2649	9.0153	0.592	0.4698	-1.1018	-0.0336	-3.4821	-0.3851	0.8757	-0.0947	-1.0826	-7.5345	-5.2067	-3.29	0.5395	-0.4118	-3.5673	-4.2358	-4.0088	-0.2095	0.3327	6.6971	1.0372	-2.5289	2.2243	-2.2013	-2.1673	-0.2216	0.5978	0.4291	0.8887	0.8981	1.1001	-0.1451	2.5207
TCGA-J9-A8CN	TCGA-J9-A8CN-01	PRAD	8-other	yes	yes	TCGA., 2015	2.5919	1.6612	3.4409	2.1702	2.663	2.7269	0.5377	-0.2991	0.7719	8.4004	0.6149	1.6514	0.0197	0.9733	-3.7812	-0.2598	1.5221	0.4035	-0.964	-6.9807	-5.5636	-4.6317	-0.3597	-0.8845	-4.2831	-5.2312	-5.1143	-1.0138	-0.014	3.6977	-0.134	-3.1199	0.5467	-1.6084	-2.6325	-0.8292	-0.6379	-1.3341	5.2651	-0.3835	-0.4505	-1.9172	2.4051
TCGA-KC-A7F3	TCGA-KC-A7F3-01	PRAD	8-other	yes	yes	TCGA., 2015	1.8548	2.3191	2.6731	2.3516	2.17	2.1984	0.3825	0.6185	-0.0278	8.9661	1.0485	0.4629	-0.3838	0.0647	-4.603	0.0403	1.6751	1.4322	-0.1986	-7.0387	-5.5709	-2.9199	-1.0202	-0.47	-3.2314	-4.6007	-4.3014	-0.8172	-0.1908	3.2984	0.5406	-1.1524	0.2024	-2.3386	-1.0834	-1.1048	-0.2532	-0.4631	1.739	0.066	-0.0243	-0.6815	1.6895
TCGA-G9-6499	TCGA-G9-6499-01	PRAD	8-other	yes	yes	TCGA., 2015	2.5764	1.9361	2.8877	2.9338	2.933	2.1808	1.2832	0.4947	0.4278	8.9132	1.0321	1.0877	-0.3445	0.1553	-5.7134	0.4923	1.5081	1.6078	-0.3004	-8.3928	-6.3467	-2.5481	-0.9903	-0.2324	-2.639	-3.9536	-3.9123	-0.7018	-0.765	0.7557	-0.3948	-2.3435	-0.7624	-2.3973	-3.0671	-1.0303	-0.6746	-0.0806	1.3907	-1.374	-0.5826	-0.9253	2.22
TCGA-KK-A8IJ	TCGA-KK-A8IJ-01	PRAD	8-other	yes	yes	TCGA., 2015	2.4452	1.4873	2.0103	1.4053	0.4578	1.6192	0.0952	0.2802	0.4933	8.2909	2.2197	0.8498	-0.6342	0.5809	-2.4444	0.1842	1.1274	-0.3131	-1.2549	-8.3668	-5.1844	-4.0454	-0.1747	-0.4719	-4.0013	-5.3947	-4.0397	-0.6641	0.6313	2.5156	0.4649	-2.35	0.1017	-1.1232	-1.7312	0.1757	-0.2154	-0.45	1.4909	1.006	0.9038	0.1253	2.1055
TCGA-CH-5767	TCGA-CH-5767-01	PRAD	8-other	yes	yes	TCGA., 2015	3.0104	1.7667	3.4378	1.9511	0.4	2.4862	0.0095	0.6649	1.2924	9.8133	2.6843	0.975	-0.5625	0.6324	-3.1733	0.1811	2.5622	0.1726	-0.0696	-6.7129	-5.157	-4.3675	-0.4632	-1.0894	-4.4428	-6.0132	-5.4316	-0.8614	-0.4766	2.6055	-0.5925	-3.5693	-0.2524	-2.097	-2.9302	-0.3803	-0.4006	-0.0348	1.261	0.5571	0.2303	-1.2052	3.0967
TCGA-EJ-A65J	TCGA-EJ-A65J-01	PRAD	8-other	yes	yes	TCGA., 2015	3.3777	2.2443	3.3361	2.337	1.1639	2.563	0.7029	0.9237	1.5929	8.7656	1.3479	0.1138	-0.11	0.9155	-3.0773	0.4807	0.8955	-0.0685	-1.0339	-7.4372	-5.3664	-3.1367	-1.6427	-1.1995	-3.3886	-4.4102	-3.0297	-1.4585	-0.5184	-1.6003	-1.4509	-2.2815	-1.3529	-2.1179	-2.5111	-1.7358	-0.6369	0.6858	-0.2052	-0.2714	-0.0012	-1.0095	2.5219
TCGA-EJ-A7NJ	TCGA-EJ-A7NJ-01	PRAD	8-other	yes	yes	TCGA., 2015	3.2152	2.8247	3.1035	2.4179	-0.0557	2.2432	0.3149	0.4711	0.8574	9.1755	1.9594	-0.9871	-1.3107	0.2907	-3.6129	-1.1451	-0.3411	-2.5702	-3.0482	-10.6199	-7.1646	-2.5184	-2.1928	-1.1006	-2.976	0.3409	2.1847	-1.9949	-0.9216	-3.7525	-0.3151	-3.1152	-1.0542	-3.0425	-4.1609	-0.6685	-0.3418	-0.5887	1.8277	-0.0523	0.3792	0.8035	3.1952
TCGA-XA-A8JR	TCGA-XA-A8JR-01	PRAD	8-other	yes	yes	TCGA., 2015	1.1448	1.0401	2.3469	1.4202	1.3754	2.1635	0.4004	0.29	-0.1621	7.904	1.2648	0.3847	-1.0877	-0.0144	-5.1746	-1.053	0.6034	-0.2139	0.0043	-9.4395	-7.5294	-2.9215	-1.6295	-0.8409	-3.3466	0.9099	2.6133	-1.3964	-0.8217	0.6988	0.2436	-2.2665	0.5235	-2.3782	-1.6523	-1.2358	-0.3888	-0.0078	6.3523	-0.1327	-0.37	0.2161	1.7077
TCGA-KK-A7AV	TCGA-KK-A7AV-01	PRAD	8-other	yes	yes	TCGA., 2015	1.8605	1.8561	1.972	1.4679	1.0477	1.5367	0.2822	-0.28	0.0155	7.9323	0.4987	-0.3649	-1.2038	0.3169	-4.3031	-1.4232	0.6711	-0.4764	-1.1711	-9.6515	-7.345	0.8248	-0.7926	0.5476	-1.2301	0.7796	0.5164	0.9033	-0.077	0.2524	0.0882	-0.5004	-0.9196	-1.1866	-1.4053	-0.6167	-0.0594	0.3084	1.3338	-0.4042	0.0096	0.637	0.9164
TCGA-V1-A8WL	TCGA-V1-A8WL-01	PRAD	8-other	yes	yes	TCGA., 2015	1.4787	1.3365	2.0033	1.9077	0.5907	1.4585	-0.2347	0.5154	-0.3087	8.1188	1.1004	-0.0973	-0.9935	0.7376	-4.273	0.0663	1.369	-0.9299	-1.6283	-9.7647	-7.2572	-1.2354	-1.8026	-0.1398	-2.0896	-0.4582	1.1392	-0.2896	-0.2048	1.0342	0.233	-1.4498	0.3406	-1.6427	-0.3581	-0.9478	-0.6887	-0.2218	2.8798	0.0615	0.2198	-0.112	2.0974
TCGA-V1-A8MF	TCGA-V1-A8MF-01	PRAD	8-other	yes	yes	TCGA., 2015	1.9438	1.538	2.5353	1.7826	2.8303	3.2012	0.4321	0.0834	0.4877	8.9124	1.782	0.5022	-0.6628	0.5741	-4.6007	-1.0863	-0.047	0.6762	-1.0775	-8.9993	-7.2711	-1.0148	-1.3773	-0.9771	-2.6397	-2.3065	-2.3575	-0.8226	0.0478	1.0044	1.317	-1.6538	0.1232	-1.2175	-1.3315	-0.784	-0.9127	-0.3461	2.0094	-0.5428	-0.2943	-0.6015	1.5544
TCGA-KC-A7FA	TCGA-KC-A7FA-01	PRAD	8-other	yes	yes	TCGA., 2015	1.0741	0.9675	2.6371	1.8304	2.1583	3.689	0.2102	0.8387	0.4984	7.878	1.9068	0.7499	0.3421	0.3211	-4.1661	-0.5661	1.0218	1.0286	-0.1249	-7.9382	-5.9752	-2.5918	-1.7572	-1.1886	-3.4539	-3.4361	-2.0483	-0.6115	-0.818	-0.4792	0.1883	-2.4074	0.1854	-2.0513	-2.1046	-0.6576	0.1294	-0.0058	2.5065	-0.9846	-0.4353	-1.1266	1.2311
TCGA-ZG-A8QW	TCGA-ZG-A8QW-01	PRAD	8-other	yes	yes	TCGA., 2015	1.649	2.1948	2.7228	2.4537	2.333	2.5451	0.6088	0.1985	-0.9103	6.8709	-0.1094	0.8151	-0.2581	-0.2539	-2.6721	0.9124	0.7055	0.4137	-0.6851	-5.3536	-4.4539	-1.7758	-1.7036	-0.939	-2.297	-1.8005	-0.8758	-1.3643	-1.0546	0.2159	0.78	0.1281	0.1417	-1.1168	0.0734	-1.7076	-0.3545	0.1507	2.8905	-0.6357	0.2086	0.4146	1.7209
TCGA-EJ-A6RA	TCGA-EJ-A6RA-01	PRAD	8-other	yes	yes	TCGA., 2015	1.9495	1.991	3.3579	2.3678	2.0269	2.557	0.5972	1.4394	0.0943	8.2288	1.2626	-0.039	1.329	0.2044	-4.8753	-1.4288	0.4097	-0.4525	-1.9131	-8.388	-7.0104	-3.7392	-3.359	-2.0811	-3.326	-4.563	-2.5586	-2.5563	-1.9238	-4.1903	-0.4946	-2.3477	-0.8118	-2.5473	-3.3275	-0.9837	0.2563	0.2477	3.1366	-1.1644	-0.4551	0.4702	1.4547
TCGA-J9-A8CL	TCGA-J9-A8CL-01	PRAD	8-other	yes	yes	TCGA., 2015	1.9416	1.5034	1.6351	0.835	0.3179	1.6529	-0.7763	0.6258	0.2401	8.4913	1.711	-1.892	0.2287	0.5666	-1.061	-1.4807	-0.7005	-1.1303	-0.2237	-3.9778	-2.7678	-1.8518	-2.0801	-1.4013	-2.8696	-2.4845	-1.4857	-0.1014	-1.686	-4.8563	-1.1249	-0.6162	-1.5556	0.7572	3.6137	-0.0491	0.077	0.3635	2.3105	1.3133	0.6121	0.6196	0.7155
TCGA-HC-8264	TCGA-HC-8264-01	PRAD	8-other	yes	yes	TCGA., 2015	1.2898	0.0344	1.4708	0.638	-0.6984	1.5385	-1.7626	0.8657	0.8593	5.7843	-0.3631	-1.7145	-2.2223	0.3762	-3.5846	-1.3133	-0.4032	-2.9502	-4.1284	-8.7265	-7.1462	-2.4772	-1.5165	-1.3829	-3.2327	-3.708	-2.6959	-0.8992	-2.1271	-5.0611	-0.5121	-0.3115	-2.3233	-0.9157	1.7005	-0.3866	-1.1773	0	5.3933	0.9513	0.4308	1.8269	0.445
TCGA-EJ-5514	TCGA-EJ-5514-01	PRAD	8-other	yes	yes	TCGA., 2015	1.3221	1.121	0.9269	-0.2708	-2.2037	0.9829	-0.9003	-0.2324	0.8686	7.1611	3.1161	-1.1007	-2.5275	0.9092	0.1924	2.0448	0.7362	0.3622	-1.5315	-3.793	-2.0164	-1.1642	-1.0305	-0.9064	-1.7276	-2.5077	-2.2339	0.0337	-0.1963	-2.0093	-0.011	-0.7442	-0.804	-0.4598	0.875	-0.1719	-0.3038	0.0281	2.5005	1.3815	0.6559	0.1787	1.4349
TCGA-EJ-7791	TCGA-EJ-7791-01	PRAD	8-other	no	yes	TCGA., 2015	2.4884	1.8752	1.2499	1.0985	-2.2857	1.9623	-0.4278	-0.0722	0.0487	9.5577	2.4214	-0.6672	-2.9692	0.5225	-2.637	-0.4259	-0.8399	-2.5223	-1.6555	-9.4654	-6.528	-2.6492	-1.1496	-0.5239	-2.3887	-3.8869	-3.4574	-0.1335	0.126	0.2247	0.9951	-0.4634	0.7618	-0.1451	2.6779	0.2644	0.611	1.8911	4.3193	3.8627	0.7401	2.437	1.5557
TCGA-EJ-7794	TCGA-EJ-7794-01	PRAD	8-other	yes	yes	TCGA., 2015	2.4381	1.7738	1.6259	1.5605	-1.007	1.3819	-0.9876	-0.1324	0.7178	8.8492	1.4762	-0.7666	-3.0579	-0.0613	-0.5952	-1.1455	0.2695	-1.447	-2.1905	-8.5006	-5.2184	-2.3936	-0.0793	-0.1432	-1.5534	-3.1618	-2.9723	0.1089	-0.1668	-0.6041	0.2013	-1.0401	-0.1347	-1.651	0.2617	0.6477	0.3334	0.4228	2.8219	3.2048	0.626	1.6286	1.3679
TCGA-EJ-7331	TCGA-EJ-7331-01	PRAD	8-other	yes	yes	TCGA., 2015	2.1759	1.543	1.5186	1.1838	-1.2458	1.7668	-0.3543	-0.2095	0.7257	8.5569	2.0599	-0.9905	-2.9836	0.9094	-0.746	-0.698	-0.0731	-2.2056	-3.1161	-8.9738	-5.7434	-2.0803	-1.4334	-0.6748	-2.1157	-2.5343	-2.4717	0.2964	-0.0355	-1.2121	0.2779	-1.771	-0.8635	-0.4043	1.5978	-0.172	-0.5085	0.6752	3.5636	3.8368	0.4919	1.4332	2.0079
TCGA-EJ-5515	TCGA-EJ-5515-01	PRAD	8-other	no	yes	TCGA., 2015	2.976	2.4863	2.3104	0.791	-1.2674	2.1294	-0.5432	1.0184	1.5325	9.0692	2.7968	-1.1063	-2.6476	0.2553	-2.431	0.2752	-0.1823	-2.9382	-2.0135	-8.6415	-5.3733	-3.1095	-1.7239	-1.5696	-3.5564	-4.526	-2.9497	-1.2394	-0.9005	-3.6597	-0.9758	-3.4298	-0.9519	-2.263	-1.8491	-0.1597	-0.8438	0.3288	2.7225	3.1398	0.2415	0.8483	2.0114
TCGA-EJ-7781	TCGA-EJ-7781-01	PRAD	8-other	yes	yes	TCGA., 2015	2.4506	1.6042	1.4419	0.8946	-1.5839	0.9141	-1.151	0.2026	1.39	9.4595	2.5873	-1.0578	-2.3397	0.5597	0.0089	-1.6686	0.3322	-0.8473	-0.9576	-7.308	-4.2206	-2.9079	-1.4261	-0.7459	-2.4196	-3.7621	-3.2904	0.1322	-0.7173	-2.3615	-0.2769	-2.2844	-1.2829	-2.4538	-1.5744	-0.5002	-0.0793	0.7456	1.6315	2.6965	0.6951	0.461	0.7105
TCGA-HC-7078	TCGA-HC-7078-01	PRAD	8-other	yes	yes	TCGA., 2015	2.663	1.5151	2.4712	1.733	-0.733	2.1969	-0.5163	0.5625	0.9709	8.8211	1.9462	-0.2072	-0.0321	-0.041	-2.4415	-1.0769	1.1548	-0.4111	-1.2252	-7.8673	-5.7849	-2.5657	-1.7682	-1.4925	-2.4918	-3.7851	-3.294	-0.1109	-1.4643	-1.7283	-0.8788	-1.5404	-1.5232	-0.7589	-2.2731	0.2941	-0.1029	0.3641	1.0573	-0.229	0.1475	0.3561	1.104
TCGA-EJ-5517	TCGA-EJ-5517-01	PRAD	8-other	yes	yes	TCGA., 2015	2.7966	1.5539	2.4022	1.4707	0.9099	1.9607	-0.0118	0.3221	0.8069	9.2385	2.1027	-0.7372	-2.2174	0.9347	-3.7652	0.8037	1.198	-1.1147	-0.3032	-8.9267	-5.9376	-2.1354	-1.8043	-1.4038	-2.4395	-3.7514	-2.8917	-0.3655	0.006	-1.8688	0.0574	-2.0833	-0.5718	-1.1093	-1.3597	-0.8378	-0.9707	-0.4554	3.869	2.1639	-0.1314	-0.6552	1.7881
TCGA-V1-A8MG	TCGA-V1-A8MG-01	PRAD	8-other	yes	yes	TCGA., 2015	2.6307	2.2091	2.2606	0.7201	1.3621	2.092	-0.1753	0.343	0.1282	8.5284	1.1011	-0.232	-0.54	0.1324	-2.5107	-1.7797	0.1858	-0.1263	-0.8865	-7.7828	-5.7451	-3.0907	-2.9908	-1.5654	-3.8622	-2.7511	-0.8942	-1.702	-1.4792	-2.7964	-0.2671	-1.8105	-1.1789	-1.0747	0.3636	-0.3662	0.5089	0.4091	3.2456	0.8931	0.3993	1.3593	2.1142
TCGA-EJ-A46G	TCGA-EJ-A46G-01	PRAD	8-other	yes	yes	TCGA., 2015	2.0579	1.3828	0.7958	0.8713	-0.8456	0.2091	-1.4689	0.6007	0.098	7.5344	1.1129	0.0846	-0.0687	-0.035	0.148	-0.6079	-0.0664	-0.8554	-0.5463	-3.5384	-1.9589	-3.408	-1.9414	-0.8987	-3.7219	-2.727	-1.7044	-1.0727	-0.5446	-1.0579	-0.4831	-2.2537	-1.1401	-0.2738	-0.8291	0.8032	0.5737	1.0985	1.6141	0.8434	1.0855	1.1324	1.1293
TCGA-EJ-5518	TCGA-EJ-5518-01	PRAD	8-other	yes	yes	TCGA., 2015	1.4298	1.3059	1.8773	1.4549	-0.305	2.5902	-0.3774	-0.5883	0.3239	8.0431	1.8868	-0.4084	-1.8694	-0.1839	-0.8726	0.3539	0.0941	0.7653	-0.4866	-6.7377	-4.3381	-4.2115	-2.3011	-1.521	-3.3508	-5.1648	-3.9649	-0.9533	-0.4852	-1.8005	-0.5875	-1.2785	0.1424	-0.6606	1.2842	-0.3609	-0.1367	-0.0956	10.1435	1.7602	0.4998	1.2203	1.7568
TCGA-YL-A8SQ	TCGA-YL-A8SQ-01	PRAD	8-other	yes	yes	TCGA., 2015	2.009	1.5161	2.0134	0.8246	1.1306	1.7245	-0.2659	0.3703	0.3013	9.1272	0.7049	-0.2929	0.112	0.7127	-0.6922	-1.5051	0.3873	-0.0467	0.0283	-6.1338	-3.7868	-3.3382	-3.3883	-1.883	-4.2506	-5.3138	-3.7007	-1.8709	-1.2073	-3.7802	-0.8231	-2.5535	-2.6739	-1.2557	-2.2393	-0.3668	0.7214	1.3223	6.0783	0.7267	-0.1409	0.9002	0.9946
TCGA-EJ-7786	TCGA-EJ-7786-01	PRAD	8-other	yes	yes	TCGA., 2015	2.7382	1.6179	1.976	1.7237	-0.5458	1.9951	-0.6308	0.1318	1.3343	9.1788	1.8517	-0.364	-1.9053	0.1179	-1.7924	-1.4483	1.0607	-1.163	-2.1929	-9.0693	-6.1483	-3.9676	-2.7388	-1.8804	-4.2109	-6.0548	-4.8982	-1.6384	-1.094	-3.5351	-0.5076	-2.9874	-1.2664	-2.1758	-1.2698	-0.6872	-0.3465	0.3551	9.087	2.3189	-0.15	1.2006	2.0332
TCGA-FC-A8O0	TCGA-FC-A8O0-01	PRAD	8-other	yes	yes	TCGA., 2015	2.418	2.7018	2.7873	1.7993	2.3672	3.6248	-0.2251	0.0865	0.2089	5.6739	1.0802	-1.1345	0.7347	0.0382	-3.0888	-3.72	-1.1601	-1.8306	-1.5521	-8.587	-6.7378	-4.7575	-4.4982	-2.7587	-4.4772	-6.0474	-2.7607	-3.1459	-2.2051	-6.289	-1.6388	-2.1893	-0.8953	-0.179	-0.1896	-0.5115	1.4789	2.0593	4.9827	2.0133	-0.3524	2.3737	0.6598
TCGA-G9-6378	TCGA-G9-6378-01	PRAD	8-other	yes	yes	TCGA., 2015	2.2116	2.0507	3.3151	2.2459	1.9453	3.0564	-0.351	0.1249	-0.1162	7.7788	1.2368	0.1277	-0.7568	0.6353	-3.944	-1.7996	-0.4685	-1.5688	-1.4447	-9.0035	-7.3467	-3.5209	-4.2187	-2.0775	-3.7488	-4.614	-2.7004	-1.8012	-1.5736	-3.587	-0.1789	-1.8953	0.1	-1.2078	0.6288	-0.6232	-0.0219	0.7033	7.9663	1.7475	-0.187	0.8937	0.8776
TCGA-HC-7750	TCGA-HC-7750-01	PRAD	8-other	yes	yes	TCGA., 2015	2.3586	1.7891	2.1708	2.1534	1.2837	2.898	-0.0449	-0.2149	0.3291	7.4708	1.5355	-1.0209	-1.3296	0.5241	-2.4988	-1.4682	-0.2709	-1.0849	-1.8064	-8.8836	-6.1941	-4.0332	-3.8075	-1.9679	-3.1594	-6.2009	-4.7249	-1.7812	-1.2215	-5.2356	-0.4379	-1.4945	-1.3455	-1.4946	-0.3586	-1.0352	-0.1112	0.4019	8.0151	1.5703	-1.1239	2.3205	1.4608
TCGA-EJ-A46I	TCGA-EJ-A46I-01	PRAD	8-other	no	yes	TCGA., 2015	2.7386	2.0553	1.7927	1.6473	-0.9023	1.5791	-0.0142	-0.2715	0.6829	8.003	1.3039	-0.5656	-1.689	0.4029	-2.2517	-2.4371	-0.5962	-1.5299	-3.1142	-9.6204	-6.5809	-4.0134	-3.0098	-1.7336	-3.0806	-4.2625	-2.8236	-2.0712	-1.3736	-2.6041	-0.3227	-2.265	-1.146	-2.6006	-1.9252	-0.2836	1.3348	1.602	4.8401	1.8015	0.0796	2.0961	1.429
TCGA-G9-6367	TCGA-G9-6367-01	PRAD	8-other	yes	yes	TCGA., 2015	2.6299	2.7257	3.2615	2.1176	0.9777	3.027	0.0919	0.418	0.4355	7.2631	1.6242	0.2601	-1.8864	0.2224	-4.3035	-1.0259	-0.9159	-3.0687	-3.3952	-10.9362	-8.1141	-3.9711	-3.6821	-1.8229	-2.9947	-4.5284	-2.7634	-2.1702	-1.3186	-2.0393	-0.0352	-2.3464	0.8755	-1.9007	-1.0795	0.0392	0.1509	0.5118	5.2859	1.8936	0.1002	1.6954	2.0274
TCGA-EJ-A65G	TCGA-EJ-A65G-01	PRAD	8-other	yes	yes	TCGA., 2015	2.8038	2.1652	3.0149	1.8468	2.5612	2.9971	0.2717	0.2824	1.3036	9.3555	2.2624	0.1774	0.4899	1.0617	-3.0862	-0.2493	0.5872	-0.0084	-1.7523	-7.4105	-6.0256	-5.4678	-4.008	-2.2324	-5.5013	-6.4557	-4.1111	-2.516	-1.8258	-3.5717	-0.6187	-3.3205	-1.517	-3.0078	-4.5467	-1.2165	-0.4837	0.3163	5.247	-0.7141	-0.8414	-0.669	2.2423
TCGA-G9-7519	TCGA-G9-7519-01	PRAD	8-other	yes	yes	TCGA., 2015	2.4524	1.9614	4.4955	2.8263	2.93	3.2304	0.5213	-0.036	0.3128	7.866	1.1212	1.0396	-0.0902	0.8343	-5.4395	0.7107	0.3557	-0.7507	-1.6917	-9.6622	-7.3665	-5.0439	-4.1498	-2.7225	-3.8204	-5.3634	-3.5866	-1.6042	-1.6238	-2.1827	0.5414	-3.0475	-0.2522	-2.3476	-2.1558	-1.3299	-0.8133	-0.3079	8.5391	-0.5599	-0.9039	-0.2714	3.4016
TCGA-YL-A8SR	TCGA-YL-A8SR-01	PRAD	8-other	yes	yes	TCGA., 2015	1.8524	1.6045	3.2187	1.419	1.0222	3.8791	-0.3996	0.9757	0.9233	9.0141	1.6544	0.6792	0.1028	0.8074	-2.3546	-0.6009	1.2796	-0.6569	-1.6888	-7.3789	-5.3914	-4.2277	-2.2283	-1.4878	-4.6121	-6.5991	-4.8111	-1.6156	-0.6517	-2.2296	-0.9335	-3.2341	-0.8003	-0.6809	-2.4664	0.4865	0.4737	0.4808	2.0173	1.0418	0.38	-0.3635	1.3404
TCGA-V1-A8ML	TCGA-V1-A8ML-01	PRAD	8-other	yes	yes	TCGA., 2015	2.5436	2.1133	2.7484	1.4295	3.0746	2.9255	0.2559	0.2963	0.2638	9.4582	1.1733	0.4091	0.6833	-0.1704	-4.3451	-0.8552	0.8224	1.5634	-0.5717	-7.8095	-6.0583	-3.7971	-3.7373	-2.294	-4.5545	-6.072	-4.2805	-1.6837	-1.906	-2.8834	-1.313	-2.5986	-0.7725	-1.3177	-0.2987	-0.1816	-0.2841	-0.3814	3.0022	0.2189	-0.3019	-0.5018	1.1074
TCGA-M7-A721	TCGA-M7-A721-01	PRAD	8-other	yes	yes	TCGA., 2015	3.0599	2.6327	2.4795	2.5539	1.4498	2.1442	0.3854	0.7167	0.4057	8.6708	1.8814	-0.0621	-0.7859	0.3131	-3.1344	-0.7193	0.1618	-0.4535	-0.7364	-8.1239	-5.9659	-3.5943	-2.4104	-1.6295	-3.3917	-4.4024	-3.4144	-1.2445	-1.1757	-3.4155	-0.9976	-1.8241	-1.3758	-1.3988	-1.2956	-0.4848	-0.0246	1.1176	2.3022	0.409	-0.6338	0.2276	1.7475
TCGA-HC-7742	TCGA-HC-7742-01	PRAD	8-other	yes	yes	TCGA., 2015	2.2935	2.6075	2.4977	0.8339	0.1441	1.7775	-0.3798	0.6876	0.4246	9.193	2.0568	-0.0281	-1.3914	0.4591	-1.4576	0.4549	0.749	-1.1274	-0.5809	-6.1344	-2.9918	-4.7778	-3.4304	-2.3911	-3.4666	-6.8082	-4.5307	-1.3384	-1.3005	-3.1971	-1.0368	-1.9253	-0.1106	-0.8024	0.3534	-0.2285	-0.3958	0.9851	3.652	1.2538	0.1245	1.0691	1.8708
TCGA-YL-A8SB	TCGA-YL-A8SB-01	PRAD	8-other	yes	yes	TCGA., 2015	1.798	1.5576	2.2195	1.3373	-0.2921	2.2613	0.0763	0.1772	0.4569	9.5639	1.7476	-1.0698	-1.0742	0.1489	-2.1747	-1.4703	-0.4912	-1.6932	-2.139	-7.1532	-4.8783	-3.6635	-2.6234	-1.9272	-3.2883	-5.1783	-3.9703	-0.8178	-1.2353	-3.9505	0.1806	-1.1092	-0.1951	0.0981	2.0989	-0.6308	0.2787	0.9907	3.7406	3.0863	0.3401	1.4924	1.5627
TCGA-EJ-5532	TCGA-EJ-5532-01	PRAD	8-other	yes	yes	TCGA., 2015	2.2439	1.6207	2.7119	2.1022	-0.3203	1.6615	-0.4669	0.422	1.1618	9.7902	1.8702	-0.8857	-0.8481	0.4793	-1.5899	1.7163	1.1008	0.4501	0.0246	-6.5773	-4.0448	-3.2274	-2.5368	-2.0175	-3.5684	-4.4559	-3.152	-1.3524	-1.272	-4.2619	-1.306	-2.4034	-1.7339	-1.0957	-1.4999	-0.4562	-0.476	-0.0852	1.6421	2.313	-0.1089	-0.1882	1.6737
TCGA-EJ-7317	TCGA-EJ-7317-01	PRAD	8-other	yes	yes	TCGA., 2015	3.071	2.1726	2.9183	2.1667	1.1006	2.902	-0.0538	-0.0349	1.1807	9.624	1.0128	0.1645	0.3322	0.7432	-1.7064	0.209	0.8969	0.2498	-1.2132	-7.125	-5.1695	-5.2663	-3.6141	-2.5945	-4.5276	-7.2997	-5.4442	-2.0032	-2.0857	-5.3652	-1.3067	-2.5809	-1.5931	-1.5851	-2.9203	0.0656	-0.1643	1.0111	2.4962	0.8188	-0.3735	0.8258	2.6333
TCGA-KK-A6E5	TCGA-KK-A6E5-01	PRAD	8-other	yes	yes	TCGA., 2015	2.4755	1.7902	2.4562	1.7697	1.7113	1.995	0.2267	0.8067	0.4446	9.3746	1.542	-0.207	0.373	0.1108	-4.032	-0.3652	0.3391	0.7315	-0.1315	-8.0953	-6.0678	-2.1958	-2.3841	-1.6823	-3.5584	-4.3244	-3.057	-2.268	-1.0121	-4.517	-0.0334	-2.258	-1.68	-1.851	-2.5293	-1.304	0.3979	0.0613	1.4974	-0.7764	-0.1987	0.3036	1.7064
TCGA-G9-6366	TCGA-G9-6366-01	PRAD	8-other	yes	yes	TCGA., 2015	2.7166	2.709	3.0876	2.4692	3.3383	2.5277	0.0324	0.68	1.1991	8.991	2.7396	0.3474	1.0769	0.2972	-4.8758	0.5706	1.9022	0.5715	-0.0131	-8.6701	-6.9412	-2.9391	-2.5297	-2.1777	-4.3625	-4.6015	-2.4281	-2.3888	-1.6406	-4.8634	-1.0897	-2.8052	-2.133	-2.2842	-4.8859	-0.6089	0.3068	0.1606	1.1166	-1.1206	-0.6483	-1.051	2.0748
TCGA-CH-5761	TCGA-CH-5761-01	PRAD	8-other	yes	yes	TCGA., 2015	1.1978	1.2952	1.2851	-0.4566	-1.8964	0.6779	-0.6747	-0.2359	0.3721	10.0016	2.0667	0.0277	0.0476	0.375	2.3875	1.8462	1.7005	2.041	1.5438	3.1132	3.9284	-4.4308	-2.7299	-2.514	-3.0939	-1.7042	0.8578	-2.8255	-0.6271	-4.5179	-1.3901	-2.7974	-0.7622	0.1683	-0.0567	1.4332	0.8169	0.1433	0.0165	0.8087	0.1465	-0.6945	2.0855
TCGA-FC-A4JI	TCGA-FC-A4JI-01	PRAD	8-other	yes	yes	TCGA., 2015	1.57	2.0816	3.2574	-0.7177	2.1145	0.7526	0.0164	-1.0522	1.1939	8.8017	0.7217	-0.3403	2.4574	1.4309	1.5788	2.793	1.3971	4.142	3.2562	7.0905	6.9141	-1.6171	-1.3221	-1.3704	-4.7869	-3.5082	-2.6494	-4.3923	-0.8046	-3.9067	-2.5323	-5.6765	-2.9152	-3.7045	-9.7876	-2.3815	-0.0101	-0.7441	-3.9439	-3.7959	-0.2585	-3.3961	2.048
TCGA-KK-A8ID	TCGA-KK-A8ID-01	PRAD	8-other	yes	yes	TCGA., 2015	1.4531	0.9768	1.2529	-0.1601	0.882	0.4522	-0.0441	1.3587	0.684	8.6273	2.1333	0.0122	1.2756	1.6262	0.4381	1.1781	2.1549	1.1326	1.0715	-0.9977	0.7452	-3.1048	-2.6076	-2.4195	-5.3479	-5.381	-4.695	-2.4533	-1.9875	-0.6634	-1.9606	-5.383	-1.831	-2.6469	-7.2799	0.3547	0.4928	1.0046	1.5694	0.0951	-0.3682	-1.0999	1.9375
TCGA-FC-A5OB	TCGA-FC-A5OB-01	PRAD	8-other	yes	yes	TCGA., 2015	3.1831	3.0167	4.2374	1.2246	3.9191	2.5541	-0.1213	0.4122	1.5936	10.5684	2.1652	-0.5961	2.1537	1.2244	-1.5507	2.5036	1.2408	1.1377	1.3085	-1.6366	-0.6511	-5.1845	-3.8388	-3.2647	-6.0922	-8.5092	-6.0027	-3.1928	-1.9559	-5.6465	-2.5749	-5.442	-2.5902	-2.5138	-8.2116	-0.6152	-0.6657	0.5293	-2.13	-0.2064	-0.8868	-3.3354	2.6455
TCGA-YL-A8S9	TCGA-YL-A8S9-01	PRAD	8-other	yes	yes	TCGA., 2015	3.0734	2.4659	2.7873	1.0418	3.2732	2.3567	-0.121	0.1816	2.074	8.7203	2.5451	-0.4548	1.9579	1.5658	-0.0764	1.0074	0.6167	1.9167	0.6509	-0.9815	-0.1379	-6.2379	-2.9185	-3.1066	-6.2468	-8.5763	-6.0986	-4.1103	-1.6498	-4.295	-3.2909	-5.1255	-3.5058	-3.1724	-8.9257	-1.2031	0.8603	1.5298	-2.5528	-0.2059	-0.5588	-2.5568	1.6082
TCGA-HC-7075	TCGA-HC-7075-01	PRAD	8-other	yes	yes	TCGA., 2015	2.1002	1.866	2.6327	1.9858	0.7974	1.412	0.4934	-0.0316	1.2589	8.2699	1.8512	-0.3376	1.1442	1.2257	-2.4314	-0.6567	1.6633	0.8454	-0.5099	-6.3107	-4.626	-1.5209	-1.9388	-0.6437	-3.7608	-1.0104	1.1071	-1.4953	-0.9952	-3.5416	-1.3773	-3.7019	-2.9635	-3.2895	-5.7746	-0.7085	-0.4231	0.2031	1.4723	-1.3052	-1.5367	-1.2643	1.3383
TCGA-HC-8216	TCGA-HC-8216-01	PRAD	8-other	yes	yes	TCGA., 2015	2.1383	1.5533	2.3759	0.8679	1.7511	1.7262	0.2093	0.5736	0.5141	9.7888	2.1207	-0.3901	-0.3397	0.7868	-2.0456	-1.1846	-0.152	-0.2347	-0.8005	-5.2881	-3.0184	-1.637	-1.6865	-1.0962	-2.4016	-1.5468	-0.1205	-0.72	-1.4432	-2.6886	-0.7345	-1.9908	-1.7299	-1.6332	-2.0662	-1.3009	-0.3837	-0.4985	0.067	0.5643	0.029	-0.81	1.4373
TCGA-HC-A4ZV	TCGA-HC-A4ZV-01	PRAD	8-other	yes	yes	TCGA., 2015	1.6822	1.7935	0.9608	0.025	0.3326	1.5584	-0.1904	-0.249	0.053	8.2784	1.1732	-0.1104	0.101	0.7231	0.9525	0.9933	0.7432	0.7098	-0.4807	-1.1233	-0.1955	-0.2278	-1.5367	-2.6505	-3.2423	-3.2153	-2.6745	-1.5973	-0.3965	-0.1761	0.002	-2.1954	-0.727	-0.0471	0.5091	-1.493	0.5129	1.151	0.0452	1.1161	0.4918	-0.051	0.691
TCGA-VN-A88N	TCGA-VN-A88N-01	PRAD	8-other	yes	yes	TCGA., 2015	2.1116	2.5231	2.6899	0.7248	2.1374	1.6794	0.575	0.6956	0.7691	9.9741	1.7206	0.2107	1.4297	1.7862	-1.7321	-0.3607	1.7156	0.3385	-1.9276	-4.584	-3.1382	-3.2625	-3.1164	-2.1616	-4.5278	-5.8137	-4.1107	-1.9719	-1.3537	-2.7581	-0.5758	-3.7002	-1.8117	-1.6551	-4.6172	-0.5877	0.228	0.5994	0.6711	-1.168	-0.4103	-1.0242	1.8795
TCGA-WW-A8ZI	TCGA-WW-A8ZI-01	PRAD	8-other	yes	yes	TCGA., 2015	2.9931	2.198	2.3646	1.3882	1.1929	2.3268	-0.3294	0.6314	0.4964	8.582	1.2784	-1.6605	1.215	1.5173	-1.5886	-1.465	0.8944	0.3478	-0.2102	-6.0833	-3.7515	-2.7066	-2.8002	-1.4225	-4.5581	-4.3199	-2.8201	-1.0576	-1.6294	-4.4635	-1.5364	-4.1607	-1.5469	-1.3435	-4.6917	0.1608	0.8587	0.7684	-0.0798	0.646	-0.1449	-0.4069	0.4469
TCGA-EJ-7218	TCGA-EJ-7218-01	PRAD	8-other	yes	yes	TCGA., 2015	3.2287	2.2376	2.2012	2.2995	1.2322	3.3133	0.6689	0.5221	1.3099	8.9389	1.3873	-0.0396	1.3078	0.536	-2.017	-0.1066	0.6584	0.7623	-1.0612	-6.7157	-5.2041	-4.0978	-2.7084	-0.9297	-4.2615	-4.108	-2.5596	-3.1852	-1.5108	-4.4787	-0.626	-2.7447	-2.2202	-2.8407	-4.5802	-0.7952	0.0708	0.8723	1.2483	-0.2641	-1.0057	-0.3901	1.6579
TCGA-HC-8256	TCGA-HC-8256-01	PRAD	8-other	yes	yes	TCGA., 2015	3.0201	2.5729	3.3026	1.9118	1.1794	2.3496	0.0852	0.4828	0.9432	9.5357	1.801	-0.4056	0.3931	1.1349	-1.8533	0.5811	1.7042	1.6493	0.387	-5.3828	-3.6615	-3.4325	-3.2117	-2.4293	-5.1251	-3.7591	-1.7077	-2.6822	-1.6255	-6.6758	-1.8133	-3.988	-3.199	-2.3276	-6.5185	-0.5582	-0.2608	-0.0873	-0.2	-1.3957	-1.1858	-1.1555	1.4719
TCGA-YJ-A8SW	TCGA-YJ-A8SW-01	PRAD	8-other	yes	yes	TCGA., 2015	2.223	2.1697	2.0795	0.7258	1.293	1.4982	-0.2711	0.8567	1.0005	10.125	2.2495	0.0174	-0.4232	0.8997	1.0135	0.4585	0.4944	0.7589	-0.0867	-2.6379	-0.0775	-4.2905	-2.6844	-1.9894	-4.1495	-5.9329	-4.4126	-2.2306	-1.4459	-3.7449	-1.5429	-4.3708	-1.2316	-2.5312	-3.9579	-0.9222	-0.1769	1.007	0.8899	1.0837	0.285	-0.6736	2.1747
TCGA-CH-5751	TCGA-CH-5751-01	PRAD	8-other	yes	yes	TCGA., 2015	0.9772	-0.3086	0.2888	-2.9921	-1.8115	-0.8409	-1.6992	0.4417	1.1217	8.2832	1.6727	-1.0334	-1.1338	1.2147	3.4661	0.8292	0.153	0.8591	-0.0858	2.4277	4.226	4.8254	1.2643	-0.1157	-0.6946	3.7145	2.8318	-0.0178	1.149	-0.7537	0.3266	-3.3334	-2.4036	-0.6021	-2.2772	-0.3063	0.2684	0.7732	-2.39	0.9552	0.6228	-1.5334	-0.6393
TCGA-39-5028	TCGA-39-5028-01	LUSC	Basal-like	yes	yes	TCGA., 2012	-1.2986	-0.5952	-1.5918	0.3746	-0.1566	-1.1756	0.4018	-1.5143	-0.6432	0.8588	0.6699	-0.3992	-2.7152	-0.1858	-4.6771	0.6946	0.5576	0.4044	0.9541	-3.8757	-4.1843	2.5563	5.3562	2.7019	2.7408	4.7061	4.0735	2.4579	1.5268	4.779	2.1131	2.9477	1.7946	1.6961	6.8321	-1.3958	-0.8716	-0.9883	-2.013	-0.7359	0.7068	0.5062	-1.2425
TCGA-56-5897	TCGA-56-5897-01	LUSC	Basal-like	yes	yes	TCGA., 2012	-0.927	-1.2516	-1.5435	1.8225	-4.6692	-2.7251	1.6209	-1.3303	-1.3546	1.9319	-0.7923	-1.5585	-4.201	0.5374	0.9771	2.2619	-0.266	-1.4827	-0.1439	-0.5021	0.463	3.9821	4.0338	2.1122	3.2104	3.1075	0.3503	3.2727	1.3168	4.2168	0.9722	2.2196	1.6437	2.1126	7.7271	0.1545	0.0714	0.868	-0.3867	1.2215	1.5319	3.1369	0.4185
TCGA-66-2788	TCGA-66-2788-01	LUSC	Basal-like	yes	yes	TCGA., 2012	-2.3341	-1.0161	-1.6315	-0.1045	-4.1858	-2.8701	-0.0775	-1.5457	-0.6485	1.5353	0.3721	-0.9472	-2.9547	0.7222	-0.8834	2.9644	0.8397	-1.4902	1.2308	-0.3927	0.3754	3.1275	5.2953	2.6244	2.7485	5.5638	3.2351	2.8703	1.8226	2.8866	1.3378	1.6033	3.4801	2.2166	8.4333	0.2104	-0.182	-0.1994	-1.2603	0.4502	0.9388	1.8371	0.9949
TCGA-22-1011	TCGA-22-1011-01	LUSC	Basal-like	yes	yes	TCGA., 2012	-2.2854	-0.7886	-0.9747	-0.1673	-2.7186	-2.6087	0.4863	-1.6424	-0.2743	2.2886	0.1159	-0.8618	-2.8252	1.096	-0.8183	2.1077	0.5661	-1.3492	0.4707	1.6261	1.6817	4.4853	5.0532	2.4486	1.8752	4.2291	0.1166	2.7921	2.0253	4.6177	1.2939	1.0292	3.2154	1.4862	3.7149	0.2014	0.1554	0.1281	-1.9147	0.1581	0.5065	1.6442	1.1234
TCGA-43-6771	TCGA-43-6771-01	LUSC	Basal-like	yes	yes	TCGA., 2012	-2.0891	-1.4717	-2.8954	-0.2493	-3.4639	-2.9362	-0.426	-1.6555	-0.3939	0.5797	-0.2595	-0.5935	-1.6595	0.509	1.4046	1.7925	-0.7585	-0.3051	-1.3088	-1.1835	0.3401	2.3674	5.4973	3.082	2.0847	3.9616	2.2782	1.6823	1.6588	7.0733	1.9465	1.1363	4.0998	1.1674	5.4003	0.1926	0.0071	0.7209	-1.4541	-0.475	1.6849	2.8828	1.4202
TCGA-60-2707	TCGA-60-2707-01	LUSC	Basal-like	yes	yes	TCGA., 2012	-1.9962	-0.9996	-1.552	0.7557	-3.6946	-2.0424	-0.5547	-1.5254	-0.3007	2.6552	-0.2272	-0.2799	-3.5841	-0.0751	-0.5638	1.952	-0.856	-1.8329	-1.1176	-2.6854	-1.1665	1.5644	6.3147	2.6569	3.951	1.6147	-0.36	4.0992	1.5535	8.9562	1.8505	3.8533	5.0354	2.5194	8.8288	-0.086	-0.4062	-0.2118	-0.396	1.2617	2.0509	3.5605	1.036
TCGA-66-2734	TCGA-66-2734-01	LUSC	Basal-like	yes	yes	TCGA., 2012	-1.7583	-1.0599	-1.4731	-0.6074	-1.5983	-1.6536	0.2013	-1.622	-0.7397	1.8614	0.8562	-0.9127	-0.9673	0.0925	0.7309	2.516	0.6303	-0.1342	0.4926	1.2446	1.8924	1.9047	6.1297	2.8464	3.2013	0.1082	-1.4033	3.1476	1.6595	4.6857	1.2208	2.1867	2.1418	2.3175	6.0967	-0.3257	0.2361	-0.4244	-2.114	-0.7556	1.151	1.5046	-0.19
TCGA-39-5039	TCGA-39-5039-01	LUSC	Basal-like	yes	yes	TCGA., 2012	-1.6972	-0.0008	0.7909	2.6793	-0.2841	0.3235	1.0904	-0.2558	-0.8786	2.1523	-0.2137	-0.0034	-1.6294	-0.6855	-4.2075	1.675	0.6312	-0.3192	0.7827	-2.9832	-3.6797	0.9472	3.5718	1.818	2.6144	1.6345	0.4529	3.0954	1.6762	6.5978	2.2317	4.2365	3.4807	2.5405	7.9145	-1.3864	-2.0455	-0.7002	-0.0834	-0.0091	0.5091	1.9551	2.4895
TCGA-21-5784	TCGA-21-5784-01	LUSC	Basal-like	yes	yes	TCGA., 2012	-0.9856	1.4682	1.5531	2.7612	0.3896	0.9469	0.9402	-0.717	-0.8641	0.7704	-1.2094	1.0835	-1.4148	-0.5076	-4.98	0.4729	0.0797	-0.9313	0.6555	-4.8841	-4.7957	2.3119	3.6278	2.2498	3.1501	1.6169	-0.1154	1.6877	0.8687	5.8328	1.6977	2.8032	2.8938	1.3476	2.5927	-1.1701	-0.7948	-0.6346	-0.2159	-1.4996	0.5529	1.2434	0.877
TCGA-39-5024	TCGA-39-5024-01	LUSC	Basal-like	yes	yes	TCGA., 2012	-1.4632	0.4183	0.7971	0.2668	-0.1216	-0.1546	0.1216	-1.0747	-0.7429	0.8158	-0.1199	-0.0001	-1.0997	0.8977	0.3836	2.1447	-0.3953	0.3616	0.5951	2.4654	2.5175	0.7762	0.8668	0.4382	0.2111	4.2141	3.9143	-0.2642	-0.0749	1.8816	-0.1316	0.0848	1.1006	-0.7776	-0.3773	-1.0709	-0.4053	-0.1233	-1.7863	-1.6765	-0.5777	0.6997	1.2754
TCGA-66-2765	TCGA-66-2765-01	LUSC	Basal-like	yes	yes	TCGA., 2012	-2.3659	-1.3214	-2.094	-1.095	-0.8533	-2.0656	0.0492	-1.4285	-0.8253	-1.1768	-0.9366	0.2807	0.1712	0.2362	-0.8026	1.9912	0.4849	1.1305	2.0915	2.6835	1.7889	4.2574	5.1614	3.2839	2.8781	5.4869	3.8305	2.3332	2.2055	4.9739	1.9392	2.4607	1.4613	1.4097	3.6562	-0.8269	-0.7565	-1.0641	-2.1119	-1.8276	0.0908	1.6558	-0.617
TCGA-37-3789	TCGA-37-3789-01	LUSC	Basal-like	yes	yes	TCGA., 2012	-3.2728	-2.6431	-3.3995	-2.6514	-1.3038	-3.7797	-0.178	-0.8462	-1.4749	0.5953	-0.1608	1.9386	-0.3899	0.6986	-1.6595	3.5008	1.763	1.9646	2.8751	3.4429	3.2204	4.3813	6.6352	2.9748	2.7243	5.5011	3.8286	2.2016	1.7842	7.4259	2.6176	0.1767	2.1465	0.4997	2.9105	-1.78	-1.1281	-0.4892	-3.1033	-2.0737	1.0694	0.115	0.8125
TCGA-34-5232	TCGA-34-5232-01	LUSC	Basal-like	yes	yes	TCGA., 2012	-2.1157	-0.2702	0.3347	1.1084	-2.2003	-2.4479	0.342	-1.3282	-0.6286	0.3137	-1.0318	0.7824	-2.3279	0.8613	0.0736	2.8259	0.0924	-0.0957	2.6356	2.7643	3.6491	5.3709	4.6796	2.1483	1.8695	5.6459	3.316	1.3051	2.2437	6.3545	1.3068	-0.4887	1.9405	-0.734	-0.9601	-0.4205	-0.3672	-0.5415	-2.3416	-1.9361	-0.8246	0.5254	1.1209
TCGA-37-3783	TCGA-37-3783-01	LUSC	Basal-like	yes	yes	TCGA., 2012	-1.2027	0.2033	0.1206	-0.7608	4.2301	-0.8017	0.6799	-1.1353	-1.9495	-0.5647	-1.1129	2.6451	0.8636	0.1152	-5.1371	3.7785	0.8804	1.2165	2.1925	5.7848	3.196	5.7694	6.7742	3.4478	3.1729	7.3902	4.7043	0.2651	1.2078	8.8686	2.6422	-0.7142	1.5317	1.2022	1.3614	-3.2682	-2.8812	-1.6479	-4.8621	-4.3136	-0.1816	-3.1618	1.6892
TCGA-66-2773	TCGA-66-2773-01	LUSC	Basal-like	yes	yes	TCGA., 2012	-0.0304	-0.2558	-0.3565	2.857	-2.161	-2.3631	2.1455	-2.2116	0.225	0.8261	-0.9711	0.4261	-1.9422	0.531	0.3284	2.81	1.0849	0.8105	0.187	2.895	2.1849	3.6438	3.6019	2.2156	2.4216	2.9288	1.2408	0.294	0.9725	3.1576	0.372	0.7058	0.8958	0.7841	1.8388	-0.2039	-0.1797	0.226	-1.4429	-0.9385	-0.1355	1.2082	0.0045
TCGA-21-1070	TCGA-21-1070-01	LUSC	Basal-like	no	no	TCGA., 2012	-2.4913	-1.8242	-1.5738	-1.0874	-1.9775	-3.0763	0.2357	-1.9116	-0.5715	0.3594	-0.4484	0.4249	-2.7383	-0.0099	0.0029	1.5259	-0.6872	-1.3028	0.7929	4.1832	3.4008	5.7179	6.0302	3.3868	4.3869	9.1017	6.8293	2.2127	2.89	5.4706	3.049	1.4666	0.2958	1.1836	2.4595	-1.5818	-0.7106	-1.4741	-3.2886	-1.8771	-0.5359	0.9411	-0.1839
TCGA-60-2721	TCGA-60-2721-01	LUSC	Basal-like	yes	yes	TCGA., 2012	-2.303	-0.1231	-0.2106	0.1391	-2.7504	-2.6479	-1.0087	-0.5882	-0.9118	1.0265	0.4988	-1.1194	-1.0666	1.4567	0.0725	-0.1232	0.2482	0.2988	0.2275	1.2433	2.0143	4.7393	2.3826	1.7314	0.4709	5.1732	2.8361	0.0533	0.4857	-0.2104	0.2001	-0.37	-1.0695	0.5517	3.1694	-0.5482	-0.2713	0.657	-1.7361	-0.5027	-0.2736	1.5579	-0.8712
TCGA-66-2780	TCGA-66-2780-01	LUSC	Basal-like	yes	yes	TCGA., 2012	-2.563	-1.5243	-2.2771	-0.7649	-2.2618	-2.5345	0.4894	-1.1484	-1.1168	0.3445	-1.0186	-0.0425	0.1894	0.369	-2.0504	1.0368	-0.0105	1.0895	0.6628	0.4061	0.9291	2.3643	5.2169	2.4921	2.3112	5.2515	3.5746	3.005	1.192	4.4599	1.3405	1.7688	3.2457	2.1022	6.432	-0.5297	-0.2591	0.146	-1.4401	-0.0731	0.8815	2.3142	0.6489
TCGA-39-5029	TCGA-39-5029-01	LUSC	Basal-like	yes	yes	TCGA., 2012	-1.935	-0.3699	0.1937	1.0899	-2.5419	-1.2011	0.4904	-1.1089	-0.1366	1.3868	-0.1491	-0.5916	-0.318	-0.2458	-1.5523	3.2135	0.0796	-0.0103	1.7987	1.2452	0.1934	2.8664	2.4826	1.1206	2.2656	3.7123	3.2068	-0.1822	0.6499	0.8173	1.4955	1.2264	1.547	1.3281	3.498	-0.9088	-0.0352	-0.2506	-1.4659	-1.6401	0.7706	1.7546	1.4954
TCGA-60-2720	TCGA-60-2720-01	LUSC	Basal-like	yes	yes	TCGA., 2012	-2.1755	-0.7372	-2.003	-0.3189	0.1955	-0.4574	0.4948	-1.2081	-1.6848	-0.4559	-2.039	1.5913	-0.702	-1.0055	-5.191	0.6847	-0.0222	0.2889	1.7898	-0.1785	-1.6082	3.4915	4.527	2.5287	2.6619	2.378	0.3225	3.7964	2.965	5.8825	1.7834	3.7272	2.4317	1.7249	6.5108	-0.4967	-0.2144	-0.836	-1.2121	-3.5525	0.5221	0.9421	0.7686
TCGA-66-2782	TCGA-66-2782-01	LUSC	Basal-like	yes	yes	TCGA., 2012	-2.5844	-0.9629	-0.5229	-0.1442	1.0539	-1.0509	-0.0425	-1.1854	-1.8302	0.3121	-0.5732	-0.3656	0.2277	0.3991	-2.3958	4.266	0.3402	1.7183	1.7775	2.8772	1.3027	4.2842	4.7131	2.9983	2.2952	6.6098	3.829	1.6108	1.0904	3.814	0.5912	1.1229	-0.2926	1.8122	3.6638	-1.3352	-0.1256	-0.8145	-2.5763	-1.4463	0.8421	0.5426	0.9438
TCGA-34-5241	TCGA-34-5241-01	LUSC	Basal-like	yes	yes	TCGA., 2012	-1.3333	-0.6216	0.2404	1.5266	0.2868	-0.1719	0.5297	-0.6557	-1.1024	1.0822	-0.7241	-0.2641	-1.1782	0.0365	-3.8262	3.2403	0.0962	-1.0327	1.2208	0.6522	-2.0171	4.2006	5.4633	2.5557	3.3768	5.7168	3.6249	2.559	1.1506	4.1105	2.3232	2.6727	3.3561	1.8598	5.8043	-1.4719	-1.645	-1.8364	-1.4011	-1.6653	-0.5157	0.4809	1.3654
TCGA-18-3406	TCGA-18-3406-01	LUSC	Basal-like	yes	yes	TCGA., 2012	-1.6629	-0.8224	0.2485	-0.9833	0.4992	-1.0122	0.3379	-0.4831	-0.3727	1.4721	0.8181	0.8257	-0.6038	-0.1673	-6.4567	2.6943	0.4537	-1.7602	2.1758	-0.7343	-2.3762	5.3673	5.6184	3.531	3.1541	6.5279	3.0569	3.9722	1.919	8.3672	1.5425	0.4706	4.0274	1.0324	3.7307	-2.2798	-3.1315	-1.8463	-4.2146	-1.8397	-0.3505	-2.6424	1.6638
TCGA-22-5472	TCGA-22-5472-01	LUSC	Basal-like	yes	yes	TCGA., 2012	-1.2938	0.1294	-0.2431	1.3785	-2.6922	0.2994	1.0217	-1.3078	0.688	1.7239	0.0941	-0.8792	-1.7126	-0.1546	0.8688	-0.9258	-1.343	-1.2213	-1.4039	-1.3435	-0.6761	0.2774	2.3614	0.416	2.2004	0.4225	-0.4318	1.1716	0.6819	1.4176	1.4847	3.001	0.1608	1.1791	1.067	0.0192	0.6682	0.471	-0.2954	0.2679	0.9821	2.4732	-0.9908
TCGA-18-3414	TCGA-18-3414-01	LUSC	Basal-like	yes	yes	TCGA., 2012	-0.8842	0.0247	0.3767	-0.1481	0.8464	-0.8773	0.555	-0.632	-0.7027	1.5574	0.0912	0.0575	-0.003	0.631	-1.044	1.5569	0.4561	1.0247	1.3458	3.3235	2.9093	0.1915	2.77	0.4339	1.2906	1.8138	1.0836	0.0438	0.1417	4.9517	2.469	0.2263	1.4169	1.1741	3.2255	-1.0941	-0.2701	-0.4858	-2.3618	-0.7828	0.2412	0.1978	0.775
TCGA-21-5782	TCGA-21-5782-01	LUSC	Basal-like	yes	yes	TCGA., 2012	-2.9834	-1.0543	-1.3981	-0.6639	-1.7855	-2.4044	0.1191	-0.6069	-1.1129	-0.2207	-2.0049	0.4531	0.7111	0.8222	-0.199	1.4562	1.0989	1.1889	0.7443	4.0016	3.2755	0.0412	-0.0755	-0.3809	-0.8189	0.1955	-0.9844	-1.0119	0.0053	1.62	0.8912	0.9335	3.5975	1.2651	5.6116	0.2683	1.5243	0.8786	-0.4396	-0.8032	0.6136	1.6953	0.9458
TCGA-34-2600	TCGA-34-2600-01	LUSC	Basal-like	yes	yes	TCGA., 2012	-1.6428	0.2089	0.0977	-1.8553	-0.6107	-1.0961	-0.3719	-0.4621	0.4226	-0.087	0.5533	1.5982	1.4121	0.924	0.883	-0.9091	0.3641	0.9646	1.4825	3.107	3.2245	-1.4379	-1.8406	-1.8624	-2.617	-3.1424	-3.2942	-2.4005	-0.2928	2.9792	-0.7026	-2.2357	2.031	-1.0286	-4.3665	-1.1643	0.9915	1.4971	-0.6431	-0.8169	1.2175	1.0605	-0.1453
TCGA-66-2781	TCGA-66-2781-01	LUSC	Basal-like	yes	yes	TCGA., 2012	-1.5927	-0.9582	0.8191	1.9618	0.4633	-1.341	1.2991	-1.5055	-0.9955	-0.3289	0.2908	0.2994	1.3252	0.5272	-0.9459	3.7155	2.2386	2.6346	2.1493	4.2475	3.3537	0.0143	1.4249	0.3234	-0.5818	-0.6483	-2.6745	-0.5892	0.068	0.5549	0.3325	-0.7838	1.0935	1.3471	3.7908	-0.9377	-0.0239	0.3835	-1.5812	-2.1304	-1.0304	0.183	0.4934
TCGA-22-4607	TCGA-22-4607-01	LUSC	Basal-like	yes	yes	TCGA., 2012	-0.8572	0.4604	-0.6728	0.1478	2.8068	-0.9823	1.0909	-1.0548	-0.8194	0.6651	-0.0155	0.9291	1.6989	0.4683	-4.0297	3.6582	0.8404	1.4951	1.6882	5.3991	1.0504	1.0752	2.236	0.4321	0.7213	1.2404	0.14	1.3832	-0.2602	0.6253	0.1069	0.5073	0.2127	1.1619	3.7619	-1.9124	-1.3715	-0.3196	-1.5965	-2.463	-0.226	1.0402	0.8775
TCGA-33-4547	TCGA-33-4547-01	LUSC	Basal-like	yes	yes	TCGA., 2012	-1.8705	0.0618	-0.6327	0.5302	-2.3804	-1.6606	0.5493	-1.4549	-0.6916	1.3314	0.4025	-0.5187	-1.518	0.2024	0.8326	2.5302	1.0203	-0.9037	0.5351	2.0752	2.1462	1.3855	2.4244	0.4446	0.4615	-1.0691	-2.3	0.3252	0.126	1.4395	0.3118	1.251	1.8061	1.5294	5.548	-0.3701	0.6152	0.4743	-0.5807	1.309	1.3243	1.4703	1.2178
TCGA-60-2708	TCGA-60-2708-01	LUSC	Basal-like	yes	yes	TCGA., 2012	-2.8245	-1.7435	-1.4922	-0.1078	-3.2967	-1.952	-0.8452	-1.8071	-1.7613	0.1071	0.1933	0.1968	-1.2609	-0.0162	-1.3834	3.1492	0.7925	0.8942	0.5365	1.2939	0.6478	-1.0001	1.9122	1.1199	-0.7731	-3.3114	-5.4238	1.526	1.6549	2.3563	0.4906	1.5423	5.4981	2.5885	11.6803	2.0596	1.0934	1.1233	0.233	1.7336	0.4606	3.6769	0.2766
TCGA-60-2724	TCGA-60-2724-01	LUSC	Basal-like	yes	yes	TCGA., 2012	-2.6582	-0.903	-0.3632	-0.5062	-0.6146	-1.0587	-0.1269	-0.9396	-1.8026	0.0483	-0.8268	0.3409	-0.0684	-0.6722	-1.2843	1.5987	1.03	2.8652	2.2867	2.4683	0.8425	-0.3183	2.9924	0.9424	-0.0473	-0.3271	0.3089	0.0294	-0.2931	1.2276	0.5679	1.2223	1.5409	2.0194	8.7022	-0.4349	-0.0932	-0.4571	-0.0743	-0.6333	-0.6462	2.4907	-1.142
TCGA-43-3920	TCGA-43-3920-01	LUSC	Basal-like	yes	yes	TCGA., 2012	-1.2054	0.0138	-0.3169	-0.4203	1.534	-1.3821	-1.3137	-0.4587	-2.5433	0.8804	0.6884	-1.216	0.2742	-0.3018	-5.3809	3.1187	0.7394	-0.2657	0.5911	2.6792	0.4658	2.2893	3.6142	2.3748	1.212	2.3261	-0.1919	2.5532	1.0101	3.4472	1.597	-0.2256	2.1524	2.0074	8.6059	-1.5269	-0.7858	-0.9714	-4.4256	0.2716	-0.1182	-1.7562	1.3852
TCGA-66-2742	TCGA-66-2742-01	LUSC	Basal-like	yes	yes	TCGA., 2012	-1.8676	-0.6245	-1.0325	-0.1516	-1.6232	-2.298	0.8631	-1.257	0.0455	1.9122	1.0531	-0.5469	-0.4711	0.8212	0.2477	4.7034	1.2924	-0.2495	0.5765	3.4325	2.395	1.0959	3.3843	1.8184	1.4821	0.1794	-1.2405	1.518	0.6561	3.7777	1.2324	0.7792	3.2896	1.3515	4.1095	0.1114	0.5702	-0.0011	-2.248	0.9355	-0.3905	1.0826	1.7178
TCGA-39-5031	TCGA-39-5031-01	LUSC	Basal-like	yes	yes	TCGA., 2012	-1.2767	0.6148	-0.5149	-1.0644	-0.0679	-1.5828	-1.2312	-0.5204	-1.1697	1.1588	-0.6381	2.1247	-1.0584	0.2462	-2.2258	3.061	0.5388	0.0012	0.5767	3.37	2.7628	1.6465	2.0643	0.3378	0.6358	0.4699	-1.31	1.1677	0.7107	4.6576	1.709	1.0748	1.8342	1.4714	5.714	0.0727	0.1484	0.3463	-1.351	0.0157	0.4371	1.4383	1.557
TCGA-21-1081	TCGA-21-1081-01	LUSC	Basal-like	yes	yes	TCGA., 2012	-3.4423	-2.0414	-1.7886	-0.3486	-3.8799	-2.9982	0.3339	-1.4904	-2.0813	-0.4521	-0.6125	-0.0485	0.1154	0.6615	1.7654	3.6287	1.5387	2.5276	2.6212	6.6948	6.2322	-1.72	0.8416	0.1213	-1.0975	-4.1684	-5.4081	-1.1792	-0.9902	2.4927	-0.1509	0.0051	0.4038	1.5278	5.8001	0.2279	0.5101	-0.1662	-0.4474	1.2325	0.4342	2.2366	1.6343
TCGA-21-5786	TCGA-21-5786-01	LUSC	Basal-like	yes	yes	TCGA., 2012	-2.55	-0.7776	-2.3796	-2.8492	-0.0451	-1.8848	-1.6211	-1.3925	-0.9381	0.6784	-0.5069	0.1798	0.5083	1.3049	1.7692	4.0604	1.064	1.8804	-0.3812	5.7037	4.7285	0.6698	0.3009	-0.1783	-0.8978	-2.4927	-4.1254	-0.4731	0.7853	0.6936	0.658	-0.0661	2.4329	1.3254	4.4527	0.132	1.4325	0.2205	-2.144	-0.3022	0.61	1.9107	1.5571
TCGA-22-4595	TCGA-22-4595-01	LUSC	Basal-like	yes	yes	TCGA., 2012	-1.0233	-0.7297	-1.6139	-1.6544	-2.2285	-2.6815	-1.1252	-0.5815	0.2465	-0.2206	0.5024	1.0021	-0.7971	1.0865	2.2311	2.6557	0.7169	0.1415	0.6183	6.5794	4.7058	1.8944	1.1705	1.1192	1.1054	0.2071	-2.4366	0.2523	0.8032	-0.5903	0.2543	0.2298	1.5208	0.2974	5.7077	-1.1479	-1.4156	-0.9374	-0.9358	-1.0189	0.5632	1.0919	1.5418
TCGA-66-2763	TCGA-66-2763-01	LUSC	Basal-like	yes	yes	TCGA., 2012	-0.4361	0.8193	1.9927	0.3481	1.3278	-0.5852	0.0168	-1.1247	-0.2006	-0.7173	-0.0464	0.471	1.342	0.0109	-0.9121	3.2487	1.0511	2.0701	2.9095	6.8369	3.4683	1.8518	1.0121	1.0262	0.1108	5.2351	3.4265	-1.4048	-0.242	-0.7823	-0.2433	-0.9178	0.4519	-0.2905	-0.749	-1.1589	-0.9304	-1.3355	-3.4402	-2.6369	-1.3463	-1.031	0.9888
TCGA-18-3421	TCGA-18-3421-01	LUSC	Basal-like	yes	yes	TCGA., 2012	-1.1306	0.6243	1.965	1.5518	5.371	0.7756	0.6314	-1.2047	-1.1933	0.4059	-0.3788	1.0058	2.302	0.6269	-5.1034	4.5554	1.9134	3.0735	5.5226	5.5644	2.6077	3.5113	2.0356	0.6251	0.1759	3.4826	0.211	0.0507	-0.2541	0.1016	0.3359	-1.5752	1.4011	0.1374	-0.3069	-2.3159	-1.8303	-2.2881	-4.3748	-4.0749	-2.0363	-3.1482	1.8993
TCGA-66-2778	TCGA-66-2778-01	LUSC	Basal-like	yes	yes	TCGA., 2012	0.2234	1.3408	2.5599	2.0572	5.7091	1.2406	1.5216	-0.3626	0.2595	0.2148	0.0797	1.1716	1.771	0.3635	-6.3932	4.2638	0.7642	1.5628	0.6143	3.5805	0.104	1.6546	3.7258	1.4727	1.3805	0.4402	-1.8609	0.9989	0.3589	3.7604	0.2254	0.2513	1.6023	-0.4121	-1.9767	-4.0191	-2.8039	-1.6781	-3.9512	-5.3952	-1.8395	-3.0174	0.6096
TCGA-GV-A3QG	TCGA-GV-A3QG-01	BLCA	Basal/squamous-like	yes	yes	Robertson et al., 2017	-1.0308	-0.9242	-1.019	-1.2872	-4.0254	-0.0097	0.0415	-1.6222	-2.4216	0.4077	-1.0705	-0.9039	-2.3	0.4342	0.2751	1.2895	0.2447	-1.1491	-0.3844	2.5815	1.7247	7.7688	4.5534	4.3617	4.749	7.8312	5.0768	3.1315	3.1751	3.8359	1.5687	1.8207	1.7816	2.4208	5.4601	-1.0275	-0.8768	-0.7745	0.1887	0.1935	0.3059	1.8289	1.2044
TCGA-DK-A3IU	TCGA-DK-A3IU-01	BLCA	Basal/squamous-like	yes	yes	Robertson et al., 2017	-2.8197	-3.3038	-3.5165	-1.7594	-3.5615	-1.4052	-0.1233	-0.8357	-2.55	-1.4967	-1.189	-0.671	-1.1663	0.6202	-0.2665	-0.0174	-0.7747	-1.2738	-1.3704	1.1037	0.4677	9.7702	4.62	4.7485	4.7683	10.5794	5.7304	1.2864	2.5516	4.4763	1.8191	1.7678	1.6228	1.1953	5.9093	-1.2269	-0.6496	-1.6832	3.2304	0.21	0.4216	3.1722	0.3709
TCGA-FD-A62N	TCGA-FD-A62N-01	BLCA	Basal/squamous-like	yes	yes	Robertson et al., 2017	-3.34	-3.119	-3.243	-1.3045	-1.4579	-1.1915	0.6026	-1.5326	-3.1559	-2.0518	-3.1388	0.565	-0.3192	-0.2278	-2.4572	0.8251	-0.9797	0.8662	1.5216	1.3074	-0.409	10.6517	8.0479	6.1928	4.9648	11.9794	7.7569	3.0743	3.8027	8.4471	2.6785	2.3624	1.4732	1.485	5.7999	-1.1085	-0.1744	-0.0574	-0.0953	-2.5075	-0.1693	2.0741	-1.0563
TCGA-FD-A5BS	TCGA-FD-A5BS-01	BLCA	Basal/squamous-like	yes	yes	Robertson et al., 2017	-2.3242	-1.8592	-2.3544	0.4337	-0.4309	-0.6722	1.2982	-1.1677	-2.1201	-1.6329	-2.7297	0.5006	-0.7448	-1.1963	-4.6562	0.714	0.0908	-0.2722	-0.2048	-1.734	-3.4775	11.7769	7.0298	6.2152	5.4703	11.4552	7.4681	3.7615	2.9282	6.4565	2.3422	3.0422	1.3629	1.3913	7.6142	-2.0938	-1.4939	-1.4425	0.1421	-2.9011	-0.8005	0.4452	-0.9977
TCGA-FD-A3B8	TCGA-FD-A3B8-01	BLCA	Basal/squamous-like	no	yes	Robertson et al., 2017	-3.3792	-3.4983	-3.9827	-2.6554	-4.6818	-1.7697	-0.5119	-1.512	-2.8291	-0.1199	-1.3752	-0.7002	-4.4213	0.4617	0.386	0.1315	-0.17	-2.2861	-0.5578	-0.3176	1.0931	8.6511	9.1537	7.05	5.2056	10.198	6.8257	4.3171	3.6667	10.0908	2.9841	2.6442	1.9633	2.2034	10.2185	-1.3291	-0.717	-0.7492	2.9273	2.3473	1.33	3.6237	-1.2522
TCGA-DK-A1AB	TCGA-DK-A1AB-01	BLCA	Basal/squamous-like	yes	yes	Robertson et al., 2017	-1.1363	-0.4241	-1.1232	-0.8305	-3.341	-2.1585	-0.7222	-1.5154	-1.779	1.3384	-0.3691	-1.4854	-4.4904	0.3123	0.5403	1.614	0.064	-2.2272	-0.8561	-2.7369	0.5541	1.8214	2.6557	1.5439	1.5141	6.7234	5.1425	1.5355	0.156	2.4447	0.5217	0.7148	2.9046	1.638	7.3977	0.272	-0.2606	0.7117	1.5623	2.4021	0.7114	2.7437	-0.6249
TCGA-FD-A5BX	TCGA-FD-A5BX-01	BLCA	Basal/squamous-like	yes	yes	Robertson et al., 2017	-2.1274	-2.1456	-0.8291	-1.0698	2.8431	1.4615	0.2778	0.0439	-2.7672	-0.66	-2.1656	1.2239	0.7374	-0.7861	-3.3085	0.6876	0.8175	1.7382	0.0191	-1.4177	-2.3731	3.3611	2.329	1.9421	2.7856	2.1742	1.3719	2.1292	1.7026	2.8905	1.7172	1.5991	1.6828	1.8985	6.9463	-1.1868	0.033	0.6718	2.2589	-0.3783	0.6841	1.0083	1.3517
TCGA-XF-AAN4	TCGA-XF-AAN4-01	BLCA	Basal/squamous-like	yes	yes	Robertson et al., 2017	-3.401	-3.405	-2.1956	-2.2037	-1.265	0.1997	0.8259	-1.1879	-2.5926	-0.0694	-0.5493	-0.6188	-3.3277	0.1589	-1.2854	-1.7914	-0.3355	-2.1964	-0.7545	-4.2516	-2.9678	4.7556	5.5801	4.1405	2.7358	8.6669	5.6235	2.6204	2.7865	7.5645	1.6994	1.1891	2.6966	1.9928	8.2768	0.0958	-0.1054	-0.9559	6.8195	3.9832	0.7139	3.6758	-1.8292
TCGA-FD-A3SP	TCGA-FD-A3SP-01	BLCA	Basal/squamous-like	yes	yes	Robertson et al., 2017	-1.8265	-2.9308	-3.3667	-1.5123	-4.4333	-2.4087	-0.3229	-1.42	-2.8582	-0.9417	-0.5966	-1.3013	-2.101	-0.199	1.4679	-0.184	-0.518	-0.9723	-1.1974	1.4469	0.6227	4.924	5.9304	3.6381	2.8194	5.0619	2.3746	2.8303	1.8095	5.9998	2.2094	2.4013	2.7506	2.3506	11.6561	0.898	0.2728	1.1063	1.5872	1.9083	1.6532	3.4687	-1.2109
TCGA-FD-A6TK	TCGA-FD-A6TK-01	BLCA	Basal/squamous-like	yes	yes	Robertson et al., 2017	-2.7906	-2.0529	-3.4589	-2.5969	-2.9119	-3.018	-0.0447	-1.2909	-3.2156	0.8529	-1.6902	-0.2458	-0.0752	-0.3346	0.9639	1.1418	0.4612	0.9797	1.0165	2.6888	2.6066	3.9896	3.3374	2.7342	1.8955	7.4393	5.1661	1.3117	2.0511	4.5397	1.8347	1.4165	-0.0332	1.3895	8.1539	-1.0627	-0.7381	-0.5541	0.5215	0.5205	1.7261	4.2232	0.301
TCGA-FD-A62S	TCGA-FD-A62S-01	BLCA	Basal/squamous-like	yes	yes	Robertson et al., 2017	-2.7906	-2.9155	-3.4433	-2.3592	-4.1552	-1.973	-1.2642	-1.0191	-3.0612	-0.988	-0.932	-0.7842	-0.5972	0.2744	2.291	0.1028	0.3144	0.9725	0.4088	4.0364	3.8876	2.1765	3.6435	1.7326	1.4923	4.4638	4.6984	1.5042	0.8355	3.8782	1.4637	2.5044	0.311	2.1607	9.4117	-0.2551	0.5399	0.5811	0.612	0.97	1.7082	3.7201	-0.1652
TCGA-FT-A61P	TCGA-FT-A61P-01	BLCA	Basal/squamous-like	yes	yes	Robertson et al., 2017	-1.2926	-2.1667	-1.2281	-1.0642	-1.3734	-0.1987	0.0296	-1.8177	-2.3873	-0.8422	-1.2971	0.435	-0.0078	-0.4187	1.371	1.3238	-0.8869	0.5533	1.2781	4.1422	2.6462	3.9591	2.681	2.594	1.839	6.5671	4.2483	2.7419	1.8211	4.3049	2.8539	1.4484	1.6789	0.8248	6.1013	-1.6398	-0.8979	-1.0459	1.8863	0.2738	0.4125	2.7866	0.6151
TCGA-XF-A9T3	TCGA-XF-A9T3-01	BLCA	Basal/squamous-like	yes	yes	Robertson et al., 2017	-2.8322	-2.7958	-1.9458	-0.8227	-2.6746	0.267	-0.3675	-2.5283	-3.023	-1.5825	-1.6755	-0.7249	0.9513	0.0895	1.0969	-0.4901	-0.3821	0.5617	0.3686	3.9992	3.4284	1.8436	1.0344	1.4638	0.2104	5.2733	5.9737	0.9089	0.3018	2.5625	0.8987	0.6304	0.5387	0.9634	7.2906	-0.986	-0.6404	-0.6347	3.3044	1.2252	1.5574	3.3546	-0.3807
TCGA-DK-AA6S	TCGA-DK-AA6S-01	BLCA	Basal/squamous-like	yes	yes	Robertson et al., 2017	-1.9958	-0.9848	-3.7791	-1.7872	-2.0937	-2.2369	-1.1696	-0.8606	-1.8561	-0.7849	-0.3883	-0.7323	-0.1467	-0.0975	1.6163	-1.4106	-0.7741	0.0119	-1.0441	-0.4751	-0.0548	1.9418	0.8029	2.0761	0.088	4.5192	2.7107	0.9327	0.9643	2.6588	0.928	1.0653	-0.4395	1.5872	8.1456	-0.142	-0.0924	1.4692	1.1778	0.0442	1.0465	2.9384	-2.5008
TCGA-XF-AAME	TCGA-XF-AAME-01	BLCA	Basal/squamous-like	yes	yes	Robertson et al., 2017	-3.323	-2.4746	-2.0283	0.0646	-2.0359	-0.1844	0.7723	-1.0501	-1.9607	0.0535	-1.3782	0.5278	-3.2199	-0.0128	-1.8923	-0.2737	-0.4226	-1.2138	-1.1546	-2.1212	-1.8605	4.9278	4.3126	3.1976	2.8005	2.8085	-0.2277	4.186	2.3898	6.3941	2.6877	2.2524	1.9824	2.7286	8.9244	-0.6067	-0.6949	-1.0874	3.9656	1.3392	0.4316	3.6365	-0.7888
TCGA-BL-A5ZZ	TCGA-BL-A5ZZ-01	BLCA	Basal/squamous-like	yes	yes	Robertson et al., 2017	-2.5159	-2.4232	-2.7042	-0.7761	-1.755	-1.6507	0.0926	-0.5712	-2.8799	-0.4045	-1.371	1.1532	-1.3284	-0.6378	-0.3471	1.7825	1.8802	0.962	2.3428	1.7033	1.3587	1.779	3.9975	1.9196	2.1155	-2.1939	-4.0819	3.4449	2.9285	7.6881	2.2351	2.2785	3.5706	3.6768	10.1554	0.469	3.6273	0.0654	1.2731	2.3441	1.8532	3.6606	0.0827
TCGA-GC-A3I6	TCGA-GC-A3I6-01	BLCA	Basal/squamous-like	yes	yes	Robertson et al., 2017	-2.2592	-0.8906	-1.7435	-0.9526	-1.6281	-3.3756	-0.0707	-2.0973	-1.0591	-0.0911	-0.9027	0.3738	-0.6444	0.5246	3.3308	-0.0703	-1.328	0.1157	-0.2398	7.3734	6.4866	1.9847	1.9468	1.671	1.6624	6.4522	5.7368	-0.8704	-0.2108	4.9145	2.4557	0.178	0.7264	-0.1955	0.1625	-1.557	-0.2892	-0.4368	-1.9436	-0.71	1.317	0.8826	-0.64
TCGA-DK-AA6R	TCGA-DK-AA6R-01	BLCA	Basal/squamous-like	yes	yes	Robertson et al., 2017	-2.0299	-1.8305	-1.6901	-2.758	-1.1086	-3.1225	1.5433	-1.626	-1.3322	-2.0736	-0.1619	-0.5227	0.6127	0.2637	1.8394	0.1391	-0.9368	1.4435	2.0583	7.5452	5.9838	-0.4976	2.465	1.4542	0.0818	4.7907	6.0421	-1.8067	0.657	3.6645	0.5237	-0.6668	0.873	-0.3493	1.5441	-1.5777	-0.7521	-0.4193	-1.0517	-0.9423	0.3837	1.2848	-0.8049
TCGA-G2-A2ES	TCGA-G2-A2ES-01	BLCA	Basal/squamous-like	yes	yes	Robertson et al., 2017	-2.4069	-1.3904	-0.4871	-1.2685	1.3635	-1.8707	-0.2341	-1.5833	-1.918	0.6312	-1.983	0.1916	-1.1589	-0.2084	0.5953	3.5474	0.5553	2.7748	1.0725	5.8002	4.4467	2.4024	4.9014	1.1285	1.9023	6.5029	5.4862	0.6244	0.4415	6.7145	1.2293	-0.8731	0.8429	0.5187	1.9174	-0.6791	-1.181	-0.6071	-2.474	-2.8484	-0.1859	1.0183	2.406
TCGA-XF-A8HE	TCGA-XF-A8HE-01	BLCA	Basal/squamous-like	yes	yes	Robertson et al., 2017	-2.7394	-0.7031	-0.6899	-1.1701	-0.1908	-0.9716	-0.4874	-1.704	-2.3147	0.3226	-1.7986	-0.6806	-0.4348	0.975	1.8725	2.8662	-0.1127	3.3399	1.0938	6.5087	7.1458	2.1032	4.3988	2.9106	2.1642	7.8949	6.3359	-0.4213	0.5553	5.6956	0.377	-0.581	0.4005	0.188	-0.6926	-0.8613	0.0939	-0.0606	-3.1108	-2.5782	-0.4015	0.291	2.7585
TCGA-GV-A40E	TCGA-GV-A40E-01	BLCA	Basal/squamous-like	yes	yes	Robertson et al., 2017	-2.8815	-2.5129	-2.6854	-1.6568	-1.737	-3.3662	0.2105	-0.7093	-3.0737	-2.0778	-1.2853	-0.2841	2.049	-0.7426	0.6192	1.9314	1.5193	3.4931	2.1778	8.0132	4.6841	1.2079	3.5714	1.2635	1.5793	5.2835	4.9277	0.4349	0.3537	5.5271	1.6386	0.7002	0.8968	-0.2507	3.0488	-1.228	-0.3221	-0.1145	-2.4729	-2.6442	0.2962	1.4226	-1.1794
TCGA-K4-A4AC	TCGA-K4-A4AC-01	BLCA	Basal/squamous-like	yes	yes	Robertson et al., 2017	-1.9935	-1.9858	-1.4902	-1.2911	-0.767	-1.4934	0.8323	-1.1301	-1.4761	-2.3904	-1.7831	0.1811	2.6234	0.2458	1.759	2.081	0.358	3.1968	1.9647	6.5604	6.5951	2.5863	2.7853	2.6914	0.5749	5.2956	5.9719	-2.4413	0.9465	4.9131	0.4432	-1.0181	-1.8288	-1.1044	-0.3523	-1.302	-0.0379	-1.0453	-1.8608	-3.2328	-0.6712	0.5297	-1.1317
TCGA-PQ-A6FI	TCGA-PQ-A6FI-01	BLCA	Basal/squamous-like	yes	yes	Robertson et al., 2017	-3.507	-2.5494	-2.1935	-2.2199	-0.8814	-2.899	0.3822	-1.2306	-2.1583	-2.3343	-1.3945	1.0159	2.8506	0.463	2.7751	1.6593	1.1437	4.6254	2.6236	9.785	8.8963	0.8367	2.8066	1.0524	0.2422	5.8516	5.8349	-3.191	-0.9619	3.457	0.8036	-2.7207	0.6775	-0.8767	-2.1226	-1.4041	-0.0993	-0.8647	-2.9971	-3.2297	-1.0663	0.4353	-0.1452
TCGA-UY-A8OB	TCGA-UY-A8OB-01	BLCA	Basal/squamous-like	yes	yes	Robertson et al., 2017	-1.8303	-1.7922	-2.748	-1.792	-0.9999	-2.1013	0.4735	-1.0966	-1.2712	-1.4998	-0.821	0.8819	2.3717	0.1491	0.0391	2.4725	0.6209	2.955	1.7228	7.8223	6.3869	3.1586	2.3011	1.2734	1.1042	5.6954	5.3951	-2.935	0.2255	3.595	1.141	-0.1079	0.9695	-0.0976	0.2079	-1.8389	0.0353	-0.3733	-1.7304	-3.1666	0.0744	0.6827	-0.3053
TCGA-GC-A3RC	TCGA-GC-A3RC-01	BLCA	Basal/squamous-like	yes	yes	Robertson et al., 2017	-2.7357	-2.4448	-2.9848	-2.6283	-3.4402	-4.5115	-1.0345	-0.7017	-1.0275	-1.2991	-1.7047	-0.0632	0.7203	1.3318	2.7852	2.4185	-0.0564	1.6169	0.5739	6.8208	6.557	4.0151	3.7771	3.3102	1.3842	7.6285	6.722	0.0492	1.905	3.3879	0.0301	0.1804	0.6941	0.4005	0.1511	-0.6847	0.4138	-0.2994	-3.3885	-1.2302	0.9978	1.6109	-0.4117
TCGA-FD-A3B6	TCGA-FD-A3B6-01	BLCA	Basal/squamous-like	yes	yes	Robertson et al., 2017	-3.0215	-1.9247	-2.1128	-1.2245	-2.2596	-3.1738	-0.2412	-0.7581	-2.6448	-1.9429	-0.7645	0.1956	1.8593	0.5091	1.2487	1.5851	1.5688	4.3052	2.1174	8.6318	6.1408	6.2172	3.9413	3.0584	2.2167	7.8513	4.6644	-0.5016	0.962	4.1976	0.3788	-0.6486	-0.9217	-0.2075	1.8035	-1.0573	-1.9547	-1.3111	-3.0166	-2.23	0.35	-0.0591	-1.788
TCGA-LC-A66R	TCGA-LC-A66R-01	BLCA	Basal/squamous-like	yes	yes	Robertson et al., 2017	-2.5551	-2.9067	-3.4511	-2.6524	-1.2863	-3.3514	0.0519	-1.5215	-1.9156	-1.9041	-1.3437	-0.0426	0.4387	-0.0654	2.1271	0.7844	1.1099	2.3868	2.4985	9.0344	6.6886	4.421	5.7254	2.5353	1.2146	7.0807	5.3804	0.831	1.7105	6.9892	1.4646	-0.8102	0.2466	-0.2695	0.7642	-1.5721	-0.5493	-0.5292	-1.0382	-2.8935	-0.8585	1.4509	-1.0716
TCGA-FD-A3SO	TCGA-FD-A3SO-01	BLCA	Basal/squamous-like	yes	yes	Robertson et al., 2017	-2.8819	-1.9314	-2.1513	-1.4106	-2.5567	-3.0571	-0.0481	-1.9984	-1.3602	-0.2605	-1.6932	0.8412	-0.7074	-0.3089	2.8751	-0.3089	-0.5888	2.5465	1.7747	5.9955	6.0532	1.8746	4.2881	2.0116	2.2919	4.0135	2.6891	0.0684	0.2048	5.7115	0.5487	-0.2482	1.8213	1.4267	4.5942	-0.5637	-0.1637	0.2627	-1.862	-0.2522	1.4794	0.7656	0.0374
TCGA-BT-A3PJ	TCGA-BT-A3PJ-01	BLCA	Basal/squamous-like	yes	yes	Robertson et al., 2017	-2.219	-2.746	-2.7044	-2.1682	-3.1473	-4.468	-0.699	-1.0606	-1.9175	-0.7994	-0.0266	-0.7597	0.6816	0.9173	2.4808	1.2279	0.7891	1.5398	1.9087	9.0465	6.1608	4.9562	5.3207	4.0706	2.224	5.969	3.7205	-0.16	1.7165	6.9326	1.9326	0.2979	-0.1612	0.3032	2.5719	-1.4263	0.0483	-0.7747	-3.3281	-0.6181	0.6713	1.2654	-1.7278
TCGA-DK-A3WX	TCGA-DK-A3WX-01	BLCA	Basal/squamous-like	yes	yes	Robertson et al., 2017	-2.607	-2.3726	-1.9004	-2.5066	-3.4786	-3.2187	-0.127	-0.9624	-2.4775	-0.6272	-0.2889	-0.8096	0.0816	1.1566	3.4539	0.5294	-0.4751	2.0317	2.5737	6.361	5.1027	3.3466	4.9948	4.3718	2.2135	4.471	2.4143	-0.0929	1.4132	4.919	1.4828	0.9654	-1.0595	2.4709	5.7138	-0.0679	-0.0704	-0.0022	-3.2458	-1.9159	1.0922	2.4885	-2.5031
TCGA-ZF-AA5H	TCGA-ZF-AA5H-01	BLCA	Basal/squamous-like	yes	yes	Robertson et al., 2017	-2.263	-2.759	-2.6457	-1.7871	-4.1589	-4.2338	-0.3615	-2.0835	-2.9115	-0.8529	-0.1508	-0.9511	1.2891	1.1662	3.2755	1.5724	0.3999	0.2329	1.115	6.4001	5.2912	4.1474	3.0673	2.3491	2.4127	7.3884	6.2375	2.2349	2.5713	3.4884	1.342	0.8677	2.1274	0.8787	4.662	-0.3382	0.0217	-1.2262	-1.3276	0.94	1.5168	2.3183	-0.7338
TCGA-CF-A1HS	TCGA-CF-A1HS-01	BLCA	Basal/squamous-like	yes	yes	Robertson et al., 2017	-4.4209	-2.2784	-2.1321	-2.4041	-2.1425	-3.8216	-0.3951	-0.5644	-2.3973	-0.6055	-0.4566	1.6289	-0.0062	0.5106	3.2428	1.6	0.8696	3.4999	2.3284	8.0704	6.3711	0.6153	2.1229	1.2024	-0.0988	2.0797	1.9865	-1.2425	1.2511	5.7437	-0.0195	-1.4275	1.3584	0.3148	1.293	0.4932	-0.5346	-0.0874	-2.2405	-1.0528	1.6412	0.7951	-0.0816
TCGA-FD-A6TD	TCGA-FD-A6TD-01	BLCA	Basal/squamous-like	yes	yes	Robertson et al., 2017	-2.6529	-1.1298	-1.4468	-0.9275	-0.1997	-1.3687	0.7672	-1.4767	-3.1572	-1.6113	-1.6853	0.3178	0.844	-0.6922	-0.7893	2.6283	0.4151	2.4921	1.5966	5.062	3.1354	4.4951	4.2973	2.5762	3.0536	6.4217	5.4651	1.4289	1.096	6.6249	2.8627	3.5458	2.0166	1.4907	4.5873	-1.8393	-0.2351	-0.1845	-2.114	-2.2889	-0.2315	1.0647	-0.0255
TCGA-GU-A764	TCGA-GU-A764-01	BLCA	Basal/squamous-like	yes	yes	Robertson et al., 2017	-2.5807	-1.9603	-3.1111	-1.3271	-0.5087	-2.3393	0.4054	-1.4285	-2.677	-1.5845	-2.2132	0.328	1.3838	-0.389	-0.8417	0.9036	-0.7423	1.4869	1.6378	4.9054	2.251	3.19	2.6278	1.9025	1.1035	3.8144	1.371	0.101	0.4789	4.9823	0.9972	2.5082	0.4806	0.931	5.6653	-1.657	0.3204	0.3032	1.047	-2.391	-0.1112	2.5624	-1.2515
TCGA-DK-AA6M	TCGA-DK-AA6M-01	BLCA	Basal/squamous-like	yes	yes	Robertson et al., 2017	-3.3011	-2.1379	-2.4315	-1.1595	0.5606	-2.5105	0.9599	-1.503	-3.0332	-1.6119	-2.6256	1.5789	2.1788	-0.1623	-0.7428	-0.0029	-0.0836	2.0526	2.8362	4.8905	3.3488	3.6403	4.0002	2.7556	1.9914	5.7274	5.1626	-0.9889	1.7689	3.7043	2.2225	2.0355	-1.0689	1.0216	3.6598	-2.0819	0.3966	-0.3084	-1.6716	-1.9198	0.6462	1.238	-1.2196
TCGA-CU-A0YN	TCGA-CU-A0YN-01	BLCA	Basal/squamous-like	yes	yes	Robertson et al., 2017	-2.9384	-2.5519	-3.3296	-2.9839	-3.3249	-4.7878	-0.5616	-1.6915	-0.5246	-0.8505	-0.9751	-0.1108	-0.2195	0.4209	3.8106	1.7176	0.5731	1.5034	0.8455	6.8231	6.5487	1.9654	4.6376	2.0523	0.851	0.5929	0.3385	1.8216	1.7347	5.8728	1.7852	-0.0693	1.5457	0.738	3.4232	-1.0591	-0.1304	-0.0123	-3.0715	-0.3585	1.7873	1.7624	-0.6628
TCGA-BT-A3PK	TCGA-BT-A3PK-01	BLCA	Basal/squamous-like	yes	yes	Robertson et al., 2017	-2.5352	-1.8778	-2.7207	-1.7257	-2.0956	-1.4795	-0.1743	-1.006	-2.5843	-0.5806	-0.6932	0.3874	-0.9512	0.1525	1.8088	1.5387	0.3309	1.2679	0.0747	3.33	3.2322	1.8373	5.5554	3.2096	1.4175	3.8322	4.0747	2.6331	1.8847	7.3887	2.6208	0.7105	0.6908	2.5123	5.5166	-0.2051	0.1325	-0.0234	-0.725	-0.3769	0.9109	2.5735	-0.8389
TCGA-HQ-A5NE	TCGA-HQ-A5NE-01	BLCA	Basal/squamous-like	yes	yes	Robertson et al., 2017	-2.4537	-1.6547	-2.287	-0.6777	-3.4601	-2.716	-0.2198	-1.6483	-1.5556	0.1113	-0.2301	0.8581	-0.769	0.5692	1.754	-0.0941	0.2248	0.5917	0.0582	4.4877	3.8789	0.1327	4.9247	2.1483	1.202	3.2028	3.4094	3.199	1.4404	9.9831	2.3205	1.0321	1.8982	1.3397	4.875	-0.5502	-0.8753	-0.2041	-1.2765	-0.8693	0.2673	2.0505	-0.6013
TCGA-XF-A9T4	TCGA-XF-A9T4-01	BLCA	Basal/squamous-like	yes	yes	Robertson et al., 2017	-2.3923	-1.3914	-2.5949	-1.5023	-3.6115	-2.4552	-0.1254	-1.6875	-2.0432	0.9925	-0.7896	-0.9451	-0.7551	0.0419	0.7603	-0.4802	0.0104	-0.5996	-0.1395	1.6584	1.5009	0.9894	3.7559	2.5893	1.406	5.4487	4.6569	4.1305	1.6842	7.766	2.2571	1.49	3.0165	1.802	6.2182	-0.0314	0.1159	0.7044	-2.5129	0.7706	2.783	2.728	-0.8222
TCGA-XF-AAMW	TCGA-XF-AAMW-01	BLCA	Basal/squamous-like	yes	yes	Robertson et al., 2017	-2.776	-2.505	-2.9524	-2.1805	-2.4091	-2.6574	-0.2146	-0.5326	-2.1208	0.4305	0.7083	-0.9651	-1.3252	0.2679	1.9043	0.1209	0.7776	1.257	0.564	2.6661	3.2667	0.9639	4.1218	2.4843	1.0688	5.0861	5.0052	2.6838	1.166	6.2008	1.1195	1.359	1.3293	2.075	5.4703	1.4269	0.0546	0.1749	-1.9954	0.6165	1.8641	2.3049	-1.3285
TCGA-ZF-AA56	TCGA-ZF-AA56-01	BLCA	Basal/squamous-like	yes	yes	Robertson et al., 2017	-2.0118	-0.5395	1.1844	2.2769	-0.4081	-0.5697	1.6668	-1.1377	-1.1829	0.4181	-0.0867	-0.6116	-1.824	0.5166	0.2002	2.8216	-0.179	0.6295	0.9614	2.4055	2.7547	1.2118	3.0264	2.039	1.7292	3.2271	3.0789	1.3174	0.3988	4.244	1.3661	0.763	2.4331	0.7853	2.2739	-1.13	-0.3832	-0.3381	-1.4376	-0.795	0.3306	1.2138	1.3068
TCGA-ZF-A9RD	TCGA-ZF-A9RD-01	BLCA	Basal/squamous-like	yes	yes	Robertson et al., 2017	-2.8983	-2.1248	-0.9422	0.7637	-0.2745	-2.7214	1.7339	-1.1571	-2.0229	-1.4293	-2.1267	-0.2143	0.7061	-0.2097	-1.8812	1.865	-0.4961	0.9679	2.3125	3.971	2.8304	5.8274	4.9526	3.133	3.1798	7.5383	5.9948	0.2684	0.6254	8.1881	1.9852	0.2782	0.4206	-0.2989	1.1251	-2.3552	-1.4146	-1.1111	-1.4411	-2.4072	-0.8184	0.8418	-1.7094
TCGA-XF-A9T8	TCGA-XF-A9T8-01	BLCA	Basal/squamous-like	yes	yes	Robertson et al., 2017	-2.9003	-0.3245	-1.6107	-1.7985	0.0157	-1.7753	1.2546	-1.6478	-1.1537	-0.4221	-2.0621	-0.1038	-0.6792	0.6366	0.3051	2.5025	-0.0364	0.8956	1.3787	4.0693	3.5514	5.3309	6.1032	3.4653	3.9059	7.9741	5.4971	1.4425	1.332	7.3027	2.1897	0.5032	2.5305	1.1299	2.0717	-0.9783	-0.9943	0.0435	-0.7524	-2.1277	0.6292	0.1035	-0.1738
TCGA-BT-A42E	TCGA-BT-A42E-01	BLCA	Basal/squamous-like	yes	yes	Robertson et al., 2017	-3.3274	-2.0645	-2.7631	-3.0649	-1.4316	-2.7291	0.2272	-1.6917	-1.9165	-1.5162	-1.0407	1.2522	0.8053	0.3368	-0.3466	1.5833	1.0286	2.2408	1.6841	6.3551	5.0537	5.9127	6.2686	3.9823	2.9567	8.8004	6.0461	-0.9079	1.2141	10.2073	2.6187	-0.2179	0.9794	-0.3517	-0.2001	-1.2939	-0.1386	-0.0989	-2.7698	-2.3026	-0.3286	0.4233	-0.4113
TCGA-XF-AAN5	TCGA-XF-AAN5-01	BLCA	Basal/squamous-like	yes	yes	Robertson et al., 2017	-2.3443	-2.071	-1.1679	-0.4736	-1.838	-3.4701	1.4222	-2.288	-2.1799	1.0039	-0.3617	-0.312	0.6126	0.0396	1.1611	1.4928	0.2298	1.5338	0.9412	5.5578	3.8769	5.3646	4.8398	2.5454	2.4827	7.5209	5.451	0.435	2.2185	6.843	1.7357	-0.115	-0.497	0.5861	0.2763	-1.3742	0.7627	0.4453	-3.9791	-0.057	-0.6404	0.4885	-0.3225
TCGA-GC-A3WC	TCGA-GC-A3WC-01	BLCA	Basal/squamous-like	yes	yes	Robertson et al., 2017	-1.5977	-1.2453	1.3895	1.7218	-0.4536	-0.0574	2.2409	-0.9767	-0.8671	-0.6215	-1.2335	-0.3199	-1.7015	0.7443	0.1288	2.3267	-0.2937	1.4681	2.9005	3.7165	4.261	4.0334	1.8893	2.2743	1.716	7.7652	6.102	-0.3715	0.4952	3.8965	0.6853	-1.5356	-0.855	-0.9168	-1.8615	-1.2995	-0.2009	-0.3202	0.1591	-1.3528	-1.4901	0.5352	0.1249
TCGA-BT-A42F	TCGA-BT-A42F-01	BLCA	Basal/squamous-like	yes	yes	Robertson et al., 2017	-1.729	-0.9242	-0.5013	-0.1635	2.7229	-0.2489	1.2389	-1.7718	-1.6439	-1.5433	-2.4665	1.4217	1.1961	0.5549	-2.4264	2.1116	1.6988	3.5023	3.1372	3.3987	2.2494	5.714	6.1954	3.707	2.0746	6.3613	4.5274	-0.6615	1.4053	8.8862	1.3065	-0.677	0.372	-0.1085	-3.2323	-1.853	-1.1206	-0.6832	-3.6837	-4.9295	-0.3509	-1.7642	0.2643
TCGA-UY-A78P	TCGA-UY-A78P-01	BLCA	Basal/squamous-like	yes	yes	Robertson et al., 2017	-3.5311	-1.0847	-0.0394	0.1557	1.3353	-0.4424	0.4617	-1.7108	-2.6652	-0.959	-2.1677	0.6992	0.2924	0.1044	-2.3581	1.7288	0.2633	2.3074	2.579	4.4989	2.8638	5.0193	5.4401	2.9524	3.166	8.8413	6.3003	2.0236	1.6103	7.4076	2.1477	0.7619	0.4267	1.273	1.0555	-1.7742	-1.3482	-1.0355	-3.0975	-3.4674	-1.0627	0.1182	0.6093
TCGA-GU-A766	TCGA-GU-A766-01	BLCA	Basal/squamous-like	yes	yes	Robertson et al., 2017	-4.1327	-3.4844	-3.7703	-1.6852	-0.0163	-2.7927	0.7909	-1.2594	-4.3372	-2.7965	-3.3689	1.837	0.6861	0.2851	-1.737	0.3075	1.6838	2.999	0.607	3.8549	1.8126	9.3451	10.756	6.5582	5.0942	14.1551	10.6141	1.9471	2.7706	9.7126	3.0464	1.1618	-0.277	-0.3544	1.8405	-2.1972	-0.501	-1.881	-1.0549	-3.8701	-0.5394	1.0999	-0.9927
TCGA-GC-A6I1	TCGA-GC-A6I1-01	BLCA	Basal/squamous-like	yes	yes	Robertson et al., 2017	-2.2309	-1.7059	-0.4813	0.0875	0.0763	-2.0372	0.5429	-1.2196	-2.2939	-1.4276	-1.3166	0.8409	1.3945	0.2748	-3.403	1.5898	1.9981	2.4207	3.5746	1.8988	1.8532	7.6617	7.4154	4.1847	4.0279	8.7896	6.4519	0.5821	1.5278	7.5335	1.6412	-0.098	0.07	-0.4797	0.1813	-2.8527	-1.2342	-2.0119	-2.7876	-4.0517	-0.6402	0.1949	0.211
TCGA-4Z-AA7W	TCGA-4Z-AA7W-01	BLCA	Basal/squamous-like	yes	yes	Robertson et al., 2017	-1.5264	-1.0689	-2.1804	-1.1349	0.9897	-0.6798	1.4199	-1.2501	-3.2693	-2.9971	-2.8406	0.3888	1.9899	0.5473	-3.0538	0.3826	0.4538	1.9963	1.3381	4.2711	2.2166	8.7022	4.3934	3.8873	2.4896	10.6891	7.4038	-1.0492	1.2376	5.8993	0.7139	-0.8126	-1.1142	-2.1853	-3.7716	-3.0071	-1.9319	-0.5858	-1.6223	-4.9109	-1.9965	-0.9982	0.2579
TCGA-E7-A97P	TCGA-E7-A97P-01	BLCA	Basal/squamous-like	yes	yes	Robertson et al., 2017	-2.1275	-0.7148	-2.3084	-1.6855	-1.6376	-2.6456	0.0739	-1.7208	-3.1142	-0.3711	-0.8965	-0.9683	-1.5693	0.4458	-0.4107	1.3755	-0.9913	0.4263	1.1874	3.3696	2.7918	5.4689	4.8698	3.4938	3.4411	9.3678	7.2723	2.0166	1.0242	5.7669	1.3334	2.43	0.7798	0.843	4.3967	-1.2296	-0.6234	-0.4075	-0.4772	-0.8291	0.8047	2.0852	-0.218
TCGA-K4-A6FZ	TCGA-K4-A6FZ-01	BLCA	Basal/squamous-like	yes	yes	Robertson et al., 2017	-1.5442	-0.8132	-1.0395	-0.6443	-2.5692	-1.3882	-0.3731	-1.6583	-0.6815	1.5587	-0.1068	0.4242	-1.9424	0.737	0.6264	1.6351	-0.3831	0.6781	0.2809	1.1252	0.8389	2.1913	6.5459	3.2985	3.1244	6.2058	5.0637	3.1256	2.2881	10.7179	2.4388	1.1329	2.6689	-0.4957	-1.1674	-0.9668	-0.7624	-0.76	-3.7185	-1.0317	1.1089	0.4615	-0.0563
TCGA-UY-A9PA	TCGA-UY-A9PA-01	BLCA	Basal/squamous-like	yes	yes	Robertson et al., 2017	-0.8205	-0.2233	-1.1134	-0.0943	-1.5259	-1.2343	-0.2085	-1.7339	-0.1922	0.2637	-0.0629	0.6469	-1.8119	0.9512	0.6329	-0.4354	-0.5138	0.5269	-0.8313	-1.9241	-1.0685	2.3225	3.1715	2.2823	1.8467	10.4432	9.0844	1.751	2.5338	10.1861	1.9847	-0.5856	2.5347	-1.5357	-5.0546	-0.1523	-0.2432	0.1239	-3.3944	-1.0434	2.4106	-0.6073	-0.5532
TCGA-FD-A5C1	TCGA-FD-A5C1-01	BLCA	Basal/squamous-like	yes	yes	Robertson et al., 2017	-2.1652	-2.0036	-2.7202	-0.6107	-0.7943	-0.6493	0.9924	-2.1019	-3.1101	-2.0793	-1.9457	0.3811	1.1365	-0.958	-3.208	1.9716	0.6805	1.2683	0.2325	3.2244	0.6381	5.4782	5.667	3.8928	3.418	10.0665	6.9295	2.2241	1.463	8.5453	2.7351	1.9438	1.2877	1.3429	5.5823	-1.4936	-1.6896	-0.5741	-1.3852	-3.48	0.124	1.2318	-0.6521
TCGA-ZF-AA53	TCGA-ZF-AA53-01	BLCA	Basal/squamous-like	yes	yes	Robertson et al., 2017	-1.4629	-0.8166	-1.3869	-0.0086	0.1505	-0.3747	0.5301	-0.2949	-2.6294	-1.7178	-0.9341	0.6794	0.157	0.044	-2.5086	1.3332	1.6716	1.3192	0.6784	2.2529	1.1067	4.2181	4.5454	3.6624	2.4334	6.1925	5.0618	-0.201	1.0357	5.8162	1.7845	1.1809	2.5762	1.3767	5.5118	-1.1391	-1.7467	-0.5956	-0.4023	-3.132	-0.6361	1.6757	1.3105
TCGA-XF-A9SX	TCGA-XF-A9SX-01	BLCA	Basal/squamous-like	yes	yes	Robertson et al., 2017	-2.6921	-2.589	-1.5227	-1.1988	-0.9968	-2.6691	0.3104	-0.9298	-3.3244	-2.4105	-2.0024	1.0478	1.6956	-0.0397	-2.0705	-0.8498	0.2044	0.5489	0.7214	0.8787	-0.8351	5.7492	4.694	2.6628	2.9372	7.3284	5.6106	0.9737	2.5735	8.4314	2.5915	1.9377	1.9323	0.356	7.4163	-2.3076	-1.5217	-1.3428	-0.3061	-0.643	0.9879	1.8054	-0.6551
TCGA-DK-AA74	TCGA-DK-AA74-01	BLCA	Basal/squamous-like	yes	yes	Robertson et al., 2017	-2.4734	-2.3057	-1.6378	0.1562	0.4029	0.3324	1.1909	-1.4073	-2.8991	-1.9872	-3.5071	0.3689	0.1972	-1.3825	-4.4506	-0.9635	-0.9568	0.4731	-0.2438	-0.2653	-1.7532	6.1839	6.2999	4.1752	4.495	7.507	5.2482	3.6785	1.6678	7.0318	1.4509	3.3497	1.7881	2.6414	8.8784	-1.859	-1.2162	-0.043	1.6952	-2.2427	-0.6919	2.5071	-0.0097
TCGA-FD-A5BT	TCGA-FD-A5BT-01	BLCA	Basal/squamous-like	yes	yes	Robertson et al., 2017	-3.5243	-2.933	-2.7303	-0.5658	0.828	-0.7569	0.6044	-0.9264	-4.1455	-3.3309	-4.2919	1.3384	1.2327	-1.2292	-4.8534	-1.8044	-0.8056	1.1976	-0.5064	-0.8179	-2.736	7.3677	5.0156	3.2071	3.1529	8.5253	5.2454	0.4386	1.1347	5.7297	1.5011	1.7595	2.9695	1.3627	9.1729	-1.5142	-2.1806	-0.9517	2.8153	-2.1233	-0.4628	2.5098	-0.032
TCGA-FD-A5BU	TCGA-FD-A5BU-01	BLCA	Basal/squamous-like	yes	yes	Robertson et al., 2017	-1.2926	-1.7412	-2.2883	0.3636	-1.5554	-1.1302	1.9139	-1.928	-0.8644	-1.4768	-1.883	-0.342	-0.993	-0.265	-0.7719	1.4249	0.3101	0.8679	1.2842	0.6626	1.2427	2.7749	3.9049	2.7691	1.8428	5.3306	3.2348	-0.2262	0.6583	5.1461	1.4589	1.2446	0.8669	0.8761	5.7064	-1.239	0.3985	1.0057	2.3397	-0.1285	0.0627	3.0087	-0.4802
TCGA-FD-A43Y	TCGA-FD-A43Y-01	BLCA	Basal/squamous-like	yes	yes	Robertson et al., 2017	-1.8443	-1.2024	-1.6918	-0.3838	-1.3585	-1.3326	1.0613	-0.6276	-1.4545	-0.7165	-1.5239	0.2509	0.8153	-0.3775	-2.0025	1.24	0.0656	0.8726	1.5249	2.0357	1.0495	0.8326	2.9444	2.0618	1.822	4.7488	4.8475	-0.093	-0.3774	2.6493	0.8219	1.8941	2.1355	1.6325	6.4422	-1.2052	-0.4282	0.145	-0.4996	-1.0028	-0.385	1.6077	-0.1067
TCGA-DK-A2I2	TCGA-DK-A2I2-01	BLCA	Basal/squamous-like	yes	yes	Robertson et al., 2017	-3.0073	-1.8993	-1.7792	-1.5542	-0.1108	-1.482	0.7893	-1.023	-3.0596	-0.2631	-0.2459	-0.7194	0.7811	-0.2835	-1.3082	2.2014	0.6249	2.6559	1.9075	2.9947	1.5516	4.4836	6.4631	3.7413	3.3015	3.0817	1.8192	2.2761	1.0515	8.3793	2.7398	1.0213	0.0935	1.9557	4.7801	-0.5682	-0.3761	-0.3447	-1.7841	-1.6493	0.5514	2.2536	-0.8848
TCGA-XF-A9SY	TCGA-XF-A9SY-01	BLCA	Basal/squamous-like	yes	yes	Robertson et al., 2017	-3.9387	-3.9594	-3.9051	-2.895	-3.8007	-4.4839	0.5575	-1.5542	-3.5719	-0.7458	-1.0616	-0.1641	-0.5651	0.0862	1.6441	1.807	1.4849	3.3821	1.5423	5.8974	5.0625	8.557	9.1787	5.6202	3.5989	10.1137	7.256	1.8262	2.4697	8.1132	3.1368	1.0585	1.3773	1.6691	7.5972	-1.3384	-0.181	-0.4732	-2.4586	-0.1447	0.3704	2.1261	-1.1115
TCGA-UY-A9PB	TCGA-UY-A9PB-01	BLCA	Basal/squamous-like	yes	yes	Robertson et al., 2017	-3.5891	-3.0539	-3.2264	-1.5529	-2.9244	-3.8582	-0.1429	-1.9003	-3.0581	-2.1002	-1.5046	0.4719	1.0853	0.167	0.0758	1.3899	0.5808	1.2393	0.5551	4.2673	2.1687	6.2729	5.3262	3.7905	3.9959	9.0918	7.2671	0.4486	1.9894	6.5549	2.6212	2.5808	1.6196	1.1265	7.2321	-1.0318	-0.4718	-0.4948	-1.1338	-1.3025	0.2678	1.7896	-0.9211
TCGA-ZF-AA58	TCGA-ZF-AA58-01	BLCA	Basal/squamous-like	yes	yes	Robertson et al., 2017	-3.65	-3.3498	-3.5716	-2.7543	-2.404	-4.0365	-0.3563	-0.7753	-3.6069	-2.5251	-1.6855	-0.2031	0.2049	-0.4739	0.8421	-0.076	-0.0435	1.4003	0.3736	6.1418	3.7951	8.5767	8.5805	6.1133	3.7049	11.9756	9.2159	1.4434	3.3783	9.0512	1.7986	0.7201	1.0646	0.8323	5.9712	-0.9528	-1.129	-0.7204	-0.2276	-1.7851	0.2411	1.5862	-2.5544
TCGA-4Z-AA86	TCGA-4Z-AA86-01	BLCA	Basal/squamous-like	yes	yes	Robertson et al., 2017	-3.475	-3.0807	-3.3866	-3.1321	-3.5055	-4.0422	-0.552	-1.9033	-2.7438	-1.1629	-1.1188	0.3488	-0.6463	-0.4618	1.1026	0.1905	-0.0491	0.7392	0.5112	5.1928	4.2389	5.9703	6.25	4.6645	3.2275	7.743	4.9192	1.5116	2.9806	6.8693	2.4712	1.5676	1.516	1.7522	6.9094	-0.2509	0.5799	-0.0062	-0.6238	0.0835	1.1303	3.0041	-1.3926
TCGA-FD-A3B3	TCGA-FD-A3B3-01	BLCA	Basal/squamous-like	yes	yes	Robertson et al., 2017	-3.3179	-4.1389	-3.9575	-3.5515	-3.8237	-3.8083	-1.1649	-1.398	-3.3596	-1.1427	-2.033	0.01	-1.2617	-0.4267	2.0144	0.3317	-0.157	2.2466	1.0314	7.2258	6.7555	6.2886	7.3201	4.5178	2.9797	9.0227	6.3545	1.0782	1.3033	9.3088	1.3959	1.4722	0.6624	1.5575	6.3401	-1.5801	-0.7117	-0.6312	-0.7213	-0.7319	0.1793	1.9672	-1.3014
TCGA-FD-A3B7	TCGA-FD-A3B7-01	BLCA	Basal/squamous-like	yes	yes	Robertson et al., 2017	-3.6347	-3.7889	-4.0987	-2.4588	-3.9287	-4.663	-0.9542	-2.2634	-2.9884	-0.6093	-0.866	-1.0138	-0.7365	-0.2551	1.3214	0.686	-0.1298	1.4049	1.332	4.6406	4.4156	7.3475	6.4327	4.4065	4.1599	6.159	4.3443	3.9701	2.5553	6.8676	1.8912	2.0998	0.486	3.2629	9.9511	0.0546	-0.4497	0.0972	-0.9822	-0.0694	0.6478	4.3758	-0.9683
TCGA-XF-A9SM	TCGA-XF-A9SM-01	BLCA	Basal/squamous-like	yes	yes	Robertson et al., 2017	-3.2492	-2.3509	-2.0666	-1.324	-2.248	-2.5351	-0.1556	-1.7874	-3.1052	-1.5396	-1.1526	-0.0682	0.713	0.4679	-0.0551	1.5017	0.2115	2.3845	0.7355	7.4409	4.4265	8.1973	5.4309	4.7617	3.5571	10.2981	7.471	0.089	1.5142	6.4566	2.0953	1.0815	-0.5937	1.0492	3.5173	-1.2105	-0.6804	-1.6595	-2.0535	-2.8219	-0.4165	1.5226	-0.6935
TCGA-GU-A762	TCGA-GU-A762-01	BLCA	Basal/squamous-like	yes	yes	Robertson et al., 2017	-2.4007	-2.2433	-1.9988	-0.1789	0.269	-1.87	0.772	-1.6984	-3.7177	-1.7287	-2.4281	-1.0047	1.0341	-0.0094	-0.0305	-0.6961	0.6599	2.327	1.0697	5.3537	3.5906	8.0178	5.2427	4.5124	2.9722	9.6409	8.0837	0.7959	1.1744	3.9515	2.9947	2.3525	-2.199	1.072	3.72	-1.4647	0.6946	-0.9856	-2.1521	-3.1563	-0.9502	0.9717	-1.3574
TCGA-XF-A8HD	TCGA-XF-A8HD-01	BLCA	Basal/squamous-like	yes	yes	Robertson et al., 2017	-1.4581	-0.9273	-1.5842	-0.2211	-1.2184	-2.205	-0.0477	-2.0605	-1.5734	-1.676	-0.2888	-0.5402	1.0194	0.8874	0.7887	-0.2517	0.5298	0.1134	-0.1751	5.5918	3.0528	5.7487	2.7661	2.6485	2.3531	11.0297	7.4959	-0.117	0.7195	2.8636	2.1611	-0.0195	0.1538	-0.342	1.7309	-1.5455	-1.1973	-0.0147	-1.5081	-1.5269	0.983	1.3061	-0.518
TCGA-XF-A9SI	TCGA-XF-A9SI-01	BLCA	Basal/squamous-like	yes	yes	Robertson et al., 2017	-2.4078	-1.5842	-1.0178	-1.7231	0.0688	0.2499	0.6225	-0.6704	-1.8762	-1.8217	-1.1569	0.6845	-0.2921	-0.0925	-1.3659	0.5894	-0.1747	-0.0025	0.3544	3.405	1.0452	8.4597	2.7637	4.1938	2.9386	9.9941	6.098	0.8563	1.1456	3.0605	1.699	-0.0298	-0.815	-0.5282	2.7459	-1.4182	-1.4038	-2.1119	0.6491	-1.6912	-1.0747	1.5835	-0.5347
TCGA-E7-A7DV	TCGA-E7-A7DV-01	BLCA	Basal/squamous-like	yes	yes	Robertson et al., 2017	-0.4384	-0.8649	-0.3194	1.9435	1.5712	0.7123	2.1037	-1.0542	-2.3575	-1.6947	-1.1831	-0.4177	1.0011	-0.9471	-2.4853	2.1676	0.6097	0.8465	0.4328	4.2262	1.1853	6.1583	5.0389	4.1529	4.9678	6.5629	5.56	1.7959	0.2139	2.0088	1.7975	1.9941	-0.0231	1.0427	4.2957	-1.9103	-2.024	-1.6418	-1.7789	-2.6948	-1.1054	-1.3937	0.807
TCGA-K4-A5RH	TCGA-K4-A5RH-01	BLCA	Basal/squamous-like	yes	yes	Robertson et al., 2017	-3.0802	-2.4403	-3.2138	-2.5453	-2.1967	-3.2758	0.504	-0.6832	-2.5679	-0.9872	-1.3948	0.5227	0.5484	-0.0238	1.4523	-0.2496	-0.0319	0.2126	1.9232	6.0426	4.8539	8.5015	6.6472	4.3943	2.9529	10.435	5.3629	0.9093	3.508	5.1978	2.173	0.3342	0.5415	0.8023	6.3339	-1.2212	-0.3401	-1.8765	-0.1005	0.0013	0.5706	-0.2948	-2.0322
TCGA-BT-A20O	TCGA-BT-A20O-01	BLCA	Basal/squamous-like	yes	yes	Robertson et al., 2017	-1.1342	-1.8214	-1.1574	1.3636	-2.436	-0.7013	2.586	-1.2481	-1.9483	-1.0283	-0.6093	-1.06	-0.8259	1.2254	1.7192	3.1643	1.2231	1.4234	0.5584	4.6301	4.7896	11.5398	8.168	5.6549	4.4149	11.4073	7.3059	2.4243	2.7814	4.2055	1.2103	0.1037	-1.5755	0.7807	5.719	-1.2198	-2.0267	-1.6266	-2.8467	-0.1364	-0.5079	-1.3378	-1.6481
TCGA-G2-A2EF	TCGA-G2-A2EF-01	BLCA	Basal/squamous-like	yes	yes	Robertson et al., 2017	-2.8213	-2.6911	-2.5938	-3.6822	-1.8008	-3.1996	-0.3295	-1.2335	-2.1589	-1.4948	-0.309	-1.8715	0.9843	0.4582	2.1418	1.6135	0.5848	1.6523	3.3223	6.431	5.6805	5.1236	6.4841	2.8871	2.5612	9.1251	8.3895	-0.1622	1.9392	5.0364	1.4811	-0.2278	0.4991	-0.2287	2.7792	-2.022	-0.0572	-1.3682	-2.5585	0.528	0.3612	0.525	-0.9164
TCGA-DK-A3WY	TCGA-DK-A3WY-01	BLCA	Basal/squamous-like	no	yes	Robertson et al., 2017	-3.3465	-2.9886	-2.4253	-2.8996	-0.9613	-0.5355	0.6706	-0.3869	-2.4497	-1.8217	-1.8106	-0.9308	0.8186	1.042	1.6946	-0.106	-0.0181	1.2702	2.2428	8.2027	5.6414	11.0515	3.5241	3.5836	3.0615	8.718	4.6095	2.2356	2.9913	1.5055	0.8043	-0.7617	-1.8167	-0.1535	1.897	-2.4664	-0.9241	-2.2537	0.403	-2.1317	-1.3461	0.3211	-2.8281
TCGA-ZF-AA54	TCGA-ZF-AA54-01	BLCA	Basal/squamous-like	yes	yes	Robertson et al., 2017	-1.7353	-2.4451	-2.5755	-2.2473	0.1159	-1.3694	-0.3038	0.083	-3.1307	-1.08	-0.8205	-0.6505	0.3748	0.5139	2.1268	3.293	2.7633	2.7702	4.322	6.1562	5.2906	5.023	3.5687	2.627	1.8202	4.7443	3.1179	1.8379	1.8339	1.3719	1.7358	-0.4056	-0.391	1.3813	6.4421	-0.2216	0.117	0.7178	-0.8708	0.9243	0.1852	-0.9796	-1.118
TCGA-BL-A13I	TCGA-BL-A13I-01	BLCA	Basal/squamous-like	yes	yes	Robertson et al., 2017	-0.6532	-1.5165	0.3216	2.0644	0.9353	-0.358	3.3142	-1.2305	-1.626	-1.495	-0.8173	0.1779	1.0622	0.0911	0.2718	2.2862	0.4768	1.8634	3.0213	5.1103	4.725	6.7221	3.5732	3.6993	2.7278	3.6668	1.7609	0.7607	2.1101	1.4157	1.2409	0.2057	-0.9686	0.8155	2.1563	-0.1504	-0.3227	-0.4375	-1.1017	-0.4076	-0.2816	-1.3976	-2.4788
TCGA-XF-AAN8	TCGA-XF-AAN8-01	BLCA	Basal/squamous-like	yes	yes	Robertson et al., 2017	-1.6346	-2.5322	-0.6224	1.1578	-2.4575	1.9207	1.0796	-1.3974	-1.6633	0.188	-2.6368	1.1526	-2.6981	-1.3249	-6.4237	-2.1992	-0.1458	0.1012	-2.3403	-9.7441	-8.9902	5.4636	8.3799	5.5043	4.7364	4.5568	0.4361	5.408	4.9471	10.737	1.9015	3.3648	5.5136	3.4855	11.3667	-0.3507	0.0762	-0.6863	3.3612	3.2519	0.9418	0.6647	-0.1
TCGA-XF-AAN3	TCGA-XF-AAN3-01	BLCA	Basal/squamous-like	yes	yes	Robertson et al., 2017	-0.6181	0.0892	-1.2029	2.1605	-1.23	0.1475	3.0141	-1.2159	0.5339	-0.3352	-0.2517	-1.1602	-1.2265	0.5854	-1.0053	0.9884	-0.5204	-0.7688	-0.1601	-3.7902	-2.6861	0.2084	0.4534	0.2858	0.3747	0.5268	1.6561	0.4746	-0.0791	1.4267	0.8034	0.6788	3.0369	1.1717	3.7839	-0.8091	-0.535	0.1601	2.0026	0.3636	0.3464	1.9065	-1.0393
TCGA-FD-A3N5	TCGA-FD-A3N5-01	BLCA	Basal/squamous-like	yes	yes	Robertson et al., 2017	-2.9038	-1.8671	-2.1064	-2.0963	-2.887	-4.1841	-0.3326	-1.6733	-0.9694	-1.4958	-1.3508	1.3413	-0.2329	0.6173	2.729	1.8968	0.0377	1.2648	2.1993	8.7465	8.2437	0.6289	1.8973	1.4663	-0.2473	3.1799	3.2518	-2.0152	1.1342	3.8877	0.7522	-1.0345	2.5987	-0.6033	2.2517	-0.3912	0.0376	-0.1196	0.5689	-1.755	0.7958	2.3351	0.4475
TCGA-GD-A3OQ	TCGA-GD-A3OQ-01	BLCA	Basal/squamous-like	yes	yes	Robertson et al., 2017	-0.9904	-0.393	-1.6688	-1.6385	-2.1934	-2.7231	-0.8864	-1.4337	-0.647	0.6669	-0.5394	-0.3777	-0.5958	0.5526	2.7166	0.7274	0.0012	0.5378	1.5077	4.9287	5.2569	-1.7879	1.7646	0.1666	-0.0404	0.3902	1.2015	2.2301	0.7045	6.1937	1.5274	0.2736	2.302	0.1451	1.9737	-1.0454	0.0656	1.0315	-1.9092	0.2958	1.8315	1.4025	-0.3376
TCGA-CU-A3KJ	TCGA-CU-A3KJ-01	BLCA	Basal/squamous-like	yes	yes	Robertson et al., 2017	-2.1741	-2.1326	-2.3466	-2.7102	-2.4534	-3.3104	-0.032	-0.501	0.0141	0.5175	1.8846	1.1591	-1.4474	1.3338	4.8175	2.7362	1.201	0.7004	0.5356	6.4975	6.808	1.7867	4.9415	2.6746	0.7724	3.4864	1.5529	0.1377	1.2253	7.1183	1.3442	-1.7456	2.9133	0.1691	-0.7784	-0.8909	-0.312	-0.3101	-3.3398	0.0975	1.2092	-0.4127	1.385
TCGA-G2-A3IB	TCGA-G2-A3IB-01	BLCA	Basal/squamous-like	yes	yes	Robertson et al., 2017	-1.1899	-0.4999	0.3475	2.22	-1.3018	-2.3689	1.5426	-1.8352	-0.633	1.5387	-0.979	-0.008	-0.2125	0.3762	1.2108	3.4652	0.4326	1.6379	1.118	4.2525	4.3983	-2.5847	0.6808	-0.1148	-0.8504	-0.0714	0.4288	-2.0313	-0.1626	3.1496	-0.259	-1.9768	1.8232	-1.6965	-2.2424	-0.6655	0.5882	0.4716	-1.6529	-1.7293	0.3297	1.5937	2.0341
TCGA-BT-A0YX	TCGA-BT-A0YX-01	BLCA	Basal/squamous-like	yes	yes	Robertson et al., 2017	-0.7345	0.011	1.7584	2.3628	0.6182	-0.7196	2.0425	-1.7819	-0.3885	0.6614	0.4919	0.481	-0.6784	1.4629	0.9335	2.9896	-0.1194	1.7441	1.2049	3.7152	3.6504	1.5348	3.0305	1.2551	0.365	0.4078	-0.6656	-1.1506	0.7077	4.5776	0.9991	-1.6404	0.2237	-0.3573	-2.0013	-1.7772	-0.7547	0.4356	-2.8509	-1.9935	-0.5111	-0.3431	1.0572
TCGA-ZF-AA4N	TCGA-ZF-AA4N-01	BLCA	Basal/squamous-like	yes	yes	Robertson et al., 2017	-0.2859	-1.7612	-0.2809	1.1438	-0.3145	-1.618	2.29	-1.1746	-0.9577	-0.9667	-1.0441	1.2488	0.1802	-0.3227	0.7179	2.7982	0.4343	2.8101	1.4117	4.8494	4.7269	0.8068	3.0291	1.8815	0.9929	0.2459	-0.0463	-1.1749	1.3559	9.2138	1.3029	0.0802	2.727	0.9472	4.943	-0.0762	1.8161	0.1965	-2.2911	0.4614	0.9001	-0.6301	0.4538
TCGA-C4-A0F1	TCGA-C4-A0F1-01	BLCA	Basal/squamous-like	no	no	Robertson et al., 2017	-2.9759	-1.5046	0.0915	-0.7832	0.6093	-0.6558	-0.2813	-1.261	-1.1345	-1.2798	0	0.478	0.5239	0.97	1.612	1.0066	0.2383	1.9923	1.0782	2.9504	3.883	0.7182	3.2383	2.6412	0.8397	2.5633	2.1955	-2.4675	-0.6057	4.3492	2.7708	-1.0813	2.3272	0.5158	3.1657	-0.4121	-0.2246	0.0371	-1.5219	-0.5125	-0.0146	1.5237	0.8104
TCGA-FD-A3B5	TCGA-FD-A3B5-01	BLCA	Basal/squamous-like	yes	yes	Robertson et al., 2017	-1.1054	-0.3739	-0.4809	-0.7795	-0.3762	-0.6941	-0.1659	-1.755	-1.0524	-0.3345	-0.2766	0.0293	-0.7536	1.1955	1.1749	1.2329	0.2059	0.8613	-0.1567	3.2509	4.4062	-2.3329	1.0323	0.3461	-0.2604	-0.618	0.5172	-1.845	-0.6639	3.59	1.2597	-0.9202	3.9315	0.3499	3.8077	-0.4116	0.0541	0.5027	-0.3162	0.0618	-0.0722	2.2018	1.5084
TCGA-DK-A3IM	TCGA-DK-A3IM-01	BLCA	Basal/squamous-like	yes	yes	Robertson et al., 2017	-2.9318	-1.8515	-2.0644	-2.8906	-0.0336	-3.3642	-0.1694	-1.389	-0.7288	-0.9542	-0.8136	0.4686	2.9711	0.873	3.886	1.5511	1.1074	4.4325	3.6104	9.1058	8.7139	-1.5532	0.3098	-0.6957	-2.1148	-4.6006	-3.6616	-2.3278	-0.3292	3.8766	-0.6272	-2.6891	2.5674	-2.2215	-2.2918	-0.9316	1.1204	-0.0264	-2.0204	-1.3488	0.5329	0.3867	0.3104
TCGA-FD-A3SS	TCGA-FD-A3SS-01	BLCA	Basal/squamous-like	yes	yes	Robertson et al., 2017	-0.0415	-0.2718	-1.0352	-1.554	-0.8877	-1.7288	-0.852	-1.1242	-0.7946	-0.5682	-0.4708	0.4644	1.8118	0.3484	2.757	1.1369	0.3998	0.7259	1.6535	7.9523	6.0432	-2.5669	-2.2239	-1.2298	-1.3415	-1.9105	-0.6996	-3.5432	-1.0829	1.2058	0.4186	-1.7516	1.2344	-1.0852	0.9633	-2.0732	-0.6545	-1.227	0.9895	-1.3998	-0.5202	1.3072	2.5069
TCGA-GU-A42Q	TCGA-GU-A42Q-01	BLCA	Basal/squamous-like	yes	yes	Robertson et al., 2017	-0.9878	-1.7034	-0.1905	0.8496	-0.2657	-1.1173	2.318	-0.9395	-0.8152	0.3887	-0.4802	0.439	0.2657	0.4331	2.8082	2.9037	0.4264	2.7175	1.4022	7.5407	6.648	-2.96	-0.6986	-1.1092	-2.5637	-4.3559	-4.2262	-2.92	-1.0521	1.4728	-0.1323	-2.0538	3.7987	-0.575	0.1775	0.1095	0.6373	0.0451	-0.328	-0.1295	0.5568	1.7642	-0.0444
TCGA-FD-A3NA	TCGA-FD-A3NA-01	BLCA	Basal/squamous-like	yes	yes	Robertson et al., 2017	-0.1352	0.5912	0.112	1.5781	-0.426	-1.0653	0.8591	-1.5919	-2.3474	0.3747	-0.573	0.4655	-0.3858	0.062	1.873	2.8923	1.217	2.1897	0.6827	4.9019	3.7451	1.2218	2.4378	1.1776	-0.0747	3.0118	3.0426	0.4715	-0.1197	3.3004	1.6508	-0.308	-0.0307	0.9973	2.0288	-1.6685	-1.2708	0.1514	-2.3019	-1.2221	0.4638	0.2394	0.7945
TCGA-UY-A8OC	TCGA-UY-A8OC-01	BLCA	Basal/squamous-like	yes	yes	Robertson et al., 2017	-3.5972	-1.9542	-3.0683	-1.852	-0.7495	-1.6196	0.5947	-0.9849	-2.89	-0.5925	-0.248	-1.21	1.1154	0.2291	0.1559	0.1943	-0.0358	0.1733	0.1823	2.1024	1.4273	-0.9854	1.8929	-0.296	-0.2322	-3.2219	-3.1102	2.5887	0.5493	4.5155	1.4783	2.0515	3.4151	2.6115	7.8441	0.7609	0.4707	1.6982	1.5423	0.9076	0.8902	3.4345	0.0988
TCGA-XF-AAMT	TCGA-XF-AAMT-01	BLCA	Basal/squamous-like	yes	yes	Robertson et al., 2017	-2.7999	-2.3295	-2.3419	-1.7172	-2.0849	-2.1243	-0.0889	-1.972	-1.8805	-0.8045	0.5926	-1.4074	0.1977	0.3142	0.7422	1.1012	0.2253	0.5627	1.5759	1.0053	1.5031	0.8887	2.3892	1.6092	1.5682	3.7592	3.5805	0.5462	0.5198	2.7746	0.8968	2.1679	1.6473	1.9302	8.6152	-0.407	0.313	-0.1507	1.0512	1.287	0.9311	3.1163	-0.6689
TCGA-DK-A3IN	TCGA-DK-A3IN-01	BLCA	Basal/squamous-like	yes	yes	Robertson et al., 2017	-1.1661	-1.2244	-1.6081	-1.095	-2.2717	-0.765	-0.0373	-1.4847	-2.3694	-0.4026	-0.8655	-0.3335	0.035	0.1915	2.5329	0.8017	0.485	2.2632	1.341	4.5728	4.044	1.5277	3.4945	1.7131	0.8368	1.2921	0.6581	0.9471	0.887	3.1807	1.7162	0.2616	0.6046	1.52	6.3839	-1.9848	0.3619	1.1377	-1.3485	0.8886	1.2932	2.3881	-0.6522
TCGA-GC-A3YS	TCGA-GC-A3YS-01	BLCA	Basal/squamous-like	yes	yes	Robertson et al., 2017	-2.7907	-2.1086	-1.8293	-1.5588	-1.994	-3.2747	-0.0446	-0.998	-3.0437	-0.684	-1.1302	-0.0825	1.4638	-0.0689	1.0957	0.0842	0.3505	2.0726	2.0784	7.0722	5.3124	0.4376	2.3659	1.2134	0.322	1.1575	1.7401	-0.9311	0.433	3.7801	1.0318	1.3986	0.6472	1.777	7.7062	-1.5976	0.3982	0.4445	0.0319	-0.0576	0.6369	2.3488	-0.8492
TCGA-UY-A78L	TCGA-UY-A78L-01	BLCA	Basal/squamous-like	yes	yes	Robertson et al., 2017	-1.1008	-0.6658	-1.1879	-0.4535	-0.6206	-0.5146	0.7272	-0.8678	-0.8514	-0.5219	-0.6279	-0.1199	0.1912	0.7759	1.5618	1.7451	0.981	1.9388	1.4312	6.2857	5.301	-0.4219	0.6007	0.8183	-0.2498	-1.8696	-2.1173	-0.9821	-0.6388	2.8942	0.3971	-0.667	3.094	0.3719	3.291	-1.1227	-1.833	-0.4866	-0.843	-2.2299	0.3043	0.1059	1.0949
TCGA-4Z-AA82	TCGA-4Z-AA82-01	BLCA	Basal/squamous-like	yes	yes	Robertson et al., 2017	-2.6945	-1.7623	-2.5598	-2.1391	-2.6521	-2.6402	-0.5195	-1.8103	-2.8774	-0.6961	-0.7752	-0.4103	0.31	-0.7944	1.2245	1.4436	0.4936	2.5511	0.9277	5.7475	4.7329	0.3997	1.4306	1.1419	0.2969	2.3021	2.9034	-0.1348	0.1126	4.1168	1.3548	0.6081	1.3231	1.337	4.0937	-0.0727	-0.1101	1.5412	0.4019	-0.4487	0.3353	1.7285	0.6087
TCGA-FD-A3SN	TCGA-FD-A3SN-01	BLCA	Basal/squamous-like	yes	yes	Robertson et al., 2017	-1.7181	-0.8426	-1.3652	-0.9057	-1.337	0.069	0.1159	-2.1758	-2.8991	-1.2597	-1.492	-0.2129	0.2499	-0.1457	1.2057	1.2846	0.3312	2.7488	1.3301	4.7352	3.7731	-0.109	1.0422	0.8741	-0.9888	1.0439	1.5791	-1.266	-0.5229	1.9074	1.4606	0.0139	0.8322	1.2542	4.2663	-1.6689	-0.4493	0.9946	0.7773	-1.238	0.8894	2.388	1.278
TCGA-FD-A6TH	TCGA-FD-A6TH-01	BLCA	Basal/squamous-like	yes	yes	Robertson et al., 2017	-0.5722	-0.5472	-0.6905	-0.8927	-0.8712	0.3923	0.5467	-1.9544	-2.1333	-1.213	-0.7918	1.0669	0.8244	0.1343	2.3275	2.1981	0.7851	1.7125	2.1562	7.505	6.0646	-1.3696	-0.9843	-0.237	-0.1505	0.0369	0.5025	-3.4215	-0.8317	2.0093	0.5561	0.5473	1.9032	1.3716	3.2397	-0.1304	0.4968	-1.0133	0.8396	0.2545	1.0557	1.0223	1.0675
TCGA-BT-A2LD	TCGA-BT-A2LD-01	BLCA	Basal/squamous-like	yes	yes	Robertson et al., 2017	-0.3862	-1.0349	-1.853	-1.5901	-1.3096	-0.5266	0.2199	-0.1005	-1.0858	-1.6147	-0.5856	1.0911	1.1732	1.0571	1.542	1.567	1.3891	0.6095	-0.0181	6.5517	5.1633	-0.1246	-0.6817	0.7515	-0.29	2.341	2.8101	-2.4807	-0.96	0.8892	0.8843	-0.3367	0.7603	-0.3526	1.3298	-0.5046	-0.701	-2.6253	1.4629	-0.6893	0.6807	1.9196	1.4568
TCGA-FD-A5BY	TCGA-FD-A5BY-01	BLCA	Basal/squamous-like	yes	yes	Robertson et al., 2017	-2.193	-0.0283	-0.1751	0.6143	-0.7705	-0.7193	0.3917	-1.5624	-1.7668	-1.1615	-1.1349	-0.2494	2.0011	0.6011	-0.3024	-0.1779	-0.6668	1.0787	2.9133	6.7744	4.2175	-0.5334	-0.9146	0.2938	-0.5845	0.884	1.3021	-2.3501	-2.062	1.0435	0.8809	0.3758	0.1765	0.9267	3.8529	-1.9861	-0.8888	-0.3684	1.0613	-1.2931	0.4874	2.4037	-1.3401
TCGA-FT-A3EE	TCGA-FT-A3EE-01	BLCA	Basal/squamous-like	yes	yes	Robertson et al., 2017	-0.5721	0.3491	0.3577	-1.2134	-0.0863	-0.3331	-0.2895	-1.0127	-0.7786	1.1671	0.8965	0.1677	0.1522	0.7369	1.8889	1.7339	1.3331	3.623	1.9772	1.4454	1.4019	-1.5139	1.4609	-0.9542	-1.6128	-4.4582	-4.2708	1.3448	0.2794	4.3888	-0.2671	-0.6063	1.5289	0.6611	1.3929	-0.0496	0.654	0.5357	-1.7902	0.1848	1.3955	1.2973	0.1205
TCGA-CU-A72E	TCGA-CU-A72E-01	BLCA	Basal/squamous-like	yes	yes	Robertson et al., 2017	0.0078	1.4251	1.5293	3.6536	1.9771	1.9887	2.6839	-1.694	-1.3941	0.054	-0.4545	-0.9461	0.3775	0.5109	-0.5181	0.2589	-0.9605	1.1303	1.249	1.7255	1.7782	-2.3877	-1.0063	-1.138	-0.1411	-2.1363	-1.9679	-1.9503	-1.7308	-0.9544	0.4861	1.3515	-0.2192	0.7401	1.3439	-1.1535	-0.353	1.0427	0.7536	-1.923	-0.1184	0.1668	0.15
TCGA-PQ-A6FN	TCGA-PQ-A6FN-01	BLCA	Basal/squamous-like	yes	yes	Robertson et al., 2017	-3.6273	-0.6656	-0.25	-0.3699	2.6632	-0.1551	1.22	-1.7581	-2.2717	-2.1392	-2.3044	1.0412	3.6248	-0.5374	-1.8869	0.1192	0.9908	4.6274	3.6161	6.4785	3.6192	0.0794	0.6217	-0.787	-0.7973	-0.9427	-0.6543	-2.104	-1.1064	0.6259	0.0346	-0.5206	-1.6921	0.7965	1.618	-2.642	-0.6098	-0.0393	0.1737	-3.4764	-1.5573	1.2366	0.0021
TCGA-XF-A9SJ	TCGA-XF-A9SJ-01	BLCA	Basal/squamous-like	yes	yes	Robertson et al., 2017	0.1322	0.9124	1.3882	1.2041	1.2554	2.9323	0.3687	-1.6823	-1.9718	-1.3375	-1.9423	-0.3793	1.0749	-0.619	-2.0144	0.9967	-0.4791	0.5682	0.2802	3.3427	0.0296	2.6623	1.0004	1.7762	1.3941	4.4625	3.5938	-0.4425	0.2947	1.4566	1.1886	0.1378	0.8283	0.402	3.5602	-1.6374	-1.7622	-0.7655	-0.3706	-3.5438	-0.2662	1.6637	2.2344
TCGA-C4-A0F0	TCGA-C4-A0F0-01	BLCA	Basal/squamous-like	yes	yes	Robertson et al., 2017	-3.0681	-2.2864	-0.403	-1.1997	2.7092	-1.1545	0.6126	-0.5985	-1.5305	-1.2626	-0.3988	-0.3343	2.4102	0.2924	-0.1505	2.7923	0.8689	4.0087	3.0157	10.2039	6.6735	1.7891	1.9924	0.6879	-0.3307	0.9023	1.3328	-2.7964	-0.5626	1.0639	0.2306	-1.0444	-0.6599	0.4426	3.4657	-2.0894	-0.7435	-1.3956	-2.5798	-1.4079	-1.6284	-0.6444	-0.5232
TCGA-HQ-A5ND	TCGA-HQ-A5ND-01	BLCA	Basal/squamous-like	yes	yes	Robertson et al., 2017	-1.0747	0.8284	0.8107	-0.0738	0.4722	-1.3318	0.2867	-1.4074	-1.4597	-0.595	-0.464	-0.5245	1.8225	1.1538	1.7118	3.5119	1.0667	2.3426	2.1873	10.6883	7.4164	-0.4963	-0.7651	-0.0303	-1.4395	0.5884	1.8008	-1.4695	-1.1999	-0.0928	-1.1937	-3.1461	0.4783	-1.7225	-3.3392	-1.0574	0.0942	-0.1715	-1.241	-1.6593	-0.5479	1.0104	1.1519
TCGA-ZF-AA5N	TCGA-ZF-AA5N-01	BLCA	Basal/squamous-like	yes	yes	Robertson et al., 2017	-0.2711	-0.0917	0.0582	-0.6919	2.2847	-0.4196	0.5845	-1.0578	-0.7788	-1.5246	-0.5773	1.4037	2.7272	0.1775	0.1096	0.8789	3.125	3.1101	2.0279	4.4816	1.9568	-0.6677	-0.0344	-0.9894	-2.2342	-0.3695	0.862	-2.1532	-0.1184	2.0872	-0.7827	-0.8188	0.4428	-1.4461	-4.5041	-1.561	0.1281	0.0109	-0.6672	-2.8883	0.1531	-0.0854	0.8084
TCGA-DK-A1AE	TCGA-DK-A1AE-01	BLCA	Basal/squamous-like	yes	yes	Robertson et al., 2017	-0.1536	0.1334	1.9956	1.4162	1.7451	-0.5066	2.0384	-1.3238	-1.9467	0.4849	0.0064	-1.4567	1.3622	0.3085	2.025	2.4939	1.2231	3.9652	4.387	9.217	7.2402	-2.0962	-2.8898	-1.8224	-2.9223	-1.4603	-1.0067	-3.9408	-1.9956	-2.4184	-0.4893	-3.9463	-2.384	-1.0331	-3.7323	-1.4994	1.2319	0.4434	-1.1909	-0.6945	-1.3112	-2.2434	0.495
TCGA-GU-AATQ	TCGA-GU-AATQ-01	BLCA	Basal/squamous-like	yes	yes	Robertson et al., 2017	-1.1109	0.5618	1.8043	2.0154	1.789	-0.2037	2.3012	-0.8586	-1.1264	-0.5711	-0.5855	0.3963	1.2773	0.7596	0.3339	2.5233	0.6807	3.4333	2.0485	6.3155	5.8871	-1.7133	-1.9531	-0.5904	-1.6744	0.552	2.1348	-2.0778	-2.2309	-2.0517	-1.5774	-1.6355	-1.3628	-0.9626	-2.0193	-1.5385	-0.1942	0.5602	0.2518	-2.6921	-0.8025	0.226	1.2497
TCGA-DK-AA6Q	TCGA-DK-AA6Q-01	BLCA	Basal/squamous-like	yes	yes	Robertson et al., 2017	-0.6995	-0.3083	0.1232	1.5812	0.2512	-1.7757	2.3995	-0.9228	-0.2402	-0.1334	-1.3652	1.7304	1.2287	0.8331	0.3305	3.4657	0.1639	1.975	1.1827	4.6637	4.5833	1.8819	1.3569	0.3384	0.2465	4.4959	4.4563	-3.3275	-0.2518	2.4092	-0.0002	-2.0084	-1.2732	-2.2783	-5.5906	-1.034	0.7681	0.0396	-2.919	-3.6214	-0.3376	0.7592	0.4857
TCGA-ZF-AA4V	TCGA-ZF-AA4V-01	BLCA	Basal/squamous-like	yes	yes	Robertson et al., 2017	-1.4301	-0.1142	-1.0366	-1.841	1.5923	-0.8156	0.1551	-1.1782	-2.1202	-2.2867	-1.5901	0.6319	1.9968	-0.1706	0.3226	2.2289	0.5168	3.6682	3.4698	7.209	5.1796	2.6809	0.3805	0.685	1.7537	3.2454	2.3911	-1.5357	-0.1003	3.4401	0.5255	-1.1608	1.1661	0.5142	0.5893	-1.8494	-0.5064	-0.1191	-2.1112	-3.5892	-0.902	-1.1754	0.4652
TCGA-XF-A9T6	TCGA-XF-A9T6-01	BLCA	Basal/squamous-like	yes	yes	Robertson et al., 2017	-1.406	-0.9045	-0.6333	-0.7932	2.3046	-1.28	0.9267	-1.2064	-2.3728	-2.3651	-2.2286	0.2249	3.9111	-0.5711	0.8627	1.2919	0.7675	4.5236	3.2165	8.3774	5.0303	-0.1365	0.6506	-0.3942	-0.8067	2.5889	3.4259	-2.3571	-0.964	2.2429	0.1459	-1.6188	-0.1898	-1.2018	-3.5093	-2.1149	-0.9924	-0.5664	-3.1426	-3.8362	-1.3298	0.6537	-0.7351
TCGA-ZF-AA4W	TCGA-ZF-AA4W-01	BLCA	Basal/squamous-like	yes	yes	Robertson et al., 2017	-3.0142	-1.0609	-1.4604	-2.0177	2.1408	-1.2601	0.5207	-0.9731	-1.548	-0.5661	-1.5141	1.6599	2.993	0.4241	-0.6441	0.8107	1.1179	5.0269	2.2753	5.9971	5.8581	-1.3057	0.4918	-0.2446	-1.5368	3.7005	5.044	-3.4666	-0.8813	3.5682	0.4505	-2.2778	2.0342	-0.7574	-2.0226	-0.4751	-0.0179	0.7364	-2.2541	-3.7779	0.2991	-1.0626	0.0876
TCGA-E5-A2PC	TCGA-E5-A2PC-01	BLCA	Basal/squamous-like	yes	yes	Robertson et al., 2017	1.2058	1.6308	2.1921	2.6387	-0.2752	0.9465	2.4875	-1.7963	-0.4858	-0.3354	-0.1478	-0.5244	1.3447	1.1938	0.7482	1.9448	-0.0472	2.1869	1.2879	4.9018	4.2531	0.9109	-0.6481	0.6685	0.6241	4.2273	4.6513	-2.0919	-1.1483	-0.3058	-0.9768	-2.1551	-1.0419	-1.5754	-5.918	-2.2765	-0.671	0.9468	-2.3743	-3.6312	-0.0652	-0.1087	1.4977
TCGA-ZF-A9RN	TCGA-ZF-A9RN-01	BLCA	Basal/squamous-like	yes	yes	Robertson et al., 2017	0.7657	-0.5116	0.4154	-3.1166	-0.2166	-1.3115	0.3356	0.3559	-1.1107	-0.3628	-0.202	0.0181	2.7506	1.2755	2.4733	3.1072	1.0581	2.8588	4.9619	10.2319	8.8036	4.6389	0.1313	0.0903	-1.9711	2.9546	0.244	-4.0126	-1.011	0.0742	-3.2594	-6.1362	-3.7375	-4.4087	-7.1014	-1.8477	-1.1795	-0.1176	-4.8962	-3.551	-2.2336	-0.5962	0.4974
TCGA-4Z-AA84	TCGA-4Z-AA84-01	BLCA	Basal/squamous-like	yes	yes	Robertson et al., 2017	0.0615	0.1958	1.0496	-1.7042	0.9138	1.6591	0.2933	-0.9994	-1.4933	-0.425	-0.3079	0.9136	2.1252	-0.5741	2.5972	2.9592	2.1515	4.7288	1.6829	8.4012	5.889	-1.7502	-0.872	-0.7919	-2.2542	-2.384	-0.5888	-2.5342	0.1536	0.8619	-0.723	-2.9757	0.3399	0.3925	-1.3498	-2.0878	0.0437	0.0906	-1.582	-0.8194	-0.7025	-1.9844	1.4446
TCGA-DK-A2I6	TCGA-DK-A2I6-01	BLCA	Basal/squamous-like	yes	yes	Robertson et al., 2017	-0.8086	-0.1594	-0.4744	-1.8886	1.0198	0.3276	0.0381	-1.1166	-1.2845	-1.0754	-1.8904	0.6126	2.1703	0.0097	2.6682	1.9364	1.0601	4.1946	2.5953	8.267	5.8618	-0.9241	0.8315	-0.0712	-2.5404	-3.4553	-3.3117	-1.4642	-1.2647	1.6417	-0.6208	-1.674	0.5499	-0.8662	0.7541	-1.9373	-0.0647	-0.3451	-1.8925	-1.4423	1.104	0.8532	0.2324
TCGA-BT-A20U	TCGA-BT-A20U-01	BLCA	Basal/squamous-like	yes	yes	Robertson et al., 2017	-0.8185	0.5152	1.1155	2.1633	-0.4449	-0.3519	1.5877	-2.4829	-0.9492	0.6564	-0.5757	-1.0077	-0.9211	0.0632	2.3462	2.2081	-0.8855	2.6616	2.6709	5.8409	4.278	-0.7783	-0.7463	-0.9389	-0.4243	-0.9011	-0.8746	-1.3274	-1.0797	0.829	-0.1036	-0.2665	-0.2624	0.6417	2.04	-0.7792	0.0165	0.4047	-1.7302	-0.668	-0.2669	1.1538	-0.1709
TCGA-K4-A5RI	TCGA-K4-A5RI-01	BLCA	Basal/squamous-like	yes	yes	Robertson et al., 2017	-0.1817	0.0992	2.5916	3.1926	0.7292	0.5876	2.3218	-1.5625	-0.543	0.3947	0.3819	-0.7058	0.9819	0.1874	-0.0666	1.6622	-0.734	1.8988	3.1922	6.6271	3.7468	-2.1587	-1.3692	-0.6564	0.3305	-1.0944	-1.0499	-1.8657	-1.4791	-0.4474	-0.1379	0.1494	-0.1047	-0.2607	1.0793	-2.0604	-0.0087	0.3085	-0.1285	-0.3962	-0.7367	0.1309	-0.3949
TCGA-G2-A2EJ	TCGA-G2-A2EJ-01	BLCA	Basal/squamous-like	yes	yes	Robertson et al., 2017	-2.7461	-2.2164	-2.0208	-3.1752	-1.6993	-4.2045	-0.5013	-1.1274	-0.9544	-1.0601	0.3957	0.808	0.2157	0.6265	1.9387	1.6641	1.5121	2.3303	1.7366	5.3711	6.1813	2.1346	6.4298	2.6352	2.7595	9.5457	9.1501	-0.3238	0.8698	8.4164	1.3482	-1.2454	-0.2835	-1.8277	-4.1337	-1.4731	0.1866	-0.9071	-4.7425	-2.6845	-0.3073	1.511	-0.2974
TCGA-DK-AA6L	TCGA-DK-AA6L-01	BLCA	Basal/squamous-like	yes	yes	Robertson et al., 2017	-1.8231	-0.2824	-1.6151	-0.0003	-1.2783	-0.8668	0.2994	-1.7208	0.125	-1.4183	-0.6114	0.5452	2.1737	0.9571	-0.0568	0.4375	0.1037	2.3062	1.0659	4.8019	2.4806	1.7847	0.5748	1.3138	-0.8685	2.3103	2.0968	-1.5218	-0.7365	2.7752	-0.4262	-1.4185	1.1861	-0.0322	-1.4381	-2.33	-1.4533	0.8417	-0.8362	-2.7453	0.3861	-0.0738	-1.6109
TCGA-XF-AAN2	TCGA-XF-AAN2-01	BLCA	Basal/squamous-like	yes	yes	Robertson et al., 2017	-1.39	-0.1713	0.0844	-0.7956	-1.0147	-1.927	0.5384	-0.9685	-2.2948	-0.6331	0.3057	0.431	0.1846	0.8887	1.3926	1.9688	0.7516	2.9847	4.0243	6.7973	5.7442	2.4152	1.441	1.4806	1.7782	8.445	8.2227	-1.7062	0.5463	2.502	0.8607	-1.7512	0.2184	-0.3918	-4.1307	-1.8544	-0.6352	-1.0339	-3.2332	-3.2204	-0.3228	-0.8922	0.6357
TCGA-4Z-AA81	TCGA-4Z-AA81-01	BLCA	Basal/squamous-like	yes	yes	Robertson et al., 2017	-1.4212	-0.4388	-1.7272	-1.9488	-0.4797	-1.5545	0.1048	-1.776	-1.3296	-1.1391	-0.3247	-0.4855	2.3075	1.0624	2.6651	0.2133	-0.1782	2.6582	1.1914	7.0824	5.104	4.4426	0.8146	1.0082	0.9352	6.7088	5.9187	-0.1486	1.1475	1.4098	0.6839	-1.7456	-2.1094	-2.1043	-6.6276	-1.6199	-1.1633	0.1308	-4.1367	-4.45	0.1347	0.429	-1.4242
TCGA-4Z-AA7Q	TCGA-4Z-AA7Q-01	BLCA	Basal/squamous-like	yes	yes	Robertson et al., 2017	-0.8742	-0.2687	-1.6427	0.2792	-0.7729	-0.1914	0.3364	-1.4201	-1.3822	-1.4049	-0.6187	0.5547	-0.0057	1.1755	-0.3191	1.2036	0.3432	0.9506	1.0857	4.9178	2.2929	4.7877	3.8749	3.356	2.4975	9.1614	6.8621	-0.4748	0.9481	1.9564	0.6419	-1.1639	-1.6038	-3.0708	-6.1105	-2.4043	-1.6038	-1.2531	-1.7933	-5.4773	-1.1357	-0.1393	-0.4483
TCGA-E7-A3X6	TCGA-E7-A3X6-01	BLCA	Basal/squamous-like	yes	yes	Robertson et al., 2017	-1.4405	0.2463	-1.2137	-1.5296	-0.7742	-1.4885	0.7163	-1.4162	-1.1302	-0.9468	0.0105	-1.2504	0.4312	0.9739	1.8132	0.9994	-0.4968	1.1716	1.9024	3.8146	3.64	3.0916	1.9676	2.5281	1.5445	8.1707	5.978	-0.464	0.0727	0.1542	0.1053	-0.1673	-1.451	-0.47	-1.3813	-1.2322	-0.2294	0.6227	-1.2273	-1.6088	0.4071	0.5015	-0.7468
TCGA-DK-A6B5	TCGA-DK-A6B5-01	BLCA	Basal/squamous-like	yes	yes	Robertson et al., 2017	-0.1131	1.0855	-0.5554	1.3508	-0.896	0.7416	1.3206	-1.6078	-1.1969	-0.7322	-0.1249	-0.133	-0.0228	1.1746	0.3984	0.2264	-0.261	-0.5694	-1.1032	1.9518	1.6089	0.5325	0.9628	2.1885	1.2023	5.0835	4.3482	-1.1955	-0.5253	4.8852	0.8981	-0.3864	0.705	-0.5942	-1.3167	-2.452	-1.0561	0.2068	-1.1032	-2.4555	-0.4531	0.682	-0.0477
TCGA-ZF-A9RF	TCGA-ZF-A9RF-01	BLCA	Basal/squamous-like	yes	yes	Robertson et al., 2017	-0.8927	-0.6989	-0.9549	-0.9677	0.3516	-0.6718	1.1394	-1.1584	-1.4072	-1.3585	-0.423	-0.3601	2.0629	-0.3039	1.706	1.7408	0.4024	2.3463	1.3723	8.6669	6.6739	7.4556	3.604	3.4373	2.1035	5.7977	3.3814	-2.0201	1.9217	2.8236	0.368	-0.4589	0.2928	-0.5621	-0.5988	-3.0324	-0.9638	-2.546	-3.1613	-0.1694	0.2344	-2.1394	0.508
TCGA-BT-A20J	TCGA-BT-A20J-01	BLCA	Basal/squamous-like	yes	yes	Robertson et al., 2017	-1.3027	-0.7801	-1.0962	-1.4403	-0.0132	-0.5711	-0.0005	-1.3089	-1.7959	1.1926	0.5523	0.1146	-0.1556	0.9221	1.6752	2.1608	1.6521	2.7127	2.0114	6.1079	4.5752	5.7329	3.0764	3.644	2.5528	3.4703	1.2193	-0.7599	0.3689	3.9323	0.7522	-0.7619	-0.6814	-0.6411	-1.7027	-1.3143	-0.4166	-0.2208	-2.7668	-2.4955	-0.556	0.3981	0.5189
TCGA-XF-A9T5	TCGA-XF-A9T5-01	BLCA	Basal/squamous-like	yes	yes	Robertson et al., 2017	-2.194	-0.8934	0.0363	0.5632	1.9757	-0.7112	1.4171	-1.3895	-1.665	-1.8682	-2.0132	0.8019	1.2675	0.19	-1.0272	3.2764	1.0701	2.7924	2.5639	6.7661	5.2933	6.7902	1.8307	2.2588	1.9907	9.0519	6.1277	-0.4049	0.6291	0.7536	1.4176	-1.0034	0.1902	-0.2966	-1.571	-1.4925	-0.2516	-0.2568	-2.5724	-4.1747	-2.4564	-0.5025	-0.403
TCGA-K4-A5RJ	TCGA-K4-A5RJ-01	BLCA	Basal/squamous-like	yes	yes	Robertson et al., 2017	3.3054	2.1437	4.3978	2.1397	3.9686	6.4765	1.9991	-0.5485	-1.156	-1.7839	-1.3954	-0.4565	0.3767	-0.3289	-0.6629	1.4307	-1.1418	0.6755	1.5631	6.6998	3.6099	8.7083	3.4591	5.3613	4.3958	8.4962	4.476	0.3844	0.4804	-1.2063	-0.6337	-0.9306	-2.0185	-0.4586	-2.6785	-1.2507	-1.4278	-0.9038	-2.4722	-2.6218	-2.6348	-3.1595	0.8505
TCGA-G2-AA3C	TCGA-G2-AA3C-01	BLCA	Basal/squamous-like	yes	yes	Robertson et al., 2017	-1.4379	-1.0026	0.7618	1.2057	1.927	1.0347	2.8032	0.0825	-2.2211	-1.7832	-2.4892	0.0737	3.3564	-0.2561	-0.1752	2.9355	0.794	2.5984	1.7427	5.2875	3.7176	4.2867	3.1791	2.3043	3.0436	4.3276	2.5217	-2.8101	0.1649	-0.4691	0.1247	-0.7596	-1.1433	-1.3283	-0.1968	-1.8246	-1.7939	-1.0403	-0.2819	-3.515	-1.6062	-0.7177	0.9165
TCGA-ER-A19O	TCGA-ER-A19O-06	SKCM	BRAF	yes	yes	TCGA., 2015	0.1113	-1.0736	-1.8686	1.2845	-1.2913	0.3598	1.6395	-1.1476	0.9597	-2.6758	-3.2465	0.0847	1.3657	-0.2707	-2.267	-1.4924	-1.0569	1.0396	-3.1917	-6.4085	-5.5655	7.8029	3.9479	3.2179	4.2042	4.1291	1.6739	2.196	3.2674	1.5741	2.1241	2.5062	1.7884	0.7244	3.469	0.7446	2.7501	2.2345	1.9825	-1.742	-0.3472	1.1429	0.0794
TCGA-EE-A2GE	TCGA-EE-A2GE-06	SKCM	BRAF	yes	yes	TCGA., 2015	-1.0193	-1.6475	-1.8749	-0.9217	-2.6809	-1.407	0.0476	-0.699	-0.4918	-0.0913	-0.3006	-0.4578	-1.2141	-0.6715	-1.1477	0.1112	1.0784	-0.0893	-0.5899	-2.4766	-1.4318	7.9849	5.0116	4.1759	4.7404	6.664	4.2594	4.2032	3.6828	2.8576	1.3679	3.5229	0.8879	3.3861	6.2487	0.119	0.4096	0.7107	0.2315	1.7822	-0.5438	0.3465	-1.1015
TCGA-DA-A1I7	TCGA-DA-A1I7-06	SKCM	BRAF	yes	yes	TCGA., 2015	-1.1371	-1.249	-2.4288	-4.174	-2.6652	-0.9989	-1.7293	-0.2941	-1.4906	0.3675	0.8004	-0.9386	-0.7091	-1.2019	1.4856	1.0242	0.6891	1.0345	-1.2842	-0.461	0.5537	0.2622	1.7227	0.6035	0.3153	0.3095	0.9572	2.8047	2.2723	2.2989	0.1174	1.3917	1.2272	1.7566	7.5815	2.3069	1.2521	0.1249	4.0311	2.4536	1.1803	0.4728	1.3866
TCGA-FS-A1ZS	TCGA-FS-A1ZS-06	SKCM	BRAF	yes	yes	TCGA., 2015	-1.1735	-1.854	-2.5091	-3.4311	-4.2768	-1.6113	-1.5485	-1.0219	-1.6256	0.5603	0.6432	-1.8651	-0.2613	0.0757	3.9162	-0.9729	0.4252	0.4956	-0.594	2.0941	2.0544	0.1771	2.4449	1.3907	0.2045	-1.2316	-0.0219	4.0057	2.7436	1.8335	1.3015	0.8719	1.2755	1.8046	8.3928	2.202	1.6405	0.4871	-0.7843	4.3643	2.5976	1.4784	0.5085
TCGA-DA-A1HY	TCGA-DA-A1HY-06	SKCM	BRAF	yes	yes	TCGA., 2015	-0.2097	-0.4444	-2.2045	-2.8302	-1.6546	-1.1815	-1.9726	0.4067	0.0115	-0.0616	0.9753	-0.8272	0.6758	-0.0273	1.3583	0.4873	1.3008	0.1445	0.4888	0.3094	0.2051	-1.2309	2.3629	0.1635	0.1128	-0.524	0.7687	3.2531	1.422	4.0515	1.6776	0.5935	1.1173	2.2942	5.7813	0.8058	-0.2834	0.2245	0.3151	2.2218	0.3979	-0.5936	-0.4103
TCGA-D3-A3C7	TCGA-D3-A3C7-06	SKCM	BRAF	yes	yes	TCGA., 2015	-1.1206	-0.5792	-1.7602	-2.2218	-2.3777	-1.719	-0.7566	0.1423	-0.2582	0.4824	-0.4666	-0.1233	0.06	-0.8424	0.4825	-0.6499	0.3316	-0.5474	-0.5153	-0.906	-1.4244	3.9182	4.1704	2.433	3.5303	0.7206	-0.4699	4.0049	2.9073	4.7121	1.7264	2.1345	1.0222	1.5928	3.4412	1.244	0.3721	-0.1423	1.1716	0.2841	-0.6688	0.1437	0.641
TCGA-EE-A3AB	TCGA-EE-A3AB-06	SKCM	BRAF	yes	yes	TCGA., 2015	-0.0129	-0.4609	-2.5293	-1.552	-3.1321	-0.8234	-1.0543	-0.0532	-1.2405	-0.3951	-0.6667	-0.79	0.6452	-1.0551	1.3034	0.9377	0.6758	1.1575	0.6204	-0.1669	0.1998	4.0323	4.9458	3.1691	3.581	-0.9731	-2.0193	3.6809	2.6778	1.6436	1.3013	2.2061	2.0538	2.0423	3.5906	0.708	1.3635	-0.3962	0.4541	0.6428	-0.3407	0.1096	-1.38
TCGA-DA-A1I8	TCGA-DA-A1I8-06	SKCM	BRAF	yes	yes	TCGA., 2015	0.9044	-0.1492	-0.9936	-1.7289	-2.957	0.7285	-0.1577	-0.2531	0.8532	-0.0333	1.6879	-0.1676	0.8834	-0.8363	-0.5697	1.9739	2.4938	0.1617	-0.6809	-1.6883	-1.226	-0.0843	2.2409	1.0614	1.3656	-1.7924	-0.2182	1.9146	1.9116	0.6936	0.5572	1.9631	2.3697	1.793	2.9883	0.5062	0.2538	-1.3113	1.0538	1.1952	-1.0074	0.4608	-0.1513
TCGA-FS-A1ZH	TCGA-FS-A1ZH-06	SKCM	BRAF	yes	yes	TCGA., 2015	-2.3471	-1.6703	-4.1673	-3.2758	-5.5829	-3.0038	-1.574	-0.0927	-1.6486	-0.4692	-0.9952	-0.8544	-0.255	-0.5507	3.0321	-1.1486	0.5353	-0.2131	0.3996	2.2028	3.218	5.3359	2.9357	3.1021	2.0545	2.8299	0.1239	3.6769	2.5922	1.9732	2.3383	1.737	1.7034	2.444	7.9449	2.0297	1.3935	0.9448	1.4866	2.9434	0.7955	1.2724	-1.698
TCGA-D3-A2JN	TCGA-D3-A2JN-06	SKCM	BRAF	yes	yes	TCGA., 2015	-0.9285	-1.5426	-1.8056	-1.376	1.1527	-0.0796	-0.0732	1.0058	-3.1735	-1.465	-1.1858	-0.4658	1.7155	-1.4171	-1.5806	2.4051	2.5079	2.0706	1.107	1.4188	1.0601	4.4439	0.4237	2.236	0.537	2.3136	0.3708	2.9745	2.7103	1.4765	-0.1849	-0.1902	1.04	2.5189	5.5126	0.4655	0.3123	-0.9706	0.576	-0.9498	-0.4702	-1.7574	0.6262
TCGA-DA-A1I4	TCGA-DA-A1I4-06	SKCM	BRAF	yes	yes	TCGA., 2015	-0.2873	-0.0544	1.1999	-0.1656	4.3156	2.061	1.0926	-0.2559	0.0664	-0.731	-0.3056	0.5832	0.2915	-1.0388	-1.7676	1.1934	1.1314	1.4073	0.7555	1.3158	0.1936	1.5047	0.981	0.0996	1.8322	0.2454	0.2711	0.8934	1.0032	-0.5774	0.621	2.1003	-0.4243	1.2261	4.9782	-0.3328	-1.0033	-0.4827	2.5573	-0.5654	-1.0523	-1.8053	-0.862
TCGA-D3-A3C1	TCGA-D3-A3C1-06	SKCM	BRAF	yes	yes	TCGA., 2015	-0.3975	-1.2545	-1.1262	-0.7407	0.2979	0.6782	0.2262	0.2	0.7511	-0.8956	-0.6926	1.5516	2.0865	-0.5536	-4.6594	-1.5392	0.414	1.1217	-2.0826	-6.8603	-6.6624	1.2094	0.6	0.8736	1.9487	0.7869	1.3808	1.5935	2.0469	3.2009	1.0375	1.315	2.3078	0.3063	2.2631	1.8464	1.9058	0.6987	0.8122	0.0518	-0.1505	-0.4374	0.3628
TCGA-BF-A1PX	TCGA-BF-A1PX-01	SKCM	BRAF	yes	yes	TCGA., 2015	-1.0263	-0.7172	-0.6803	-0.4498	-0.453	-1.0825	0.5936	-0.3052	-0.3783	-1.5817	-2.2182	0.1581	-0.2761	-0.0429	-1.7571	1.0235	-0.5883	0.6042	0.0018	1.3942	0.2269	5.417	1.2635	1.6159	2.4628	5.3488	5.0134	1.9067	2.0727	-0.7705	1.1921	2.2604	0.0125	0.5189	1.9059	-0.3593	0.6049	0.636	-0.7483	-1.6255	-1.3605	2.1366	-0.0852
TCGA-D3-A1Q7	TCGA-D3-A1Q7-06	SKCM	BRAF	yes	yes	TCGA., 2015	-0.9181	-0.9304	-0.5699	-2.0315	-1.0313	-0.7343	-0.4203	-0.0864	-0.234	-0.2904	-0.4851	1.1354	-2.2432	0.4589	2.0171	1.1209	-0.3319	-0.9952	-0.6291	3.179	3.1796	8.8767	5.2204	3.9511	3.8944	12.144	7.7235	2.4491	3.5289	3.3277	1.433	1.0903	0.9098	0.4985	1.2563	0.1903	-0.3685	-1.2026	-0.3799	0.1486	-0.5303	-1.2392	-1.2616
TCGA-D3-A5GR	TCGA-D3-A5GR-06	SKCM	BRAF	no	no	TCGA., 2015	-1.3602	-1.4501	-0.8039	-1.7771	-0.0221	-0.5584	-0.25	-0.7099	-0.4731	0.1543	0.9886	-0.8785	-0.4358	-0.6247	2.1921	2.0496	0.2571	1.9199	1.8417	3.4412	3.1075	5.0765	2.4009	2.0568	2.447	2.9798	0.198	2.8476	2.8642	1.0289	-0.7983	2.0355	0.7582	1.4343	3.3612	1.5583	0.9422	0.2364	-0.0347	1.3956	-1.0018	-0.8563	-0.0198
TCGA-GN-A265	TCGA-GN-A265-06	SKCM	BRAF	yes	yes	TCGA., 2015	-2.219	-2.08	-2.609	-1.9966	-1.904	-1.5167	0.0435	-0.6001	-1.9185	-1.0742	-0.323	-0.8311	0.4649	-1.3278	-0.1269	0.6056	0.0905	0.3936	0.4135	3.0044	1.4302	7.851	7.3739	4.3572	4.557	7.268	5.0644	4.2481	3.825	5.6077	2.1782	2.3801	0.4032	2.1812	8.1851	0.0074	-0.7182	-0.8299	0.0936	-0.0582	0.0187	-0.1057	-1.245
TCGA-D3-A2JA	TCGA-D3-A2JA-06	SKCM	BRAF	yes	yes	TCGA., 2015	-3.68	-1.701	-3.3835	-3.5013	-3.6095	-2.882	-1.8389	0.1972	-2.8184	-1.0141	-0.6835	-0.9146	-0.8008	-0.8337	1.6797	0.4856	1.2187	0.2576	1.1479	3.267	2.0626	4.1265	3.6236	1.5195	2.5883	6.9258	7.1549	4.3316	2.9551	1.0384	0.7967	2.0673	0.2649	2.2349	8.2829	2.7124	0.2809	0.1386	-0.0469	1.379	0.4312	-0.059	-1.8397
TCGA-D3-A51F	TCGA-D3-A51F-06	SKCM	BRAF	no	yes	TCGA., 2015	-0.9044	-1.0343	-2.7565	-1.3653	-3.6613	-2.0578	0.1927	-0.3585	-1.0849	-1.8647	-1.2106	-0.8221	-1.6629	0.1372	-0.1588	-0.7085	-0.9519	-2.4942	-0.9776	-1.9397	-0.9985	12.9105	8.01	5.3815	6.8394	11.7748	6.9365	3.9567	4.8538	4.471	2.5466	3.1723	-0.3298	1.3809	4.8268	0.0659	-1.4428	-1.1021	-0.0668	-1.1577	-1.0376	-0.462	-1.4325
TCGA-EE-A3JE	TCGA-EE-A3JE-06	SKCM	BRAF	yes	yes	TCGA., 2015	-0.8043	-1.8179	-2.0849	-2.9903	-1.8376	-1.5748	-1.0704	-0.3976	0.0746	-0.7695	0.1469	-1.2614	-1.9841	-0.1575	-0.4055	0.1471	0.4905	-2.3596	-0.7488	-1.4499	-1.0032	10.4601	5.814	4.8341	5.382	10.6218	6.3269	4.5394	4.3524	3.7817	2.4671	3.0648	-0.4268	1.2642	6.2193	-0.6513	-1.6973	0.2028	-0.627	1.659	-0.4672	-1.2251	-1.9277
TCGA-EE-A2ME	TCGA-EE-A2ME-06	SKCM	BRAF	yes	yes	TCGA., 2015	-0.4649	-1.8497	-3.2817	-2.2388	-4.2082	-2.4432	-0.9941	-0.7759	-0.0439	-0.1264	0.1909	-1.2938	-3.3212	1.0174	0.7184	-1.8807	-0.8328	-2.4211	-2.0757	-1.8154	-0.7639	12.2652	6.0212	4.3845	5.6013	10.6242	5.9454	4.1902	4.9342	3.2328	1.9532	1.6459	-0.3479	0.7302	4.6426	1.4768	0.44	-0.0728	0.1173	2.4131	0.5401	-0.137	-2.8567
TCGA-FS-A4F8	TCGA-FS-A4F8-06	SKCM	BRAF	yes	yes	TCGA., 2015	-1.4418	-2.0914	-2.9153	-1.767	-3.2751	-0.8858	-0.5926	-0.5246	0.3424	-0.6133	-1.3856	-0.7342	-0.5049	0.8406	1.7989	-0.2481	-0.7796	-0.0843	-0.353	1.2251	0.9894	8.3681	3.0072	2.7024	3.49	5.484	2.9012	3.7093	3.8815	1.0031	1.5843	1.4459	0.0032	1.577	2.9937	1.5804	1.8812	0.7844	0.7712	2.0528	0.7362	1.2472	-2.0212
TCGA-EE-A2MG	TCGA-EE-A2MG-06	SKCM	BRAF	yes	yes	TCGA., 2015	-0.7739	-1.4903	-2.2209	-1.9269	-1.5371	-1.3643	-0.1117	0.0596	-0.7306	-0.4566	-0.6151	-1.1366	-1.1161	-0.1348	0.8607	0.6888	0.3497	-0.6424	-0.5722	-0.6993	0.107	8.4708	2.9778	2.802	3.418	5.6739	3.1048	3.5475	4.1525	-0.1416	0.8442	2.1341	-1.1218	1.4461	4.3794	1.1377	0.2968	0.0102	0.4486	0.7146	-0.1765	-0.0914	-1.5861
TCGA-FS-A1ZM	TCGA-FS-A1ZM-06	SKCM	BRAF	yes	yes	TCGA., 2015	-1.5683	-0.9057	-0.9722	-2.2768	-2.3729	-0.7998	-1.8449	-0.3075	-0.2332	0.2826	0.5865	-0.9919	-1.4493	0.2775	1.264	0.5177	-0.0532	0.49	-0.1499	0.3356	-0.4095	4.4096	2.4376	2.2426	1.9581	3.2793	1.491	2.4107	3.3247	1.4561	1.5804	1.506	1.3509	1.2895	4.4532	1.0742	0.5102	0.8519	0.747	1.963	-0.4281	-0.0396	-0.5762
TCGA-BF-A3DJ	TCGA-BF-A3DJ-01	SKCM	BRAF	yes	yes	TCGA., 2015	0.3287	-0.2614	-0.906	-1.8675	-0.5605	-1.2257	-0.2699	-0.3641	0.1172	0.8718	1.1417	-0.0208	0.007	-0.2302	-0.0601	2.1571	0.2796	-0.4564	0.4108	0.2895	0.1355	1.994	2.8708	0.9278	2.6693	3.5922	3.3688	1.8511	1.2385	1.5891	0.6862	1.4404	0.7863	1.4577	0.9672	0.1597	-1.0936	-0.5006	-1.0945	0.6031	-1.6508	-0.3928	0.0314
TCGA-EE-A3JH	TCGA-EE-A3JH-06	SKCM	BRAF	yes	yes	TCGA., 2015	-0.5896	-1.0745	-0.9797	0.3375	-1.4498	-0.8783	2.2977	-0.0291	1.2038	-1.2483	-2.003	0.1827	-0.7246	0.5775	-1.0786	1.3228	0.5015	0.3452	0.3111	-1.5138	-1.0484	10.3673	5.5662	4.805	5.5874	10.138	6.204	2.6273	4.0175	1.7504	1.9396	2.2206	-1.2999	-0.3108	1.1442	0.7156	0.021	-0.2026	-1.2327	-0.7874	-1.5394	-1.3404	-0.9646
TCGA-D3-A3CB	TCGA-D3-A3CB-06	SKCM	BRAF	yes	yes	TCGA., 2015	0.1501	-1.1794	-2.2462	-1.1567	-0.0949	-0.2015	0.6321	-0.1915	0.1651	-0.198	-0.4965	0.2814	-0.5075	0.7189	-1.7664	0.719	-0.059	0.4202	-1.1695	-2.2265	-2.4856	10.3103	4.4661	3.679	4.1217	9.8339	6.4028	2.2714	4.0751	1.896	0.6538	0.006	-0.5366	-0.5324	-1.1436	2.1314	0.2349	-0.3063	-0.9562	-0.3539	-1.1838	-0.6242	-1.2073
TCGA-FR-A44A	TCGA-FR-A44A-06	SKCM	BRAF	yes	yes	TCGA., 2015	0.746	0.0517	-0.1831	-1.0472	-1.1429	-1.6131	0.2148	0.5649	0.1312	-0.4798	0.4321	-0.3134	-0.67	0.135	0.1815	0.0806	-0.148	0.2122	-0.1731	0.0937	-0.198	9.6501	5.1591	3.1768	4.6336	9.3071	6.1476	1.527	3.6246	1.1227	1.4141	0.8936	-1.0683	-0.6072	-1.1086	1.1404	-0.7989	-0.9249	-0.7579	-1.3726	-1.6825	-2.1382	-0.9077
TCGA-ER-A19S	TCGA-ER-A19S-06	SKCM	BRAF	yes	yes	TCGA., 2015	-0.5184	-0.5798	-1.1679	-2.9891	-1.4537	-1.927	-0.2546	0.0585	0.5194	-0.2972	-0.5268	-0.4746	-0.7145	0.2508	0.0407	0.6329	0.8667	0.9471	-1.0153	-1.7924	-0.4538	10.9224	4.9996	4.3478	5.2769	10.2878	6.2608	1.9919	4.5351	1.0883	0.7423	0.9143	-0.1084	-0.3516	-4.1095	1.8477	0.272	-1.3652	-2.8465	-1.0188	-1.0333	-2.6329	-1.6035
TCGA-DA-A3F8	TCGA-DA-A3F8-06	SKCM	BRAF	yes	yes	TCGA., 2015	0.327	-0.9135	-1.0256	-2.7176	-0.5488	-1.6184	-0.0753	-0.5964	0.804	-0.282	-0.7886	-0.8447	-0.8488	0.3833	1.0812	0.3952	-0.939	-1.9548	-0.6793	-1.8348	-0.8034	10.4942	5.1682	4.227	5.3806	11.0008	7.4651	1.4485	3.8797	1.7146	1.3639	1.4085	-1.4455	-0.3676	-0.8413	0.3603	-1.0102	-0.621	-0.8446	0.4409	-1.3415	-1.3221	-1.1901
TCGA-EE-A2M8	TCGA-EE-A2M8-06	SKCM	BRAF	yes	yes	TCGA., 2015	0.2357	-1.1682	-1.2169	-1.7726	-3.0246	-1.3788	-0.3489	0.0879	1.0337	-0.7212	-0.181	-1.4813	-1.8905	0.7727	0.6544	-0.0263	-0.9393	-1.5016	-1.0122	-2.7453	-1.5316	11.5645	5.3967	3.8815	4.6795	10.7555	6.2807	3.1121	4.2831	-0.2148	1.719	2.1453	-1.9814	0.3667	0.8591	-0.141	-0.3659	0.2853	-0.7519	-0.3181	-1.0855	-1.0224	-1.96
TCGA-ER-A19P	TCGA-ER-A19P-06	SKCM	BRAF	yes	yes	TCGA., 2015	-1.0694	-1.1956	-2.2131	-3.0561	-1.9881	-2.3882	-0.626	-0.2753	0.5111	-0.975	-0.6302	-1.8239	-0.7543	0.8902	0.4972	-0.7409	-0.2482	-1.1004	0.5304	0.1043	0.8745	12.3719	5.2261	4.6426	5.4407	11.207	6.9812	1.6555	4.4331	0.2081	1.5193	1.4232	-2.8357	-0.3515	-0.1401	-0.528	-0.5491	-0.7709	-0.7566	-0.8574	-0.2875	-1.0334	-2.7984
TCGA-D3-A2J7	TCGA-D3-A2J7-06	SKCM	BRAF	yes	yes	TCGA., 2015	0.2128	0.1234	-0.0402	-1.0511	-0.5716	-0.4857	-1.4028	-0.6709	1.275	-0.1325	0.0985	-0.9001	-1.0286	-0.5564	1.2194	0.8303	1.5618	0.8854	-1.6049	-0.8953	-0.4918	3.1785	2.2536	0.737	2.6407	5.738	5.2807	-0.5001	2.2915	-0.0087	-0.2141	1.6438	-0.8348	-0.0472	2.0352	1.318	-0.8315	-0.7221	-0.0741	0.8499	-0.8648	-0.7844	-0.0537
TCGA-EE-A2MK	TCGA-EE-A2MK-06	SKCM	BRAF	yes	yes	TCGA., 2015	1.8131	0.2361	0.2996	-1.3906	0.2721	-1.1233	-0.8942	-0.5098	1.1284	-0.9365	0.5931	-1.5957	0.3918	-0.8433	-0.3224	-1.1415	-0.1887	-0.6761	-1.4802	-3.7427	-3.3759	6.541	3.1284	2.4035	2.5119	7.0967	5.3429	2.6689	1.6682	0.4234	0.8385	1.6538	-2.1725	-0.2951	-0.3716	0.4392	0.2239	-0.0472	-0.1006	1.1533	-1.1402	-1.3617	-1.4933
TCGA-ER-A19Q	TCGA-ER-A19Q-06	SKCM	BRAF	yes	yes	TCGA., 2015	0.1484	0.4037	0.44	-0.4598	-0.24	0.3373	-0.155	0.1782	0.6922	-0.6561	-0.8608	0.1155	0.6835	0.0894	0.6914	0.828	-0.1623	1.3066	0.1753	2.7326	2.1952	4.8241	3.4037	1.434	3.7299	4.0126	1.7486	0.3382	1.8676	0.4437	1.1104	1.7993	0.1475	0.4381	1.2838	0.4588	0.1561	-0.0791	0.4902	-0.2875	-1.0812	-0.8002	-0.6971
TCGA-DA-A1I5	TCGA-DA-A1I5-06	SKCM	BRAF	yes	yes	TCGA., 2015	-1.3846	-0.8997	0.4653	-1.1834	2.8181	0.5076	0.2374	-0.5807	-0.1631	-0.3781	-0.4334	0.3419	1.0483	-0.2251	-1.0569	2.0076	0.7874	2.211	2.9934	2.0273	1.655	5.9203	3.3369	2.2431	3.1569	4.6571	2.2863	1.5267	2.8703	1.8484	1.0172	1.7871	0.0558	0.6197	1.712	-0.8453	-0.387	-0.5452	-0.7308	-1.4486	-1.5345	-2.2718	-0.0311
TCGA-EE-A2GH	TCGA-EE-A2GH-06	SKCM	BRAF	yes	yes	TCGA., 2015	-0.9079	-1.0056	-1.9773	-1.5171	1.4776	-1.8477	0.3271	-0.124	-0.9721	-0.8679	-1.0027	-0.761	0.5784	-0.4461	-1.4322	0.673	-0.3657	1.1971	2.0025	0.2467	-0.0691	8.5388	2.335	2.1047	3.2462	4.494	2.6122	2.6526	2.0933	0.4886	1.8843	2.8736	-0.0873	1.3321	5.9938	0.4872	0.2094	-0.6808	-0.6921	-1.0063	-1.6958	-0.8582	-0.9734
TCGA-D3-A51N	TCGA-D3-A51N-06	SKCM	BRAF	yes	yes	TCGA., 2015	0.6442	-0.2423	0.2204	-1.0598	0.1513	0.3552	-0.1072	0.1696	-1.4295	0.1664	0.1588	1.1219	1.6844	-0.7255	-3.5915	2.3182	2.5382	0.7479	0.0916	-2.1102	-3.2973	3.8692	3.6294	2.6379	2.7674	6.2578	6.2854	1.4458	3.5021	5.2536	1.3717	0.9846	0.8689	-0.0245	-0.0254	-0.7149	-1.412	-1.1536	0.9281	-2.2305	-2.064	-3.3457	1.5178
TCGA-D3-A3MR	TCGA-D3-A3MR-06	SKCM	BRAF	yes	yes	TCGA., 2015	-0.4335	-1.0672	-0.7415	-0.6382	0.0049	0.193	0.6226	-0.3816	-0.2336	-3.2049	-2.2619	0.186	1.1838	-0.4839	-0.1453	0.226	0.3455	-0.2059	-1.1957	1.4473	0.7317	7.7231	3.3293	1.8984	3.8145	6.6286	4.3063	1.0744	2.0506	1.6582	1.6659	2.0204	1.9176	0.8135	2.9563	-0.0295	-0.5201	-0.8149	1.7705	-2.2657	-1.5838	-0.7011	-0.4275
TCGA-EB-A299	TCGA-EB-A299-01	SKCM	BRAF	yes	yes	TCGA., 2015	-0.3431	-0.218	-1.1728	-0.8457	-0.5858	-0.9278	0.2272	-0.3636	0.0091	-0.9561	-0.9416	-0.1197	-0.1592	-0.1366	-1.2744	-0.1621	-0.2771	0.2269	-0.2874	-4.242	-3.3958	-0.2607	-0.8063	0.0604	1.3463	0.5014	0.9639	1.2115	1.0996	-0.0113	0.8892	2.1608	1.5264	0.7085	2.7168	0.7363	1.1067	0.7043	0.4028	-1.3243	-0.2535	1.9036	0.7779
TCGA-EB-A3XD	TCGA-EB-A3XD-01	SKCM	BRAF	yes	yes	TCGA., 2015	0.6079	-0.1249	0.8227	1.4455	-1.8748	1.0918	0.9198	-0.6509	0.6156	-0.5769	-1.5674	-0.549	-1.3369	-0.298	-3.3053	-1.1342	-1.157	-0.0028	-2.3942	-6.5545	-6.14	2.2522	-0.7267	-0.2322	1.1927	0.2002	-0.0881	0.0945	0.804	-2.1654	-0.1902	1.9801	1.0266	-1.1802	2.1252	0.7581	1.1927	0.3849	2.6884	-0.3747	-1.6268	3.4819	0.4434
TCGA-EB-A3XE	TCGA-EB-A3XE-01	SKCM	BRAF	yes	yes	TCGA., 2015	0.5014	0.9379	1.0987	0.3493	0.9166	0.7128	1.059	-0.4382	0.5863	-1.8169	-2.1225	1.0423	2.3956	-1.5139	-4.0373	-2.392	-0.9585	0.5602	-0.6637	-6.3575	-6.7617	1.3085	-2.3307	-0.9588	0.8054	0.2145	0.9278	-0.7186	0.3369	-2.5219	-0.0132	2.2764	-0.4432	-0.5741	1.5213	1.2311	-0.3474	0.1631	1.7643	-0.779	-1.9654	1.105	0.1185
TCGA-EB-A3HV	TCGA-EB-A3HV-01	SKCM	BRAF	yes	yes	TCGA., 2015	0.159	0.0154	-0.4032	0.2163	0.2785	-0.0552	0.0212	-0.9654	0.2808	-2.3641	-2.2574	0.2608	1.2692	-1.6707	-1.2529	-1.5526	-0.9631	0.8236	-2.1887	-3.0014	-2.495	-1.683	-1.7051	-1.4468	0.7782	-2.5909	-1.033	-0.7082	-0.1592	-2.3356	-0.924	2.912	1.3388	1.0631	3.046	1.4236	1.297	1.8755	1.6204	-0.2729	-0.9933	2.4455	0.072
TCGA-EB-A4OZ	TCGA-EB-A4OZ-01	SKCM	BRAF	yes	yes	TCGA., 2015	-1.0431	-0.2803	-1.6552	-0.0606	-0.9902	-1.2354	0.7982	-0.7187	-1.3677	-4.099	-4.398	-0.0515	1.8926	-0.8266	-3.863	-2.0309	-2.0302	1.5715	-2.1867	-3.495	-3.1382	5.738	1.8301	2.0988	2.3301	7.1144	5.7177	-0.1949	2.1589	1.1737	0.5041	1.9727	1.434	-1.6926	0.7584	-0.5949	0.5031	-0.0732	1.0614	-4.9558	-1.2466	2.1223	-0.7512
TCGA-ER-A42L	TCGA-ER-A42L-06	SKCM	BRAF	yes	yes	TCGA., 2015	2.6429	0.9624	1.87	2.9914	1.6765	2.7355	1.3669	-0.4748	0.4499	1.0692	-0.8347	2.1206	-0.8723	0.137	-2.382	2.1549	0.0254	0.1032	0.0704	-2.2882	-2.625	6.087	2.8117	2.595	4.0541	4.2312	1.6645	2.3878	2.4796	3.3975	2.2352	2.1285	0.2878	1.2008	0.8382	0.7136	-1.4053	-1.7238	-0.3048	0.0317	-1.3372	-2.4049	3.2797
TCGA-FR-A3YO	TCGA-FR-A3YO-06	SKCM	BRAF	yes	yes	TCGA., 2015	-0.6226	-0.3829	0.5819	1.437	2.0992	0.1946	2.0267	0.1881	1.0936	-3.2326	-3.0861	1.8023	4.3899	-0.8433	-2.0987	1.4522	1.2869	2.9559	1.1372	3.6645	0.7886	-0.6635	1.5313	-0.5208	0.8667	-2.3134	-1.3389	-1.4896	1.2085	1.0381	0.2942	1.0842	3.6044	-0.1712	1.8446	0.0313	1.0508	0.8209	1.4971	-3.3618	-1.8051	-0.944	-0.3887
TCGA-IH-A3EA	TCGA-IH-A3EA-01	SKCM	BRAF	yes	yes	TCGA., 2015	-1.4477	-1.5322	-0.6012	-0.016	2.9872	-0.2016	0.4123	-0.3852	-0.2189	-3.0908	-2.1843	1.293	3.7172	-0.2125	-0.2206	-0.0813	1.9559	4.6357	0.3224	5.4316	3.6098	1.294	0.3127	0.0516	0.2006	-2.0816	-1.6371	-2.0387	0.9839	2.2221	-0.1703	-0.7315	1.941	-0.8761	-1.9562	1.1856	0.3109	-0.5944	-0.4253	-3.4047	-1.7883	-1.7857	-0.9569
TCGA-D3-A2JD	TCGA-D3-A2JD-06	SKCM	BRAF	yes	yes	TCGA., 2015	-0.1514	0.0175	0.2694	0.326	0.3443	1.9513	0.726	-0.2562	1.0212	-2.8305	-1.1802	0.7559	2.9681	-0.5921	-1.0923	0.3543	0.1984	2.4793	-0.9332	0.7751	-0.5759	2.9826	-0.6394	-0.3648	0.533	-0.5921	-1.1004	-1.1877	1.3975	-2.6422	-0.5189	1.4687	0.6923	-1.4211	0.5675	1.2974	1.063	0.0129	1.5818	-1.9601	-1.7082	-0.3278	-0.5337
TCGA-DA-A1I0	TCGA-DA-A1I0-06	SKCM	BRAF	yes	yes	TCGA., 2015	-0.9379	-0.7429	-1.0315	0.2761	1.8808	1.0046	1.6997	-1.214	0.9289	-4.7074	-3.1136	0.6835	3.6844	-0.8377	-1.1199	0.1804	1.9892	3.829	-1.3977	-0.069	-1.5674	2.6177	-0.6304	-0.1097	1.1435	-1.1552	-1.3732	-2.2104	1.5456	-0.3685	-0.5454	0.6038	1.4739	-0.972	1.4708	0.7403	1.4931	0.0437	1.4138	-1.7303	-1.1095	0.0583	0.5402
TCGA-D9-A148	TCGA-D9-A148-06	SKCM	BRAF	yes	yes	TCGA., 2015	1.5347	0.8152	-0.1238	-0.4148	2.3032	0.7642	-0.4936	-0.5021	2.2794	-0.4205	0.4075	0.1724	2.9693	0.0847	0.3358	0.9565	0.0521	1.6725	0.3628	0.0806	-1.3469	1.7083	-0.7074	-1.0916	-0.1036	1.5021	0.94	-1.6406	0.3552	-2.0605	-1.3562	-0.4651	-0.5728	-1.9128	-2.8418	1.8656	0.4451	0.05	-1.0592	-0.5938	-1.7789	-1.6308	-1.7576
TCGA-D3-A2JK	TCGA-D3-A2JK-06	SKCM	BRAF	yes	yes	TCGA., 2015	0.2664	-0.0343	1.2106	1.1549	2.4441	1.8595	0.9464	-0.8804	0.7567	-3.0427	-4.5446	0.4049	4.3174	-0.4393	-1.9504	0.2646	0.4671	2.3956	-0.6445	1.0273	0.2576	-0.3368	-1.6501	-1.5874	-0.3847	-3.9163	-2.0321	-2.2613	-0.4135	-2.7373	-0.4796	1.3369	1.6886	-0.6982	0.8013	0.4996	2.815	0.5796	2.9124	-3.4232	-2.225	1.2549	3.1589
TCGA-BF-A3DL	TCGA-BF-A3DL-01	SKCM	BRAF	yes	yes	TCGA., 2015	-0.4106	0.5443	0.7811	-0.0381	3.5534	1.206	2.0019	0.5705	0.3535	-3.0827	-1.3572	1.104	3.9362	-0.7802	-0.5683	0.5748	1.8157	3.2801	-0.4869	1.3153	1.3308	-1.8428	-2.4823	-2.0129	-0.9234	-1.6774	0.1487	-3.0907	0.5866	-1.7422	-1.1805	0.2248	0.8436	-0.4587	1.3459	1.3441	1.746	1.4461	0.5715	-1.5376	-0.5017	-2.1376	0.067
TCGA-ER-A2ND	TCGA-ER-A2ND-06	SKCM	BRAF	yes	yes	TCGA., 2015	-0.7912	0.5641	0.81	-1.4397	6.162	0.8542	-0.1699	0.9364	-0.1735	-2.046	-0.8819	1.1685	3.9559	-0.2301	-1.4637	1.4637	0.8598	3.6784	2.3479	1.7228	0.1591	0.5268	-2.1129	-1.3666	0.7616	-0.7331	0.4074	-3.5219	-0.7353	-2.0205	-1.2782	-1.0567	-1.0864	-2.1299	-1.9314	1.2579	0.9161	0.0069	-0.3957	-1.9277	-1.3777	-3.1249	-0.304
TCGA-GN-A262	TCGA-GN-A262-06	SKCM	BRAF	yes	yes	TCGA., 2015	2.4769	0.855	2.3867	-0.7999	4.6762	1.0687	0.6642	0.1903	0.0811	-1.3324	-1.0719	0.9465	3.2472	-0.5179	1.9255	-0.1416	0.9663	4.788	2.5145	4.8868	4.1591	-3.755	-5.3936	-3.6772	-3.7952	-7.4428	-4.1832	-4.2955	-2.0283	-5.8199	-2.9615	-0.7361	-1.1857	-1.4521	-5.4971	1.0415	2.3542	-0.1745	-0.7718	-2.6012	-2.4876	-2.8414	-0.501
TCGA-EB-A44N	TCGA-EB-A44N-01	SKCM	BRAF	yes	yes	TCGA., 2015	-0.1264	0.1572	-0.5159	-1.6173	-0.8164	-0.3399	-0.3149	-0.9944	0.5247	0.0143	-0.6005	0.7436	-1.3524	0.101	0.3541	0.8171	-0.1328	0.6235	1.1174	1.6171	1.94	1.3152	-0.1527	0.4194	0.472	0.9054	1.2565	-0.0984	0.4959	0.1354	0.4436	1.7753	0.5885	0.6261	1.899	0.1491	-0.1838	-0.0181	-0.0003	-1.0446	-1.1668	1.707	-0.3209
TCGA-EE-A17Y	TCGA-EE-A17Y-06	SKCM	BRAF	yes	yes	TCGA., 2015	-1.0187	-1.2394	-1.6957	-2.71	0.2201	-0.861	0.1546	0.7458	-1.5792	-0.2571	0.1574	-0.3674	1.2645	-0.6983	2.5989	2.3165	1.6834	4.0473	1.9583	4.3315	3.4501	-2.2716	0.2124	-0.5704	-0.6735	-5.0809	-3.7297	-1.0027	1.1648	0.7119	-0.6416	0.6994	2.7123	2.1455	6.7912	2.4055	1.8027	1.0106	-0.0411	1.2362	1.2745	-0.1897	-0.8528
TCGA-D3-A1Q5	TCGA-D3-A1Q5-06	SKCM	BRAF	yes	yes	TCGA., 2015	-0.7932	-1.4461	-2.9171	-2.7477	-2.6491	-1.5387	-1.2136	1.784	-0.6783	1.0161	0.4816	-0.5727	-1.1382	-0.7054	2.159	-2.2108	0.7372	-1.3329	-1.0682	-1.0102	1.0038	-3.7806	-2.6597	-2.1096	-2.0435	-6.6438	-4.052	1.9626	-0.062	-1.4218	0.1717	0.5739	2.6345	3.0066	7.6608	3.3604	3.3886	1.6891	1.4948	6.849	2.4963	0.2504	-0.8134
TCGA-EE-A29A	TCGA-EE-A29A-06	SKCM	BRAF	yes	yes	TCGA., 2015	-0.2707	-1.1545	-1.4852	-3.1283	-2.0487	0.6911	-2.325	-0.3735	-0.4212	-0.2577	-0.601	-0.6563	0.7102	-0.7002	2.6908	-0.4774	-0.1311	2.4461	1.5892	2.44	2.9388	-3.0549	-1.5843	-1.7624	-2.3808	-3.0036	-0.653	0.3563	0.3287	-0.9752	-0.124	0.6473	0.4957	1.6319	5.2209	1.976	1.2997	1.2625	2.2821	3.6651	0.529	0.4151	-0.4436
TCGA-FS-A1ZD	TCGA-FS-A1ZD-06	SKCM	BRAF	yes	yes	TCGA., 2015	-0.326	-1.1404	-3.723	-3.888	-4.2735	-3.1514	-3.1629	1.0416	-0.4802	-0.9594	-0.4792	-2.1382	0.2536	-0.5798	5.9792	-1.182	0.0061	-0.2919	0.1229	6.6059	6.325	-1.9384	-3.0223	-1.7461	-1.9738	-8.1654	-6.6186	0.7716	0.2288	-3.5797	-0.8086	-0.2672	0.657	1.7455	6.2226	3.3728	1.774	2.4063	2.9635	4.1631	1.2585	1.8723	-1.6538
TCGA-EE-A29W	TCGA-EE-A29W-06	SKCM	BRAF	yes	yes	TCGA., 2015	-1.2957	-1.8298	-3.0343	-3.6196	-3.0211	-0.0516	-2.4953	0.8168	-1.843	-0.9996	-0.9977	-1.3923	0.7563	-0.6672	4.1576	0.017	1.1385	1.8073	2.872	7.0186	7.1166	-2.4203	-2.4629	-2.0018	-1.7379	-6.8383	-6.1948	1.3703	-0.1494	-3.4811	-0.6471	-0.5902	-0.6524	1.3032	7.1401	2.4287	1.7345	1.54	1.7819	3.9168	0.2876	-0.2243	-2.867
TCGA-FS-A1Z7	TCGA-FS-A1Z7-06	SKCM	BRAF	yes	yes	TCGA., 2015	0.0713	-0.957	-0.5924	-0.8151	-0.7971	1.3969	-0.3048	-0.0278	-0.1043	-0.0365	-0.0755	0.0659	-0.4387	-1.121	1.5789	-0.4725	-0.3925	-0.3395	-0.5141	0.6382	0.9228	-0.7602	-0.2444	0.211	0.4566	-2.6255	-2.9049	3.246	1.1597	0.018	0.2694	3.2966	1.1826	3.0821	6.8464	1.7821	0.1865	0.3424	3.15	1.8	-0.5225	1.0708	-1.7292
TCGA-D3-A1Q4	TCGA-D3-A1Q4-06	SKCM	BRAF	yes	yes	TCGA., 2015	-0.9532	-1.7422	-2.1553	-2.9514	-1.3048	1.139	-1.1035	0.7536	-1.385	-0.1216	0.8482	-0.9146	-0.2778	-1.3954	3.3007	-0.092	1.2198	0.4479	0.0911	1.7238	1.6802	-1.2395	-1.0283	-0.5199	0.019	-2.834	-2.9642	2.4423	0.664	-2.5322	-1.3358	2.0639	2.5631	2.7903	8.7572	1.7161	0.3635	1.1235	3.0934	4.5577	0.6	1.9007	-1.319
TCGA-EE-A20B	TCGA-EE-A20B-06	SKCM	BRAF	yes	yes	TCGA., 2015	-0.6967	-0.7574	-0.4025	-2.0146	-1.3365	0.4692	-0.7567	0.9202	0.3481	-0.4003	0.2998	-0.4486	0.6599	-0.7221	0.9053	-0.8386	0.3268	-0.4502	-0.5516	-1.4188	-0.5923	1.9417	0.1647	1.1378	1.2791	0.2247	-0.5052	0.7464	1.1048	-2.0516	0.9369	1.8591	1.2231	1.7301	4.9713	1.1472	1.0355	0.7678	0.929	3.3027	0.3034	-0.9115	-0.5673
TCGA-D3-A3MU	TCGA-D3-A3MU-06	SKCM	BRAF	yes	yes	TCGA., 2015	1.0429	-0.3266	-0.7864	-1.2099	-0.184	-0.5851	-0.3883	-0.4784	0.7019	-1.8454	-0.1982	0.2996	1.7087	-0.4421	0.3107	-0.5611	0.956	1.561	0.2354	-1.0727	-1.043	1.2932	-0.5561	-0.2972	0.0016	1.0822	0.8112	0.4933	0.8218	-0.1939	0.4693	1.6633	0.6839	0.2269	3.5973	1.5232	1.2122	0.5772	3.29	1.8131	-1.0519	-0.148	-0.292
TCGA-EB-A42Z	TCGA-EB-A42Z-01	SKCM	BRAF	yes	yes	TCGA., 2015	0.8574	0.8361	0.4348	-1.2061	0.6321	-0.5661	-0.5649	-0.1451	-0.4642	-0.4102	0.2317	-0.2838	1.9796	-0.5452	0.6945	0.9837	-0.2078	1.4262	-0.4397	0.9496	-0.2019	0.0061	-0.9012	-1.4365	0.1129	-0.7901	0.2324	-1.1036	0.9976	-1.9075	-0.8054	1.7715	-0.6571	0.611	2.6453	1.5657	0.5146	0.1704	0.434	1.388	-1.0319	-0.3866	-0.0224
TCGA-BF-A3DN	TCGA-BF-A3DN-01	SKCM	BRAF	yes	yes	TCGA., 2015	0.4494	-0.4728	-0.8806	-2.0172	0.1848	-0.4664	-0.9449	-0.2507	1.2101	0.2752	0.6584	-0.1928	0.1208	-0.6583	2.991	0.0501	0.0768	-0.3062	0.1657	1.3027	1.0172	-1.8152	-0.5251	-0.911	-0.0036	-1.6334	-0.85	0.693	0.2267	-0.3029	0.1522	1.7546	1.4316	2.1208	3.1999	1.8233	-0.0927	0.5697	0.906	3.6349	-0.095	-0.868	-0.5688
TCGA-EE-A2M7	TCGA-EE-A2M7-06	SKCM	BRAF	yes	yes	TCGA., 2015	1.8098	-1.1462	-1.7314	-1.5842	-1.6683	-0.6414	-1.4958	0.9148	-0.0305	0.2725	0.9114	-1.0149	0.586	-0.0709	0.4342	-1.064	1.419	0.1225	-2.042	-4.4157	-3.0181	2.4386	-0.462	-0.3561	-0.2768	1.7449	2.2257	1.7105	1.5767	-2.7632	-0.6812	-0.0428	-1.6176	0.6042	1.1015	0.2905	2.0215	0.4518	0.0674	3.8899	0.1254	-0.6265	-2.6783
TCGA-DA-A3F5	TCGA-DA-A3F5-06	SKCM	BRAF	yes	yes	TCGA., 2015	-1.9795	-1.897	-2.193	-3.1388	-0.884	-1.4261	-0.223	-0.4308	-1.3458	-0.0986	-0.2901	0.2437	3.125	-0.2177	2.4467	3.575	2.8058	3.9049	2.8117	7.5022	5.7345	-0.6119	3.0495	0.8776	-0.647	-4.5347	-3.4857	1.4609	1.6825	4.9952	0.0152	-1.7374	0.2478	0.85	3.3514	1.5854	0.8289	-0.0797	-0.5839	0.8873	-0.9386	-1.427	-0.1615
TCGA-D3-A5GN	TCGA-D3-A5GN-06	SKCM	BRAF	yes	yes	TCGA., 2015	-0.7374	-0.126	-0.2207	-2.6528	-1.3489	-1.4965	-0.5611	0.3015	-1.2051	-0.5997	-0.2689	1.0694	1.1505	-0.8555	1.8856	2.0865	2.4677	3.2589	2.4057	6.3382	5.3256	2.373	0.975	1.313	0.8415	1.9627	1.3721	0.1895	1.2397	0.1083	-0.4739	1.3745	1.309	1.8236	4.8494	1.5693	1.0764	-0.4229	-0.0549	1.559	-1.1057	-1.532	0.2623
TCGA-EE-A3JB	TCGA-EE-A3JB-06	SKCM	BRAF	yes	yes	TCGA., 2015	-1.142	-1.3463	-2.0014	-3.0921	-2.5508	-1.5662	-1.0713	-0.374	-2.78	-0.417	-0.4611	-0.4733	2.3451	-0.3489	3.1435	2.1147	1.235	3.8622	2.9035	8.8207	6.5	2.734	2.3769	1.0655	0.7793	1.1075	1.6219	1.6455	1.4267	-0.1091	0.4057	0.6535	-0.6595	2.4299	4.8118	0.8877	-0.3475	-0.2841	-1.3288	0.0081	-0.4174	-1.1972	-1.7494
TCGA-D3-A1Q6	TCGA-D3-A1Q6-06	SKCM	BRAF	yes	yes	TCGA., 2015	-2.1565	-1.7909	-2.5514	-2.5262	-1.3567	-2.6726	-0.5344	0.02	0.9624	1.5111	2.1578	0.6646	1.4773	0.7381	1.6326	2.7805	2.2213	2.1243	1.202	3.3361	3.7962	1.1842	4.1679	1.0833	0.5035	1.1218	1.9563	2.4823	2.1142	4.4208	0.8797	-1.8319	0.9734	-0.3577	1.3683	-0.2082	-0.1973	-0.7793	-3.8631	1.3018	0.1644	-3.1016	-2.4771
TCGA-EE-A20H	TCGA-EE-A20H-06	SKCM	BRAF	yes	yes	TCGA., 2015	-0.0878	-0.2198	-0.9569	-3.2104	-0.207	-0.7951	-2.2633	0.2313	-0.346	-0.2905	-0.7157	1.0894	1.8024	0.1296	4.2755	3.3049	1.8323	3.922	3.3652	9.7906	8.9108	-2.7144	-2.8587	-1.9594	-2.8611	-4.9505	-2.4135	-2.9239	-1.0468	-5.3891	-2.1439	-1.6745	0.2569	1.8882	0.1436	0.9332	2.3767	1.9761	0.475	1.5707	-1.1661	-1.2127	0.2829
TCGA-ER-A42K	TCGA-ER-A42K-06	SKCM	BRAF	yes	yes	TCGA., 2015	0.751	0.3936	-1.416	-2.4428	-0.384	-0.0964	-0.9725	1.1879	-0.5036	0.357	1.2526	-0.8351	0.2745	-0.9172	0.8729	2.2852	0.744	0.8116	0.492	2.8632	2.4706	-1.914	0.166	-0.223	-0.1547	-1.2266	-0.3604	0.4627	-0.1402	-1.026	0.131	0.9165	0.9341	1.0903	3.5693	0.2033	0.7334	0.2848	0.8536	2.6127	-1.595	-0.9577	1.5001
TCGA-ER-A19B	TCGA-ER-A19B-06	SKCM	BRAF	yes	yes	TCGA., 2015	0.8685	-0.1515	0.929	-1.5063	-0.3238	0.6918	-0.3107	0.8822	0.802	1.1407	0.8217	-0.6415	0.8863	-0.1791	1.7845	2.5167	-0.0678	1.9782	-0.1911	1.9109	2.0304	-2.2049	-1.6308	-1.5029	0.0245	-3.3736	-3.5202	0.1072	1.066	-3.3374	-0.8682	0.011	2.8489	0.9244	2.3145	0.5959	0.3609	0.1056	0.8338	1.8924	-1.6694	-0.9943	1.0219
TCGA-FS-A1ZR	TCGA-FS-A1ZR-06	SKCM	BRAF	yes	yes	TCGA., 2015	0.3783	-0.1955	-0.19	-2.8463	1.2079	0.5615	-0.8134	0.345	1.5054	0.9619	0.4055	-0.9074	1.2493	-0.4612	1.5783	-0.6934	-0.1271	0.8358	0.8528	4.1225	3.1104	-0.5697	-1.6652	-1.9075	-0.8081	-0.4	0.7223	-0.7977	-1.0052	-4.1158	-1.2843	0.431	-1.5134	0.525	0.6918	0.3135	-0.2317	0.2	0.1845	1.276	-1.7731	0.0928	-1.7323
TCGA-EE-A3AH	TCGA-EE-A3AH-06	SKCM	BRAF	yes	yes	TCGA., 2015	1.5431	-0.3362	0.4148	-1.9942	0.3393	-0.0062	0.3141	0.4133	1.5338	-0.0471	0.1592	-1.0519	2.3028	-0.8047	3.3373	0.8278	0.099	0.4556	0.3099	4.0815	4.2547	-2.8275	-2.3057	-1.8807	-0.7874	-4.1589	-3.4887	-1.0005	-0.1791	-4.1584	-1.5008	1.7446	0.9691	0.4572	0.9519	0.9247	0.7188	-0.0047	2.2011	1.2251	-1.6903	-0.8002	-0.8032
TCGA-D9-A4Z2	TCGA-D9-A4Z2-01	SKCM	BRAF	yes	yes	TCGA., 2015	1.4101	0.6769	0.0487	-1.6317	-0.3505	0.1182	-0.8486	-0.1344	0.7142	0.2215	1.7734	-0.9236	2.6874	-0.2729	2.7996	1.0102	0.8082	2.1223	1.941	5.2049	4.0446	-2.6416	-2.1502	-2.0592	-0.5477	-3.4939	-2.1012	-0.6933	-0.553	-4.9299	-1.2052	2.2555	-1.2075	0.929	0.8826	-0.1899	0.2001	0.5459	-0.2004	0.8927	-2.4541	-1.5885	-0.9322
TCGA-FS-A1YY	TCGA-FS-A1YY-06	SKCM	BRAF	yes	yes	TCGA., 2015	1.1806	0.8331	1.7528	-0.2029	2.7786	2.1804	0.2939	-0.1584	0.9767	-0.6272	-0.6225	0.2607	2.3545	-0.64	0.555	1.3094	0.8111	2.9737	1.1617	2.3621	1.2333	-1.9737	-1.6987	-2.4128	-1.3199	-4.705	-3.7006	-2.122	-0.0884	-1.8135	-0.5854	1.156	0.1546	0.7184	3.094	0.744	0.5398	0.0586	1.2479	1.2909	-1.2283	-1.5167	-0.5042
TCGA-EE-A29C	TCGA-EE-A29C-06	SKCM	BRAF	yes	yes	TCGA., 2015	-0.5403	-0.8679	0.3287	0.106	1.7041	3.0573	1.1886	-0.0584	-0.6041	-1.7144	-0.5832	0.669	2.4737	-0.6694	0.5649	0.8537	1.4084	4.3797	1.4842	5.421	3.0637	-1.2459	-2.0621	-1.0249	-0.3821	-2.3427	-2.1083	-2.8613	-0.1454	-2.3315	-1.3236	0.7341	0.2694	0.2491	3.9925	0.421	0.1805	0.7038	2.0157	-0.4183	-0.9018	-0.958	-0.4824
TCGA-FS-A4FB	TCGA-FS-A4FB-06	SKCM	BRAF	yes	yes	TCGA., 2015	1.3643	0.5653	2.7024	-1.1635	3.0756	2.5956	-0.0542	-0.4278	1.4939	-0.701	0.365	-0.5366	2.7867	-0.7584	1.3066	1.6504	0.5969	1.9426	1.1025	5.2961	4.5368	-4.1151	-2.7081	-3.0737	-1.6154	-5.5282	-3.3722	-2.3122	-1.8062	-6.2919	-1.3544	0.3584	-0.2307	1.2752	1.3987	-0.3056	0.2552	0.2004	1.6207	-0.3583	-2.5404	-1.2587	-0.5389
TCGA-FS-A1ZF	TCGA-FS-A1ZF-06	SKCM	BRAF	yes	yes	TCGA., 2015	0.3104	0.2843	0.7322	-1.7075	3.1725	0.738	-0.848	0.4735	1.2394	-2.1421	-1.5168	-0.463	4.7995	-0.2643	3.2238	0.5197	1.7794	3.3942	3.9692	8.3941	5.1608	-2.0668	-4.0538	-3.2082	-2.9876	-4.1113	-3.0709	-1.7057	-2.1335	-6.8606	-2.0157	-0.0461	-1.169	0.1275	2.2709	0.0896	-0.1597	0.741	0.7213	-1.4314	-2.8472	-1.9621	-1.9462
TCGA-ER-A19J	TCGA-ER-A19J-06	SKCM	BRAF	yes	yes	TCGA., 2015	0.5642	-1.038	-0.4662	-1.6595	-1.1576	-0.7167	-1.319	-0.8366	1.1037	0.1149	0.1565	-0.5167	0.7615	-0.0161	1.9427	-0.1052	0.3452	1.7506	1.5656	2.5756	1.6826	-0.4171	-0.3833	-0.3823	-0.6249	-2.0086	-2.0964	0.0163	-0.1497	-0.6106	-0.1393	0.4089	0.5124	1.5366	3.5472	1.7068	0.487	0.8186	0.7409	1.824	-0.3409	0.1156	-1.6871
TCGA-D3-A3MO	TCGA-D3-A3MO-06	SKCM	BRAF	yes	yes	TCGA., 2015	-1.1158	-0.4709	-1.0543	-1.7412	-0.9251	-1.3477	-0.855	0.8523	-0.6192	-0.7655	1.3429	-0.8494	2.2537	-1.1282	2.0631	1.0888	1.5697	2.4874	1.4707	5.1815	6.5137	-1.8429	-0.2999	-0.1072	-0.3576	-5.3269	-3.7891	-0.2048	0.0207	-2.3595	-0.2273	1.2303	2.5011	1.8685	2.7794	1.8565	1.2559	0.5405	0.0291	1.5314	-0.5495	-0.8107	-1.7214
TCGA-FS-A1ZC	TCGA-FS-A1ZC-06	SKCM	BRAF	yes	yes	TCGA., 2015	-1.4658	-0.7956	-2.6785	-3.6377	-1.451	-2.36	-2.2315	1.7256	-0.5789	0.3582	0.4362	0.8093	3.981	-0.7818	3.1377	1.1949	2.7284	5.1733	3.8795	7.7235	6.6527	-3.3425	-1.6959	-2.2203	-3.3594	-9.1786	-7.3403	-0.5941	-0.28	-2.2973	-1.7353	-2.5296	1.1659	1.0977	3.1145	0.6827	0.8649	-0.2461	0.6879	0.1694	0.4062	-1.3665	-1.7282
TCGA-ER-A19E	TCGA-ER-A19E-06	SKCM	BRAF	yes	yes	TCGA., 2015	-0.8673	-1.2553	-1.8008	-2.2372	-0.6205	-1.6998	-1.0838	-0.502	-2.2439	-1.1457	-0.4105	-0.4084	2.3642	-0.3665	4.7995	1.878	2.2721	3.2974	2.684	8.5537	8.8039	-0.6361	-2.6131	-1.4396	-2.052	-6.5246	-5.6897	0.0153	-1.2259	-3.9285	-1.4153	-1.2497	-0.9928	0.7813	2.7326	-0.0845	1.0624	1.4472	0.3136	1.643	-0.599	0.9337	-2.5249
TCGA-FS-A1ZN	TCGA-FS-A1ZN-01	SKCM	BRAF	yes	yes	TCGA., 2015	0.8925	0.1522	-0.8788	-1.5202	-0.4721	-1.1588	-0.7304	-0.0596	1.614	-0.8227	0.4897	-0.9272	1.3317	0.0698	1.8193	0.2672	0.5432	0.5452	0.4885	1.6534	1.8039	-3.0463	-1.2311	-1.468	-0.703	-3.4608	-1.3526	-0.039	-0.9164	-1.975	0.4122	0.0939	0.6063	0.2507	-1.3715	1.3108	0.9552	0.3152	-0.8324	0.7943	-1.186	-0.1683	-0.1723
TCGA-ER-A19C	TCGA-ER-A19C-06	SKCM	BRAF	yes	yes	TCGA., 2015	-0.178	-0.0962	-0.3033	-1.1875	-0.7543	-0.6853	-0.3417	-0.466	0.9968	0.8845	0.9495	0.2397	0.1518	-0.6281	2.0828	1.7692	1.1876	2.1847	0.9291	2.6044	3.6811	-1.5576	-2.0264	-2.124	-0.792	-3.8393	-2.6592	-0.704	0.5648	-1.6901	-0.5401	0.9112	2.5596	0.6259	1.9924	2.9387	-0.2477	0.1771	1.0641	1.8029	-0.4313	-0.5785	0.427
TCGA-GF-A2C7	TCGA-GF-A2C7-01	SKCM	BRAF	yes	yes	TCGA., 2015	-0.1398	-0.3122	-0.6853	-1.448	0.9292	-0.4029	-0.5275	0.3506	0.9598	-0.3909	0.3958	0.428	1.8898	0.4007	3.1414	0.4905	0.8665	3.142	1.1222	4.9417	6.2336	-3.5214	-2.5853	-2.9849	-2.2405	-6.9347	-5.2173	-2.1444	-1.1733	-2.3695	-1.1707	-0.6956	-0.4229	-0.197	-0.028	2.0492	0.44	0.256	-0.3337	0.7669	-1.0829	-0.6217	-1.1307
TCGA-BF-A3DM	TCGA-BF-A3DM-01	SKCM	BRAF	yes	yes	TCGA., 2015	-0.1058	1.0327	-0.1014	-2.1118	1.9553	0.2482	-1.1926	0.4793	1.3271	0.1873	0.0656	-0.3449	0.8529	-0.1188	2.4274	1.3008	1.3975	2.0978	0.9623	2.606	2.4965	-2.8542	-1.3133	-0.9295	-1.1867	0.6542	3.3401	-1.1934	-0.9387	-3.8136	-1.286	-0.3949	3.9489	0.4759	0.7584	1.771	-0.2617	0.3501	1.1696	0.4826	-0.9973	-1.0354	-0.0567
TCGA-EB-A24C	TCGA-EB-A24C-01	SKCM	BRAF	yes	yes	TCGA., 2015	0.9453	0.3898	-0.4054	-1.8128	-0.0348	-0.7523	-0.7952	-0.5257	0.6431	-0.3826	0.3779	-0.4258	1.7417	-0.4389	1.4799	0.0899	0.2147	1.5977	0.7239	0.5958	1.2779	-2.4991	-2.4792	-1.98	-1.271	-1.442	0.9436	-1.573	-0.6126	-2.3749	-0.8059	0.3635	0.0834	-0.0628	1.0342	1.5707	1.3374	0.2322	-0.2119	1.842	-0.548	-0.0908	-0.1471
TCGA-BF-A1PU	TCGA-BF-A1PU-01	SKCM	BRAF	yes	yes	TCGA., 2015	0.3002	0.7006	0.9291	-0.9417	0.3993	-0.5873	-0.9341	0.1227	0.5896	-0.837	-0.8369	0.5283	3.0634	-1.1476	1.2646	-0.0279	-0.3961	2.1786	-0.7133	3.5327	1.4122	-5.3484	-4.1216	-3.0019	-1.9216	-5.7755	-3.1946	-2.9536	-1.5005	-4.0774	-1.0541	1.2313	0.4493	-0.6499	1.1896	3.3529	1.467	0.384	2.1769	1.5555	-1.0988	0.7596	1.5697
TCGA-EE-A2MQ	TCGA-EE-A2MQ-06	SKCM	BRAF	yes	yes	TCGA., 2015	-0.4439	-0.8138	-0.9095	-2.0489	-0.8133	-0.6573	-0.1374	-0.035	1.2881	0.3648	0.9277	0.6818	1.2177	-0.3551	2.8497	1.5518	2.2661	2.5552	1.5941	6.407	5.5055	0.434	0.3987	-1.4254	0.7963	-1.3933	-1.0054	-2.0118	2.0155	-1.3402	-0.1612	0.7288	-0.1304	-0.0412	0.9783	1.848	0.1574	0.257	-0.3886	1.127	-0.4855	-1.1924	-0.0175
TCGA-EB-A24D	TCGA-EB-A24D-01	SKCM	BRAF	yes	yes	TCGA., 2015	0.3624	-0.2349	-1.2929	-3.2086	-0.5423	-2.8694	-1.6091	0.2134	0.9262	-0.803	0.6805	-0.4119	1.9926	0.4332	3.1079	0.0007	1.4051	3.1703	1.2594	5.4831	4.5512	0.5082	-1.5057	-2.317	-1.1254	-2.7347	-2.451	-1.9445	-0.0308	-2.8914	-0.7928	-1.4611	-1.6657	-1.3445	-0.4639	2.2404	0.5472	0.1224	-0.2486	1.6676	-1.2923	-2.4337	-0.3342
TCGA-EE-A2M6	TCGA-EE-A2M6-06	SKCM	BRAF	yes	yes	TCGA., 2015	-0.8914	-1.2606	-0.8474	-2.9148	1.0515	-1.7103	0.0419	-0.2787	-1.175	-0.2163	-0.1325	-0.1974	3.3418	0.4973	3.35	3.718	0.8265	4.5754	4.5419	9.9231	8.6772	2.4812	1.0021	0.4487	0.3542	-4.1906	-4.628	0.6677	1.3061	-1.1075	-0.5574	-0.9123	-1.1648	-2.256	-2.8152	0.4122	1.7714	-0.1457	-2.1725	-0.2992	-1.5417	-2.3873	-1.363
TCGA-FW-A5DX	TCGA-FW-A5DX-01	SKCM	BRAF	yes	yes	TCGA., 2015	0.8568	0.5326	0.213	-1.9867	-1.3784	-0.2961	-0.6683	0.3788	0.9337	0.3855	1.0256	0.1676	0.7187	-0.5386	4.312	0.6879	0.7637	2.8986	3.0954	9.7442	7.7655	-2.3744	-2.1184	-2.1083	-1.0456	-6.1915	-3.1988	-1.5093	-0.8734	-6.1044	-0.6179	-0.5894	-1.9774	0.2829	-1.9606	1.4516	0.1998	-0.1211	0.2285	0.8345	-1.9936	-1.5682	-1.4192
TCGA-EE-A3AD	TCGA-EE-A3AD-06	SKCM	BRAF	yes	yes	TCGA., 2015	0.8204	0.5276	0.3704	-1.6737	0.1992	-0.3334	-1.4089	-0.1082	2.1648	-0.0512	1.627	1.2416	2.3897	-0.2788	2.8605	0.8165	1.6967	2.015	1.4408	2.5096	2.3502	-2.2895	-1.8323	-2.2444	-0.1834	-2.6027	-0.4297	-2.0954	-0.5818	-1.4377	-0.7512	-0.242	-0.0014	-0.1946	-2.797	2.3718	0.7453	-0.1516	0.4464	1.1912	-1.4711	-1.5026	0.5034
TCGA-D3-A2JG	TCGA-D3-A2JG-06	SKCM	BRAF	yes	yes	TCGA., 2015	0.2366	0.2168	0.2467	-0.5943	3.7171	0.4657	1.1516	0.8933	1.132	-0.9722	0.5252	0.7921	2.0783	-0.2246	-0.3293	1.4927	2.4343	2.8994	3.4335	1.5061	2.3133	-0.8843	-1.3724	-1.5323	-0.7784	-4.0034	-3.6996	-0.7062	0.2676	1.9681	0.4641	-1.2927	1.9687	-0.5998	0.2735	1.4276	0.4536	-0.7741	-1.093	0.1808	-0.7313	-3.082	-1.1801
TCGA-EB-A3XC	TCGA-EB-A3XC-01	SKCM	BRAF	yes	yes	TCGA., 2015	-0.2379	0.2641	0.8364	-0.4964	1.9628	0.3863	0.2528	-0.1812	-0.6241	-1.0105	-1.2799	0.689	2.8539	-0.5391	0.896	2.1276	1.1738	4.0677	3.3489	7.512	5.93	-0.4685	-2.0836	-1.9651	-0.4017	-0.0564	0.3147	-3.8761	-0.2277	-2.8522	-0.18	0.1253	-1.4778	-1.6015	0.4048	-0.976	-0.3115	-0.9665	-1.9219	-3.899	-2.1236	-2.1447	1.1444
TCGA-GF-A4EO	TCGA-GF-A4EO-06	SKCM	BRAF	yes	yes	TCGA., 2015	-0.4248	-0.9562	-0.531	-1.4263	-0.0507	-1.0593	0.0404	-0.3517	0.4614	-0.1395	0.9008	-0.2255	-0.2709	0.1983	-0.2006	3.0703	2.0844	-0.1158	1.4955	1.0563	1.0948	10.9707	5.8625	4.8566	5.0812	8.8293	5.2087	2.8503	3.8471	3.7776	1.9997	1.2813	-0.1023	-1.4026	-1.9281	-0.8638	-0.953	-0.7783	-3.3797	-1.2927	-2.2198	-2.1927	-0.7816
TCGA-ER-A2NG	TCGA-ER-A2NG-06	SKCM	BRAF	yes	yes	TCGA., 2015	-1.647	-1.5319	-1.1772	-0.9106	-0.8929	-2.0633	-0.1561	-0.8164	-0.139	-1.1602	0.152	-0.4334	1.3638	0.1241	2.6676	1.1704	0.9509	1.742	0.8902	3.7379	3.7447	7.5703	5.0017	2.4541	4.2466	7.9616	4.7916	0.319	3.6167	4.288	-0.3357	1.0572	0.4833	-2.1922	0.2289	0.3378	-0.4075	-1.3884	-1.7005	-1.614	-0.8743	-2.8183	-0.216
TCGA-D3-A2JH	TCGA-D3-A2JH-06	SKCM	BRAF	yes	yes	TCGA., 2015	-1.2348	-0.771	-0.989	-2.7325	-0.1867	-1.5826	-0.0123	0.2167	-0.1799	-0.9097	-0.5314	-0.2615	0.2949	0.3105	2.5352	1.4703	1.2768	2.1091	2.9844	4.7022	4.5467	7.5912	1.6464	1.9361	2.0763	10.0799	7.3168	-0.7889	1.482	-0.4252	0.8404	-1.0231	-1.4598	-1.3076	-2.7913	0.5974	-0.3369	-0.9032	-2.3247	-1.9797	-2.0991	-2.7266	-2.8066
TCGA-D3-A51J	TCGA-D3-A51J-06	SKCM	BRAF	yes	yes	TCGA., 2015	1.1749	0.083	0.3169	-1.865	0.5196	0.7004	-0.1588	-0.3866	-0.0155	-0.6316	-1.071	0.0314	1.3425	-0.1661	0.2352	0.6486	0.3578	1.0447	-0.185	3.1099	1.6059	7.1918	2.4525	2.275	2.5248	7.2802	5.083	0.7219	2.792	-1.1479	0.5575	-0.0855	-1.3469	-0.8328	-2.0413	-0.0841	-1.2429	-0.4958	-0.2569	-1.1358	-2.4521	-1.6365	-1.7379
TCGA-EE-A29P	TCGA-EE-A29P-06	SKCM	BRAF	yes	yes	TCGA., 2015	-0.7525	-0.6409	-0.5547	-2.906	-1.2791	-1.8388	-1.4842	-0.689	0.4871	-0.5149	1.133	-1.0508	0.0542	0.7993	1.9357	0.517	0.4685	0.2394	-0.1766	3.8114	3.8069	9.2446	3.6514	3.135	4.601	10.1205	6.76	1.5075	2.1336	-0.283	1.6458	0.6123	-1.2513	-0.2226	-1.0167	-0.0034	-0.2343	-0.6128	-2.2152	-0.266	-1.4679	-1.8672	-1.3629
TCGA-EB-A4IS	TCGA-EB-A4IS-01	SKCM	BRAF	yes	yes	TCGA., 2015	-0.8015	-0.7139	-1.0322	-2.3664	-2.108	-1.5876	-1.0468	-0.9372	0.0428	-0.9626	0.0434	-1.7664	1.0158	0.1414	2.0109	-0.9785	0.2178	0.9769	1.2838	2.1751	1.7507	7.0931	2.4093	2.4796	3.047	8.9142	7.6351	-0.7132	1.3694	-0.1602	1.227	2.0613	-0.4886	-0.4517	3.1092	0.8181	0.1765	-0.0291	-0.5881	0.4875	-1.1458	-1.478	-0.7768
TCGA-DA-A1I2	TCGA-DA-A1I2-06	SKCM	BRAF	yes	yes	TCGA., 2015	1.0913	-1.3031	-0.4163	-2.7685	-0.1571	-0.6408	-0.866	-0.9803	1.3345	-0.3416	0.6472	-0.692	0.6517	0.0241	1.9205	1.9704	1.2296	0.9648	0.2284	2.1538	3.0131	1.4258	0.3521	0.4771	0.7858	6.6503	7.6723	0.6436	1.1771	-2.4892	0.7749	1.2284	-0.8029	0.0761	-0.5071	0.9432	0.6278	0.6179	-0.288	0.7438	-0.6713	-2.0782	1.2592
TCGA-ER-A19G	TCGA-ER-A19G-06	SKCM	BRAF	yes	yes	TCGA., 2015	-0.5915	-0.6137	-0.2963	-1.959	0.2805	-1.8924	-0.7192	-0.3965	0.4882	-0.7026	0.3643	-1.7902	0.3821	0.1268	2.8009	1.6096	-0.0261	2.3557	2.6116	7.0403	7.2652	5.2438	3.7549	1.6785	2.9588	6.5468	6.1122	-0.1563	1.9724	-0.1184	-0.1428	-0.3563	-0.7336	-1.5201	-2.6457	1.3482	0.0617	-0.8736	-1.8892	0.2496	-1.9338	-2.6227	-2.3385
TCGA-EE-A3AA	TCGA-EE-A3AA-06	SKCM	BRAF	yes	yes	TCGA., 2015	-0.9076	0.0577	-0.999	-3.0768	0.5122	-0.8275	-0.8074	-1.0072	0.1569	0.7243	1.2137	-1.1242	0.5017	0.062	2.1341	1.131	1.0368	1.3552	0.4858	3.6367	4.0441	5.144	1.53	0.9608	1.4827	4.4635	4.3287	-0.0291	2.6603	-1.3508	-1.2791	-0.8606	-1.4488	-1.5601	-1.7121	-0.0032	-0.4709	-0.437	-0.3449	0.2855	-1.2516	-2.2559	0.3267
TCGA-EE-A2A6	TCGA-EE-A2A6-06	SKCM	BRAF	no	no	TCGA., 2015	0.4412	-0.2963	-1.2059	-2.4624	0.618	-0.3689	0.2157	-0.8222	1.0448	-0.9204	-0.6381	0.024	0.7374	0.7158	2.8162	1.4488	0.118	1.2455	-0.0569	4.5619	3.4285	4.5135	2.2295	1.5614	1.9011	4.1194	2.1944	-0.0379	1.9621	1.1365	-0.0921	-0.7876	0.0187	-1.7817	-2.6131	1.9447	0.275	-0.7333	-1.1608	-0.4451	-1.417	-2.7062	-0.4903
TCGA-DA-A1HW	TCGA-DA-A1HW-06	SKCM	BRAF	yes	yes	TCGA., 2015	0.1727	-0.3008	-1.3172	-2.4226	-2.0999	-1.9749	-0.6406	-0.7136	0.4994	0.2286	0.1758	0.0403	-0.0745	0.1937	3.2115	0.9462	0.5538	2.2208	1.9231	4.0471	5.7871	6.3166	1.5995	1.302	2.4061	4.415	2.6775	0.0563	1.7072	-1.5525	0.5306	1.0982	-2.1794	-0.2348	-2.8273	1.473	1.0029	0.0357	-1.4578	-0.7789	-1.1581	-1.8236	-1.7248
TCGA-D3-A3CE	TCGA-D3-A3CE-06	SKCM	BRAF	yes	yes	TCGA., 2015	-0.5827	-0.5009	-0.1166	-2.5767	-1.794	-0.6191	-0.8108	0.1911	0.682	0.4297	0.0115	-0.8243	0.8321	0.3997	3.4392	1.2446	0.393	1.5252	2.3586	5.0587	4.9376	5.4008	2.1886	2.1088	2.2857	3.5434	1.6147	0.6495	1.551	-1.2414	0.7622	-0.0045	-2.2935	-0.1067	-1.3161	0.3369	1.4416	1.3589	-1.7266	1.7471	-0.5441	-2.0318	-1.6612
TCGA-D9-A1JX	TCGA-D9-A1JX-06	SKCM	BRAF	yes	yes	TCGA., 2015	0.1469	-0.2531	-0.6138	-2.05	-1.4518	-1.298	-0.557	-0.3354	1.2234	-0.9979	-0.1756	-0.6656	0.5707	0.291	3.2887	1.542	1.1707	1.0977	0.6044	4.3559	5.5793	3.5612	0.3249	0.8224	1.6653	4.0893	2.1974	-1.0285	1.6742	-2.3614	0.8942	0.2093	0.4478	-1.3866	-2.8385	2.6406	0.6131	-0.2929	0.2281	0.2542	-1.7664	-2.4007	-1.7611
TCGA-GN-A263	TCGA-GN-A263-01	SKCM	BRAF	yes	yes	TCGA., 2015	-0.6294	-0.1571	1.0863	-1.5931	3.6102	0.6554	0.6631	0.9739	0.9877	-0.2881	1.9962	-0.578	1.1284	-0.5408	-1.4432	2.1059	1.7226	0.676	3.2687	4.4533	3.4775	2.3115	0.6508	0.0511	0.9803	3.6337	2.5938	-1.903	0.5105	0.5084	-0.4116	-0.4633	-0.3859	-0.2444	1.8107	-0.4947	-1.179	-0.2607	-2.1396	0.7312	-2.2933	-4.375	-0.9696
TCGA-D3-A2JP	TCGA-D3-A2JP-06	SKCM	BRAF	yes	yes	TCGA., 2015	1.301	1.0318	0.5597	-1.7323	2.0538	2.4401	0.8741	-0.4926	-0.8305	0.4387	-0.3445	-0.364	1.1179	-1.4423	-1.2986	0.6724	0.8255	1.3467	1.8856	0.8358	-0.3262	3.5503	0.0056	0.2596	1.6838	2.9806	2.62	0.2991	1.2024	-1.3225	-0.5159	-0.2781	1.2694	-0.1003	0.8052	-0.6047	-1.5994	-0.4579	0.8265	-0.5095	-2.0163	-2.3621	-0.3607
TCGA-EE-A2MP	TCGA-EE-A2MP-06	SKCM	BRAF	yes	yes	TCGA., 2015	1.615	0.9943	1.6095	-0.4337	4.0826	1.0724	0.5285	0.2042	0.5035	-1.2562	-0.607	0.2394	2.2085	-0.4334	0.2019	0.5753	0.4384	2.2898	-0.2778	0.4705	0.6601	2.7604	0.3408	0.3674	2.4935	4.7957	3.3437	-0.2427	0.9353	-2.5054	-1.0491	1.1701	-1.3042	-0.1962	-2.2337	-0.5555	-0.7278	-0.7332	0.0171	-1.7217	-1.7611	-2.4996	-1.7584
TCGA-D9-A3Z3	TCGA-D9-A3Z3-06	SKCM	BRAF	yes	yes	TCGA., 2015	-0.5211	-0.399	-0.0861	-0.532	0.4099	0.0844	0.0339	0.1913	1.0316	-1.3034	-0.1714	0.2315	1.5306	0.3334	0.2229	1.7571	0.655	1.5362	0.5636	1.4892	0.7531	3.5609	-0.009	0.6978	2.3912	2.922	2.3124	-2.1149	0.6505	-2.6811	0.2755	0.8273	-1.309	-0.5372	0.9442	1.9413	0.4599	0.6017	0.9711	-0.9018	-1.1962	-1.1589	0.5209
TCGA-D3-A5GS	TCGA-D3-A5GS-06	SKCM	BRAF	yes	yes	TCGA., 2015	1.071	0.0576	0.84	-0.972	0.4277	-0.0148	-0.033	0.0698	0.8566	-0.6388	-0.4069	0.6084	1.7071	-0.1338	0.2549	1.2477	1.3312	1.29	1.5437	-0.6675	-0.3651	2.8374	0.1112	0.152	1.0908	3.5527	2.4606	0.7142	0.9746	-1.636	-0.3944	1.4794	-0.1231	1.3951	0.6149	1.3076	0.7051	0.2859	2.0603	-0.1844	-1.7945	-1.538	-0.4384
TCGA-ER-A3PL	TCGA-ER-A3PL-06	SKCM	BRAF	yes	yes	TCGA., 2015	-1.2488	-1.2314	-1.4055	-2.7367	0.4857	-1.1198	-0.8043	-0.1756	0.546	-0.4908	0.8235	-0.2506	1.1746	-0.4029	2.4587	1.0567	1.6065	1.5234	0.5038	2.2006	1.5616	0.557	-0.5676	0.3763	0.0108	0.2888	2.2943	0.0944	1.3573	-1.0455	0.5624	1.1078	1.2635	1.6051	4.0651	2.1359	0.766	1.6234	0.6046	1.3786	-0.6417	-1.1468	-0.6965
TCGA-BF-A5EQ	TCGA-BF-A5EQ-01	SKCM	BRAF	yes	yes	TCGA., 2015	-0.9418	-0.9927	-1.119	-1.9345	0.166	-1.5452	0.1074	0.3507	-0.0517	-1.2255	-1.4014	0.1788	1.5572	-0.1415	0.2773	-1.2854	0.8266	1.864	2.819	2.0666	1.301	3.3565	0.6805	0.3478	0.5869	1.5093	0.7503	-1.5165	1.3604	1.0912	1.2521	1.4348	-0.7398	-0.5749	2.8121	2.6369	1.5687	0.983	-0.426	0.7203	-0.2506	-1.1848	-2.1058
TCGA-FS-A1YX	TCGA-FS-A1YX-06	SKCM	BRAF	yes	yes	TCGA., 2015	1.1431	-0.2307	0.3274	-1.3747	1.1092	0.1283	-0.2594	-0.3213	0.6445	-1.1003	0.5551	-0.3778	0.0863	-0.8329	1.8052	0.336	0.142	0.4183	-0.6957	2.7259	3.2103	0.0134	1.3064	1.2433	1.1158	-0.0899	0.8295	0.9674	0.4469	1.1781	1.391	1.7747	-0.5635	1.026	2.1171	1.383	1.1732	1.2412	-0.1827	2.2225	-1.295	-0.8714	0.1727
TCGA-ER-A19H	TCGA-ER-A19H-06	SKCM	BRAF	yes	yes	TCGA., 2015	0.106	-0.7598	-0.5063	-2.4066	-2.1455	0.1182	-0.7462	-0.4144	-0.0684	-0.0638	0.5709	-1.3229	0.972	-0.106	3.5094	0.6182	0.5731	3.3031	1.8447	5.7327	5.3848	2.5446	0.2244	0.2017	1.2414	2.214	1.8568	0.2283	0.3121	-4.1489	0.1513	0.1256	-2.506	-0.0645	0.5809	1.0503	0.5998	0.8648	-0.2361	2.2454	-1.34	-0.7225	-2.582
TCGA-ER-A19M	TCGA-ER-A19M-06	SKCM	BRAF	yes	yes	TCGA., 2015	-0.5652	-0.6186	-1.2385	-2.1579	0.0935	-1.6192	-0.9113	-0.5147	-0.8838	-0.2511	-1.01	-0.4617	1.9915	-0.4795	2.2209	1.8378	1.1261	3.142	2.0355	7.3314	6.527	5.5547	1.3828	1.2724	3.389	6.4077	3.1408	0.4819	0.4401	-2.302	-1.0378	1.8677	-0.7923	0.4536	3.0148	-0.0061	-0.5537	-0.554	-1.7077	-0.0626	-1.8308	-2.2131	-1.1028
TCGA-EE-A3J3	TCGA-EE-A3J3-06	SKCM	BRAF	yes	yes	TCGA., 2015	-0.2231	-0.0525	-0.8724	-3.1016	0.4353	-0.7734	-1.0373	-0.2541	-0.2411	0.2993	0.0697	-0.1775	0.5521	-0.7147	1.8028	0.7259	0.8023	2.1324	-0.082	5.005	4.8372	1.8565	0.3313	-0.5578	0.6175	4.6099	5.3207	0.5265	0.5133	-1.6725	-0.143	1.4439	-0.3358	1.7552	2.4902	0.5623	-0.2613	-0.0277	0.0403	1.4213	-1.2581	-1.7188	-1.2834
TCGA-EE-A2GS	TCGA-EE-A2GS-06	SKCM	BRAF	yes	yes	TCGA., 2015	-1.2622	-1.0048	-0.4583	-3.6402	0.7919	-2.0812	-1.947	0.7432	-0.7378	-0.6597	0.0995	-0.7055	2.7236	-0.0848	2.172	-0.4196	0.7635	3.1928	2.6263	6.4284	4.9182	0.4744	-1.3971	-0.3837	0.16	4.7666	5.2804	-1.2035	-0.8706	-5.5004	-1.7186	0.8937	-2.6399	0.6723	0.2311	-0.1873	0.461	0.6714	-0.8287	0.5017	-1.4282	-1.9804	-2.4377
TCGA-D3-A3C6	TCGA-D3-A3C6-06	SKCM	BRAF	yes	yes	TCGA., 2015	0.0309	0.3867	1.6838	-2.0531	2.0197	0.1285	-0.4624	-0.5869	-0.5362	-0.3087	-0.3338	0.173	2.9107	-1.0548	1.4818	2.1661	2.2201	4.0648	2.1645	8.4055	6.0752	-1.6023	-0.0024	-0.375	-0.5469	1.3395	3.2678	-2.5609	-2.017	-4.6616	-1.6739	0.6621	-0.7281	0.7281	0.6052	-0.3795	-0.26	-1.1677	0.271	-0.3405	-2.7973	-2.4528	-0.38
TCGA-EE-A3J4	TCGA-EE-A3J4-06	SKCM	BRAF	yes	yes	TCGA., 2015	0.1627	-0.8776	-0.8991	-1.9679	1.2077	-0.3876	-1.1228	-0.5071	0.5537	-1.4363	-0.6203	-1.1246	3.4553	-0.0433	2.2704	0.0488	1.1449	3.7657	2.0715	6.9209	5.701	0.958	-0.1336	-0.7792	-0.7161	1.3054	1.8814	-1.5605	0.694	-1.3743	-0.1876	-0.4511	-0.1231	-0.6243	-1.7094	0.6956	1.0891	0.6602	-0.9185	-0.2539	-1.8835	-2.777	-3.1733
TCGA-FW-A3TV	TCGA-FW-A3TV-06	SKCM	BRAF	yes	yes	TCGA., 2015	1.0188	0.5107	1.0379	-0.9483	1.3973	0.2551	-0.1471	-0.8327	1.6978	-0.2051	1.2691	-0.18	1.3523	0.3812	1.7224	0.5694	1.7443	1.6067	0.1854	-0.2988	-1.2779	2.0366	-0.8035	-0.3907	1.088	-0.1076	0.0713	-2.4337	1.0809	-3.1043	-0.6654	0.3126	0.296	-0.0709	-0.481	1.8512	-0.0496	0.0701	-0.4359	1.1499	-1.3096	-2.2166	-0.4166
TCGA-EB-A3Y6	TCGA-EB-A3Y6-01	SKCM	BRAF	yes	yes	TCGA., 2015	0.8107	1.174	1.5162	-1.1847	2.3807	0.4081	0.2824	0.7655	0.3523	-0.9231	0.5793	-0.095	1.3472	-0.5411	-0.0151	0.2036	0.9901	1.7123	0.7744	2.11	1.6104	0.497	-2.1689	-1.1805	-0.279	-0.6517	0.8382	-2.5892	0.0923	-3.6022	-1.2432	1.1221	-1.3291	-0.5904	1.7991	0.7384	0.6783	0.4049	0.1591	0.572	-1.0243	-1.4781	-0.923
TCGA-EB-A4P0	TCGA-EB-A4P0-01	SKCM	BRAF	yes	yes	TCGA., 2015	0.7127	0.9308	0.0338	-1.4837	3.2474	-0.0316	-0.2844	-0.5792	0.4673	-2.3427	-0.2091	-0.2163	4.6378	-0.7654	-1.097	-0.8434	1.1277	3.9274	1.6896	1.5123	0.4657	1.1121	-1.6894	-1.8308	-0.8738	0.5968	1.4863	-3.3553	-1.0403	-5.348	0.0318	0.688	-1.0506	-1.5341	0.1506	0.2471	0.6695	-0.9925	-0.2724	-0.6667	-1.8155	-2.2174	-1.1207
TCGA-EE-A183	TCGA-EE-A183-06	SKCM	BRAF	yes	yes	TCGA., 2015	-0.7473	-1.0458	-0.9816	-0.3267	0.1015	0.6747	0.4809	-1.2493	0.0333	-3.3893	-2.6786	0.56	2.4677	-0.0576	1.7523	0.4644	0.4451	2.9283	0.7547	2.6763	1.3856	4.6144	0.7272	0.4374	1.3565	2.1246	1.3512	-1.9244	1.5181	0.8354	-0.4781	-0.5845	1.5817	-1.8576	-0.8173	2.0289	2.5374	0.7843	0.7691	-1.6184	-0.6219	-0.4757	0.4314
TCGA-EE-A2GT	TCGA-EE-A2GT-06	SKCM	BRAF	yes	yes	TCGA., 2015	-0.5	-0.8809	-1.5927	-1.1786	-1.6267	-1.113	0.212	-0.4589	1.1287	-1.4708	-0.9337	-0.5762	0.8387	0.6769	1.5402	1.3505	1.08	1.5906	0.4495	1.7228	1.2803	5.4194	0.4251	0.2353	2.648	1.0383	0.1153	-0.1503	2.8722	-1.6519	0.4415	0.3823	-0.9216	-1.8532	-2.8428	2.6418	2.741	1.0159	0.0617	-1.8678	-0.8134	-0.2477	0.1053
TCGA-EE-A2MH	TCGA-EE-A2MH-06	SKCM	BRAF	yes	yes	TCGA., 2015	-0.1573	-0.9421	-0.4099	-2.277	1.1598	-0.0124	0.919	-0.218	0.8499	0.8099	1.3535	0.0487	1.3672	-0.0835	-0.5333	1.4421	1.4311	1.7041	1.0726	2.8517	1.4807	4.9106	0.4801	1.3876	2.4921	3.686	4.1194	1.1633	2.3052	-1.1077	0.9507	-0.7496	-1.3316	-0.8631	-2.9837	0.3849	0.0459	0.3121	-0.9322	-2.4443	-2.0347	-2.5777	-1.1615
TCGA-EE-A20F	TCGA-EE-A20F-06	SKCM	BRAF	yes	yes	TCGA., 2015	-0.2222	0.1903	0.4513	-1.6543	1.004	-0.762	-0.1192	-1.615	0.8696	0.4058	0.7887	-0.2795	1.9043	0.2655	0.9199	3.2686	2.0423	2.9773	1.8966	5.8185	4.2657	3.7094	1.0479	0.35	2.1993	4.6956	3.1277	-1.4111	0.4121	-1.1034	0.1343	1.0429	-0.8048	-1.4152	-1.9386	-0.4416	-0.2477	-1.1372	-1.6583	-1.3779	-1.6011	-3.566	-0.0103
TCGA-D3-A3C3	TCGA-D3-A3C3-06	SKCM	BRAF	yes	yes	TCGA., 2015	-0.7278	-0.2754	0.4906	-1.6983	2.0301	0.3676	-0.4963	-0.8401	-1.6799	-0.4389	-1.1881	0.2065	3.9467	0.0245	0.3615	1.0738	1.4958	4.7411	3.3785	7.9806	5.4142	3.317	1.7024	-0.4456	1.3388	2.699	2.8905	-1.6778	0.4059	-0.7957	-0.4648	-1.7808	-2.6468	-2.5338	-5.1164	-0.1734	1.0585	-0.4905	-2.0527	-3.5245	-2.0682	-2.6009	-1.9347
TCGA-EE-A3AF	TCGA-EE-A3AF-06	SKCM	BRAF	yes	yes	TCGA., 2015	-0.2921	-0.0175	0.3198	-0.3806	2.2612	0.2398	0.1219	-0.0251	0.6584	-2.5344	-1.4527	0.425	3.2686	-0.2218	0.5942	1.1754	1.7356	2.9099	1.7527	5.3625	2.7498	2.9104	0.4253	-0.4047	1.3862	1.5275	0.8962	-1.0413	0.7473	-0.8214	0.0781	0.4915	-1.3879	-1.5783	-0.2494	1.091	0.2589	-0.8941	-1.1995	-0.8927	-2.5891	-2.1921	-0.4411
TCGA-EB-A44P	TCGA-EB-A44P-01	SKCM	BRAF	yes	yes	TCGA., 2015	-0.1137	0.2718	-0.1177	-1.3864	0.8588	-1.179	0.4533	-0.1952	0.8073	-1.707	0.1521	0.6832	1.8234	0.4441	0.7301	1.2353	0.74	0.7044	0.5186	2.1079	2.4868	0.174	-1.3732	-0.6115	-0.8495	2.0248	2.6046	-1.6842	-0.5367	0.729	0.3935	0.2709	0.7812	-0.4825	0.3202	0.6531	0.8585	-0.0463	-1.0091	0.3085	-0.3854	-1.9969	-1.6587
TCGA-EB-A553	TCGA-EB-A553-01	SKCM	BRAF	yes	yes	TCGA., 2015	-0.3033	-0.8636	-0.3204	-0.5561	3.9844	0.6652	1.1759	-1.1913	0.1134	-2.8944	-2.4452	0.2623	3.7539	-0.5229	-0.1543	-0.8683	0.0515	3.1969	0.9506	3.7221	2.3836	1.6954	-1.6605	-2.0093	0.0861	-0.5528	-0.3048	-3.0992	-0.4134	-3.0942	-1.3932	-0.0987	-1.2139	-1.9641	-0.4906	-1.0503	0.8007	-0.2154	1.0219	-3.0629	-1.4425	-1.1922	-1.3168
TCGA-EB-A430	TCGA-EB-A430-01	SKCM	BRAF	yes	yes	TCGA., 2015	0.5278	0.9187	0.552	0.7212	1.742	1.1634	1.0408	-0.3742	0.7916	-3.1435	-0.5495	1.3011	2.7428	-0.3135	0.6076	0.8668	1.5771	2.9198	0.4827	3.6383	1.7444	1.4783	-1.1104	-0.7022	-0.0433	1.7818	1.4006	-3.3348	-0.5301	-1.7767	-0.2829	0.9767	-0.164	-2.2283	-3.4599	1.325	-0.0587	-0.8025	-0.4162	-1.4881	-2.059	-3.1053	-0.7272
TCGA-D3-A1QA	TCGA-D3-A1QA-06	SKCM	BRAF	yes	yes	TCGA., 2015	0.3904	-0.9355	-0.5089	-0.7454	-1.7141	-1.9268	-0.6903	-0.0804	2.2519	-0.6883	1.955	0.0136	1.7976	0.459	3.6171	2.4144	2.0572	3.1363	0.9036	5.15	4.958	1.8673	-0.0364	-0.4685	0.4892	3.3992	3.9283	-3.7335	1.0859	-1.5038	-0.9135	-2.431	-2.7485	-3.2623	-4.7972	1.5851	-0.7362	-1.1879	-1.9154	0.9831	-0.9716	-2.5398	-1.7107
TCGA-D3-A1Q9	TCGA-D3-A1Q9-06	SKCM	BRAF	yes	yes	TCGA., 2015	-0.0972	-0.7411	0.9993	0.379	2.199	-0.6749	-0.682	-0.7772	1.3776	-1.3026	0.2867	0.0715	0.3574	0.2706	3.9455	1.0466	1.0412	2.4692	1.42	2.8714	2.0383	1.9508	0.6718	0.3645	1.5226	3.0604	2.5148	-1.9779	0.0008	-2.3322	-0.4427	-0.7111	-0.1686	-0.6111	-1.4677	2.3003	-0.7802	-0.2158	-1.5313	-0.6443	-1.2522	-2.362	-0.7973
TCGA-D3-A5GU	TCGA-D3-A5GU-06	SKCM	BRAF	yes	yes	TCGA., 2015	0.4605	0.3038	1.4689	-2.0919	3.5297	1.1422	-1.1235	-0.1575	0.8864	-1.0901	-0.3587	-0.8309	0.8132	-0.2246	2.2301	-1.2759	0.219	2.7146	2.1626	4.4399	3.8267	3.4594	-0.6136	0.0657	-0.385	2.8898	2.5286	-1.6332	-0.1296	-2.5099	-0.2754	-0.5294	-1.9497	-1.0469	-3.9288	0.6446	0.6555	-0.248	-1.2456	-0.3099	-1.9124	-2.6611	-1.4948
TCGA-ER-A19K	TCGA-ER-A19K-01	SKCM	BRAF	yes	yes	TCGA., 2015	0.8637	1.1356	1.3991	0.0626	0.3519	0.0364	0.8438	-0.2428	1.2242	-0.675	-0.0765	0.2966	2.0658	0.5849	2.2429	1.2418	1.324	1.8934	2.4535	5.0146	3.2987	1.3328	-0.5552	-0.8238	0.1195	0.4769	1.1795	-2.9121	0.1414	-1.5613	-0.6326	-0.8065	-1.3058	-3.1095	-2.716	0.7134	0.1669	-0.6087	-2.5654	-1.8171	-1.8085	-1.5396	0.1748
TCGA-ER-A198	TCGA-ER-A198-06	SKCM	BRAF	yes	yes	TCGA., 2015	0.6702	0.4009	0.5408	-0.7497	0.2283	-0.7878	-0.2151	-0.6292	0.8372	0.0335	-0.5865	-0.5343	2.3175	0.9575	2.4796	4.0106	1.0995	2.3865	1.7432	7.7812	6.6341	2.7931	0.8344	-0.4288	0.9971	3.5133	3.4925	-1.5705	1.0871	-1.5298	0.6985	-2.2449	-1.9083	-2.2115	-4.9657	0.5939	1.3291	-0.4524	-2.2974	-0.9026	-2.5438	-3.1412	2.9309
TCGA-EB-A3XB	TCGA-EB-A3XB-01	SKCM	BRAF	yes	yes	TCGA., 2015	0.4672	0.6842	1.0327	-0.9436	1.2476	0.0136	0.6455	-0.1655	1.0241	-0.1088	0.8872	0.0953	1.7036	0.5204	1.0451	1.3664	0.8692	1.8213	0.7875	3.3461	2.8548	1.3834	0.6106	-0.1052	0.7498	0.2227	-0.4368	-1.8148	-0.0902	0.1554	0.3117	0.2689	-0.9543	-1.443	-2.063	1.1274	0.4818	0.0396	-1.4493	-0.2635	-1.2907	-2.2109	-0.4384
TCGA-EE-A29H	TCGA-EE-A29H-06	SKCM	BRAF	yes	yes	TCGA., 2015	-0.0693	-0.3908	0.9632	-1.5327	0.8099	-0.4751	-0.2839	-0.3105	1.035	-0.4337	0.2902	-0.2341	3.2993	0.0697	1.7878	1.9227	0.9773	3.4081	1.346	4.6019	4.4009	1.7654	-0.9553	-1.4709	0.5002	0.3158	0.3282	-2.0995	0.8502	-2.3569	0.3194	-0.253	-2.2797	-2.0022	-1.7855	0.9617	0.3676	0.1227	-1.4099	-1.9648	-0.8115	-2.2071	-1.1262
[truncated: 7,566 more rows]
[truncated: 5 more columns]

## Sheet: Table S2
Signature 1	Signature 2	Jaccard index (gene overlap)	Pearson correlation (gene signature correlation)	Pearson p-value	BH-adjusted Pearson p-value
[truncated: 1,174 more rows]

[truncated: 10 more sheets: Table S3, Table S4, Table S5, Table S6, Table S7, Table S8, Table S9, Table S10, Table S11, Table S12]
